# Supplementary material for: A whole-genome CRISPR screen identifies the spindle accessory checkpoint as a locus of nab-paclitaxel resistance in pancreatic cancer cells
Source: bioRxiv. 2024 Feb 15:2024.02.15.580539. Preprint. [Version 1] doi: 10.1101/2024.02.15.580539 (PMC10896345; doi:10.1101/2024.02.15.580539)
Supplement: Supplement 2 [file media-2.xlsx]

## Sheet: Read Me
This file includes the following tables:
Table S1. Count of sgRNAs in Nab-paclitaxel treated vs untreated sample in CRISPR interference screen.
Table S2. Distribution of RRA score, P value and rank of genes in Nab-paclitaxel treated in CRISPR interference screen.
Table S3. Count of sgRNAs in Nab-paclitaxel treated vs untreated sample in CRISPR Knockout screen.
Table S4. Distribution of RRA score, P value and rank of genes in Nab-paclitaxel treated in CRISPR knockout screen.

## Sheet: Table S1
sgrna	Gene	control_count	treatment_count	control_mean	treat_mean	LFC	control_var	adj_var	score	p.low	p.high	p.twosided	FDR	high_in_treatment
gene_45947	SNPH	0	461.16	0.70491	461.16	8.0826	106340	2.3009	303.56	1	0	0	0	TRUE
gene_40102	RAG2	0	383.59	0.70491	383.59	7.8175	73572	2.3009	252.42	1	0	0	0	TRUE
gene_48520	TBC1D5	0	375.09	0.70491	375.09	7.7853	70348	2.3009	246.82	1	0	0	0	TRUE
gene_41916	RPL27A	0	333.65	0.70491	333.65	7.6168	55662	2.3009	219.5	1	0	0	0	TRUE
gene_34845	OTX2	0	330.46	0.70491	330.46	7.603	54603	2.3009	217.39	1	0	0	0	TRUE
gene_41746	ROMO1	0	324.09	0.70491	324.09	7.575	52517	2.3009	213.19	1	0	0	0	TRUE
gene_14582	EIF4A1	0	291.15	0.70491	291.15	7.4209	42384	2.3009	191.47	1	0	0	0	TRUE
gene_2342	ANP32B	0	279.46	0.70491	279.46	7.362	39049	2.3009	183.77	1	0	0	0	TRUE
gene_19474	GPN2	87.408	6657.1	87.408	6657.1	6.2348	21581000	1391.8	176.1	1	0	0	0	TRUE
gene_1625	AKR1E2	0	262.46	0.70491	262.46	7.2717	34442	2.3009	172.56	1	0	0	0	TRUE
gene_34976	P4HA3	1.4098	385.72	1.4098	385.72	7.3262	73847	5.5961	162.46	1	0	0	0	TRUE
gene_43071	SCP2	0	218.89	0.70491	218.89	7.011	23957	2.3009	143.84	1	0	0	0	TRUE
gene_31761	NME2	0	216.77	0.70491	216.77	6.997	23494	2.3009	142.44	1	0	0	0	TRUE
gene_25602	LBH	0.70491	206.14	0.70491	206.14	6.9248	21102	2.3009	135.43	1	0	0	0	TRUE
gene_2239	ANKRD49	0	199.77	0.70491	199.77	6.8797	19953	2.3009	131.23	1	0	0	0	TRUE
gene_57021	ZWILCH	0	199.77	0.70491	199.77	6.8797	19953	2.3009	131.23	1	0	0	0	TRUE
gene_54158	WDR83OS	0	198.7	0.70491	198.7	6.872	19742	2.3009	130.53	1	0	0	0	TRUE
gene_15118	EPN1	0	197.64	0.70491	197.64	6.8643	19531	2.3009	129.83	1	0	0	0	TRUE
gene_25435	LACRT	0	197.64	0.70491	197.64	6.8643	19531	2.3009	129.83	1	0	0	0	TRUE
gene_38651	PROCR	0	196.58	0.70491	196.58	6.8566	19322	2.3009	129.13	1	0	0	0	TRUE
gene_23771	KCNC4	1.4098	300.71	1.4098	300.71	6.9681	44791	5.5961	126.52	1	0	0	0	TRUE
gene_34823	OTUD5	0	189.14	0.70491	189.14	6.8012	17887	2.3009	124.23	1	0	0	0	TRUE
gene_5867	C1orf74	0	185.95	0.70491	185.95	6.7768	17289	2.3009	122.12	1	0	0	0	TRUE
gene_56649	ZNF770	0.70491	181.7	0.70491	181.7	6.7437	16380	2.3009	119.32	1	0	0	0	TRUE
gene_5005	BSG	0	180.64	0.70491	180.64	6.7352	16315	2.3009	118.62	1	0	0	0	TRUE
gene_18280	GART	0	178.51	0.70491	178.51	6.7183	15934	2.3009	117.22	1	0	0	0	TRUE
gene_55030	ZDHHC14	0	167.89	0.70491	167.89	6.6302	14093	2.3009	110.22	1	0	0	0	TRUE
gene_1445	AHR	0	166.83	0.70491	166.83	6.6211	13916	2.3009	109.52	1	0	0	0	TRUE
gene_43847	SGMS2	0	163.64	0.70491	163.64	6.5935	13389	2.3009	107.41	1	0	0	0	TRUE
gene_12490	DDX27	0	162.58	0.70491	162.58	6.5841	13215	2.3009	106.71	1	0	0	0	TRUE
gene_26043	LIMD1	215.7	7576.3	215.7	7576.3	5.1279	27089000	4799	106.25	1	0	0	0	TRUE
gene_20025	GSG1L	0	161.51	0.70491	161.51	6.5747	13043	2.3009	106.01	1	0	0	0	TRUE
gene_56647	ZNF77	0	157.26	0.70491	157.26	6.5365	12366	2.3009	103.21	1	0	0	0	TRUE
gene_1288	AFP	0	157.26	0.70491	157.26	6.5365	12366	2.3009	103.21	1	0	0	0	TRUE
gene_36656	PIGW	0	157.26	0.70491	157.26	6.5365	12366	2.3009	103.21	1	0	0	0	TRUE
gene_27126	LTK	0	156.2	0.70491	156.2	6.5268	12199	2.3009	102.51	1	0	0	0	TRUE
gene_35438	PCBP1	0	155.14	0.70491	155.14	6.517	12034	2.3009	101.81	1	0	0	0	TRUE
gene_45400	SLC7A9	0	150.89	0.70491	150.89	6.4772	11384	2.3009	99.008	1	0	0	0	TRUE
gene_40175	RANBP3L	0	147.7	0.70491	147.7	6.4466	10908	2.3009	96.906	1	0	0	0	TRUE
gene_18464	GCNT4	0	143.45	0.70491	143.45	6.4047	10289	2.3009	94.104	1	0	0	0	TRUE
gene_16655	FBRSL1	0	142.39	0.70491	142.39	6.3941	10137	2.3009	93.404	1	0	0	0	TRUE
gene_5178	C10orf111	0	141.32	0.70491	141.32	6.3833	9986.3	2.3009	92.703	1	0	0	0	TRUE
gene_54799	ZBTB24	0	140.26	0.70491	140.26	6.3725	9836.7	2.3009	92.003	1	0	0	0	TRUE
gene_27529	MAIP1	146.62	5004.8	146.62	5004.8	5.0836	11801000	2825.3	91.398	1	0	0	0	TRUE
gene_32813	NRM	0	139.2	0.70491	139.2	6.3616	9688.2	2.3009	91.302	1	0	0	0	TRUE
gene_14299	EEF2KMT	0	136.01	0.70491	136.01	6.3285	9249.5	2.3009	89.201	1	0	0	0	TRUE
gene_318	ABHD11	0	136.01	0.70491	136.01	6.3285	9249.5	2.3009	89.201	1	0	0	0	TRUE
gene_12042	CYTH1	0	134.95	0.70491	134.95	6.3172	9105.6	2.3009	88.5	1	0	0	0	TRUE
gene_41562	RNF175	0	132.82	0.70491	132.82	6.2945	8821	2.3009	87.099	1	0	0	0	TRUE
gene_17663	FPR1	0	129.64	0.70491	129.64	6.2597	8402.7	2.3009	84.997	1	0	0	0	TRUE
gene_10538	COMMD9	0	127.51	0.70491	127.51	6.2361	8129.5	2.3009	83.596	1	0	0	0	TRUE
gene_28709	MIA3	0	127.51	0.70491	127.51	6.2361	8129.5	2.3009	83.596	1	0	0	0	TRUE
gene_4958	BRINP3	0	126.45	0.70491	126.45	6.2241	7994.5	2.3009	82.896	1	0	0	0	TRUE
gene_16850	FCAMR	0	126.45	0.70491	126.45	6.2241	7994.5	2.3009	82.896	1	0	0	0	TRUE
gene_1781	ALKBH1	0	123.26	0.70491	123.26	6.1875	7596.5	2.3009	80.794	1	0	0	0	TRUE
gene_48121	TAB2	2.8196	302.84	2.8196	302.84	6.3137	45005	13.8	80.762	1	0	0	0	TRUE
gene_26768	LRRC17	4.2294	392.09	4.2294	392.09	6.2321	75220	23.531	79.957	1	0	0	0	TRUE
gene_40660	RCN2	446.21	9491	446.21	9491	4.4077	40904000	13046	79.189	1	0	0	0	TRUE
gene_40843	RETREG2	2.1147	244.4	2.1147	244.4	6.2999	29350	9.4735	78.716	1	0	0	0	TRUE
gene_47181	SSX5	188.91	5134.4	188.91	5134.4	4.7571	12229000	4000.1	78.194	1	0	0	0	TRUE
gene_28629	MFSD8	0	117.95	0.70491	117.95	6.1245	6955.8	2.3009	77.292	1	0	0	0	TRUE
gene_50475	TMEM63B	0	117.95	0.70491	117.95	6.1245	6955.8	2.3009	77.292	1	0	0	0	TRUE
gene_47223	ST6GAL1	1.4098	182.77	1.4098	182.77	6.2528	16445	5.5961	76.663	1	0	0	0	TRUE
gene_10373	COL17A1	0	115.82	0.70491	115.82	6.0985	6707.4	2.3009	75.891	1	0	0	0	TRUE
gene_6674	CACNA1B	0	115.82	0.70491	115.82	6.0985	6707.4	2.3009	75.891	1	0	0	0	TRUE
gene_4530	BEND3	0	113.7	0.70491	113.7	6.072	6463.5	2.3009	74.49	1	0	0	0	TRUE
gene_8048	CD2	0	113.7	0.70491	113.7	6.072	6463.5	2.3009	74.49	1	0	0	0	TRUE
gene_52430	TXNDC8	0	112.63	0.70491	112.63	6.0586	6343.2	2.3009	73.789	1	0	0	0	TRUE
gene_52383	TWISTNB	0	112.63	0.70491	112.63	6.0586	6343.2	2.3009	73.789	1	0	0	0	TRUE
gene_21410	HNRNPH2	0	111.57	0.70491	111.57	6.045	6224.1	2.3009	73.089	1	0	0	0	TRUE
gene_49256	TGOLN2	0	111.57	0.70491	111.57	6.045	6224.1	2.3009	73.089	1	0	0	0	TRUE
gene_34676	ORMDL1	0	109.45	0.70491	109.45	6.0175	5989.3	2.3009	71.688	1	0	0	0	TRUE
gene_48635	TBX6	0	109.45	0.70491	109.45	6.0175	5989.3	2.3009	71.688	1	0	0	0	TRUE
gene_14211	EDA2R	0	108.38	0.70491	108.38	6.0036	5873.5	2.3009	70.987	1	0	0	0	TRUE
gene_14412	EGFL8	0	107.32	0.70491	107.32	5.9895	5758.9	2.3009	70.287	1	0	0	0	TRUE
gene_19529	GPR146	0	107.32	0.70491	107.32	5.9895	5758.9	2.3009	70.287	1	0	0	0	TRUE
gene_29361	MRGPRD	1.4098	165.76	1.4098	165.76	6.1127	13506	5.5961	69.476	1	0	0	0	TRUE
gene_2712	AQP1	0	104.13	0.70491	104.13	5.9464	5421.9	2.3009	68.185	1	0	0	0	TRUE
gene_23151	IRAK4	0.70491	103.07	0.70491	103.07	5.9317	5239.4	2.3009	67.485	1	0	0	0	TRUE
gene_44077	SHOC2	0.70491	102.01	0.70491	102.01	5.9169	5131.2	2.3009	66.784	1	0	0	0	TRUE
gene_26164	LIX1	0.70491	100.95	0.70491	100.95	5.902	5024.1	2.3009	66.084	1	0	0	0	TRUE
gene_50833	TNIP2	0	100.95	0.70491	100.95	5.902	5095	2.3009	66.084	1	0	0	0	TRUE
gene_6815	CALHM3	0	99.883	0.70491	99.883	5.8869	4988.3	2.3009	65.383	1	0	0	0	TRUE
gene_5999	C21orf62	0	98.821	0.70491	98.821	5.8716	4882.8	2.3009	64.683	1	0	0	0	TRUE
gene_3093	ARL17A	0	97.758	0.70491	97.758	5.8561	4778.3	2.3009	63.982	1	0	0	0	TRUE
gene_51915	TSPAN16	0	95.633	0.70491	95.633	5.8248	4572.8	2.3009	62.581	1	0	0	0	TRUE
gene_30424	MYO3A	0	94.57	0.70491	94.57	5.8088	4471.8	2.3009	61.881	1	0	0	0	TRUE
gene_14276	EEF1AKMT2	0	94.57	0.70491	94.57	5.8088	4471.8	2.3009	61.881	1	0	0	0	TRUE
gene_52547	UBAC2	0	94.57	0.70491	94.57	5.8088	4471.8	2.3009	61.881	1	0	0	0	TRUE
gene_24888	KPNA4	0	92.445	0.70491	92.445	5.7764	4273.1	2.3009	60.48	1	0	0	0	TRUE
gene_31694	NLRC4	0	91.383	0.70491	91.383	5.7599	4175.4	2.3009	59.779	1	0	0	0	TRUE
gene_12690	DEFB135	0	91.383	0.70491	91.383	5.7599	4175.4	2.3009	59.779	1	0	0	0	TRUE
gene_32021	NO-TARGET	0	90.32	0.70491	90.32	5.7432	4078.8	2.3009	59.079	1	0	0	0	TRUE
gene_17106	FGF5	0	89.257	0.70491	89.257	5.7263	3983.4	2.3009	58.378	1	0	0	0	TRUE
gene_6941	CAPN10	0	88.195	0.70491	88.195	5.7092	3889.2	2.3009	57.678	1	0	0	0	TRUE
gene_25216	KRTAP2-4	7.0491	398.47	7.0491	398.47	5.6331	76605	46.335	57.503	1	0	0	0	TRUE
gene_8001	CD109	0	86.07	0.70491	86.07	5.6744	3704	2.3009	56.277	1	0	0	0	TRUE
gene_25829	LENG9	19.032	754.44	19.032	754.44	5.2369	270410	175.47	55.516	1	0	0	0	TRUE
gene_21783	HSD3B2	0	83.944	0.70491	83.944	5.6388	3523.3	2.3009	54.876	1	0	0	0	TRUE
gene_4887	BPNT1	4.9343	299.65	4.9343	299.65	5.6629	43429	28.853	54.866	1	0	0	0	TRUE
gene_21307	HMGN3	1.4098	130.7	1.4098	130.7	5.7722	8357.8	5.5961	54.653	1	0	0	0	TRUE
gene_15509	EXD1	4.2294	265.65	4.2294	265.65	5.6721	34170	23.531	53.89	1	0	0	0	TRUE
gene_3577	ATF2	0	80.757	0.70491	80.757	5.5836	3260.8	2.3009	52.774	1	0	0	0	TRUE
gene_45388	SLC7A6	2.1147	163.64	2.1147	163.64	5.7241	13045	9.4735	52.478	1	0	0	0	TRUE
gene_39769	RAB11FIP4	1.4098	125.39	1.4098	125.39	5.7128	7685	5.5961	52.407	1	0	0	0	TRUE
gene_31961	NO-TARGET	1.4098	125.39	1.4098	125.39	5.7128	7685	5.5961	52.407	1	0	0	0	TRUE
gene_3549	ATAD2B	2.1147	162.58	2.1147	162.58	5.7147	12874	9.4735	52.133	1	0	0	0	TRUE
gene_51484	TRIM39	1.4098	120.07	1.4098	120.07	5.6508	7040.4	5.5961	50.162	1	0	0	0	TRUE
gene_5059	BTBD6	0	76.506	0.70491	76.506	5.5066	2926.6	2.3009	49.972	1	0	0	0	TRUE
gene_29470	MRPL21	0	76.506	0.70491	76.506	5.5066	2926.6	2.3009	49.972	1	0	0	0	TRUE
gene_5448	C14orf93	0	76.506	0.70491	76.506	5.5066	2926.6	2.3009	49.972	1	0	0	0	TRUE
gene_35395	PAXIP1	4.9343	265.65	4.9343	265.65	5.4897	33986	28.853	48.536	1	0	0	0	TRUE
gene_32037	NO-TARGET	0	73.319	0.70491	73.319	5.446	2687.8	2.3009	47.87	1	0	0	0	TRUE
gene_34483	OR6K6	0	72.256	0.70491	72.256	5.4252	2610.5	2.3009	47.17	1	0	0	0	TRUE
gene_18367	GBGT1	0	72.256	0.70491	72.256	5.4252	2610.5	2.3009	47.17	1	0	0	0	TRUE
gene_39494	PTPRJ	4.9343	258.21	4.9343	258.21	5.4489	32074	28.853	47.152	1	0	0	0	TRUE
gene_20523	HBM	0.70491	71.193	0.70491	71.193	5.4041	2484.3	2.3009	46.469	1	0	0	0	TRUE
gene_16993	FERMT3	0	71.193	0.70491	71.193	5.4041	2534.2	2.3009	46.469	1	0	0	0	TRUE
gene_54398	WWC2	0	71.193	0.70491	71.193	5.4041	2534.2	2.3009	46.469	1	0	0	0	TRUE
gene_55436	ZNF148	0.70491	70.131	0.70491	70.131	5.3827	2410	2.3009	45.769	1	0	0	0	TRUE
gene_49397	THTPA	0	70.131	0.70491	70.131	5.3827	2459.2	2.3009	45.769	1	0	0	0	TRUE
gene_26518	LOC728392	2.1147	142.39	2.1147	142.39	5.5247	9838.1	9.4735	45.574	1	0	0	0	TRUE
gene_28421	MEPCE	1.4098	108.38	1.4098	108.38	5.5043	5721.7	5.5961	45.221	1	0	0	0	TRUE
gene_14585	EIF4A2	4.2294	223.14	4.2294	223.14	5.4216	23962	23.531	45.128	1	0	0	0	TRUE
gene_18259	GAPDH	2.1147	139.2	2.1147	139.2	5.4922	9396.1	9.4735	44.538	1	0	0	0	TRUE
gene_33719	OR14A16	0	68.006	0.70491	68.006	5.339	2312.4	2.3009	44.368	1	0	0	0	TRUE
gene_41554	RNF17	4.2294	218.89	4.2294	218.89	5.394	23040	23.531	44.252	1	0	0	0	TRUE
gene_10077	CMTM8	6.3441	286.9	6.3441	286.9	5.2928	39355	40.274	44.209	1	0	0	0	TRUE
gene_37010	PLAG1	0	66.943	0.70491	66.943	5.3166	2240.7	2.3009	43.667	1	0	0	0	TRUE
gene_37063	PLCG1	109.97	1986	109.97	1986	4.1624	1759700	1905.2	42.98	1	0	0	0	TRUE
gene_42747	SAP30	0	65.88	0.70491	65.88	5.2938	2170.1	2.3009	42.967	1	0	0	0	TRUE
gene_4498	BDH2	0	65.88	0.70491	65.88	5.2938	2170.1	2.3009	42.967	1	0	0	0	TRUE
gene_20409	HADH	0.70491	64.818	0.70491	64.818	5.2707	2055.2	2.3009	42.266	1	0	0	0	TRUE
gene_11930	CYP2C9	0	64.818	0.70491	64.818	5.2707	2100.7	2.3009	42.266	1	0	0	0	TRUE
gene_24661	KLHL17	0	64.818	0.70491	64.818	5.2707	2100.7	2.3009	42.266	1	0	0	0	TRUE
gene_29178	MORF4L1	0	64.818	0.70491	64.818	5.2707	2100.7	2.3009	42.266	1	0	0	0	TRUE
gene_1399	AGRP	23.262	654.55	23.262	654.55	4.756	199260	230.08	41.619	1	0	0	0	TRUE
gene_55831	ZNF385A	9.1638	341.09	9.1638	341.09	5.0729	55088	65.756	40.933	1	0	0	0	TRUE
gene_5703	C19orf67	0	62.693	0.70491	62.693	5.2234	1965.2	2.3009	40.865	1	0	0	0	TRUE
gene_49551	TIPARP	0	61.63	0.70491	61.63	5.1991	1899.1	2.3009	40.165	1	0	0	0	TRUE
gene_54267	WIPI1	0	61.63	0.70491	61.63	5.1991	1899.1	2.3009	40.165	1	0	0	0	TRUE
gene_7242	CBLN4	80.359	1492.9	80.359	1492.9	4.1987	997690	1240.8	40.102	1	0	0	0	TRUE
gene_3913	ATP7A	2.1147	125.39	2.1147	125.39	5.3426	7597.8	9.4735	40.05	1	0	0	0	TRUE
gene_51148	TPM4	5.6392	240.14	5.6392	240.14	5.1827	27496	34.441	39.959	1	0	0	0	TRUE
gene_3952	ATR	0	60.568	0.70491	60.568	5.1744	1834.2	2.3009	39.464	1	0	0	0	TRUE
gene_45171	SLC44A1	3.5245	173.2	3.5245	173.2	5.2668	14395	18.502	39.447	1	0	0	0	TRUE
gene_5141	BUB1B	150.14	2275	150.14	2275	3.9125	2257500	2918.9	39.33	1	0	0	0	TRUE
gene_11605	CUL2	0	59.505	0.70491	59.505	5.1493	1770.4	2.3009	38.764	1	0	0	0	TRUE
gene_24562	KLF10	11.983	387.84	11.983	387.84	4.9045	70636	94.177	38.731	1	0	0	0	TRUE
gene_30295	MYH15	4.2294	190.2	4.2294	190.2	5.1923	17293	23.531	38.338	1	8.8438e-322	1.7688e-321	6.7271e-319	TRUE
gene_10160	CNNM1	107.15	1750.1	107.15	1750.1	4.0172	1349600	1838.6	38.315	1	1.7095e-321	3.4189e-321	1.2917e-318	TRUE
gene_44863	SLC2A10	9.1638	318.78	9.1638	318.78	4.9756	47930	65.756	38.181	1	3.2963e-319	6.5925e-319	2.4744e-316	TRUE
gene_30858	NCAPG2	0.70491	58.442	0.70491	58.442	5.1237	1666.8	2.3009	38.063	1	3.8163e-317	7.6325e-317	2.846e-314	TRUE
gene_22878	INHBA	4.9343	205.08	4.9343	205.08	5.118	20029	28.853	37.261	1	4.3567e-304	8.7135e-304	3.2279e-301	TRUE
gene_11434	CTCFL	256.59	3156.9	256.59	3156.9	3.6159	4206100	6091.6	37.161	1	1.4633e-302	2.9266e-302	1.0772e-299	TRUE
gene_2515	APBA1	4.2294	183.83	4.2294	183.83	5.1434	16128	23.531	37.024	1	2.9578e-300	5.9155e-300	2.1633e-297	TRUE
gene_22686	IL23R	3.5245	162.58	3.5245	162.58	5.176	12649	18.502	36.977	1	1.7212e-299	3.4423e-299	1.2508e-296	TRUE
gene_7444	CCDC154	0	56.317	0.70491	56.317	5.0712	1585.8	2.3009	36.662	1	2.1454e-294	4.2907e-294	1.5299e-291	TRUE
gene_50664	TMSB4X	0	56.317	0.70491	56.317	5.0712	1585.8	2.3009	36.662	1	2.1454e-294	4.2907e-294	1.5299e-291	TRUE
gene_23013	INTS7	0	56.317	0.70491	56.317	5.0712	1585.8	2.3009	36.662	1	2.1454e-294	4.2907e-294	1.5299e-291	TRUE
gene_7069	CASC1	2.8196	138.14	2.8196	138.14	5.1869	9155.3	13.8	36.426	1	1.0685e-290	2.137e-290	7.5723e-288	TRUE
gene_9923	CLN5	0	55.255	0.70491	55.255	5.0442	1526.5	2.3009	35.962	1	2.4378e-283	4.8755e-283	1.7064e-280	TRUE
gene_12955	DHX33	7.0491	251.83	7.0491	251.83	4.9732	29960	46.335	35.961	1	2.0224e-283	4.0447e-283	1.4244e-280	TRUE
gene_45750	SMIM21	7.754	262.46	7.754	262.46	4.9115	32437	52.61	35.116	1	2.2544e-270	4.5088e-270	1.5685e-267	TRUE
gene_49327	THEM5	12.688	361.28	12.688	361.28	4.7261	60758	101.68	34.569	1	4.0997e-262	8.1995e-262	2.835e-259	TRUE
gene_30731	NAT1	0	53.129	0.70491	53.129	4.9886	1411.4	2.3009	34.561	1	7.2299e-262	1.446e-261	4.9695e-259	TRUE
gene_24112	KDM4A	4.9343	188.08	4.9343	188.08	4.9938	16771	28.853	34.095	1	5.2513e-255	1.0503e-254	3.5879e-252	TRUE
gene_34112	OR4N2	0	52.067	0.70491	52.067	4.96	1355.5	2.3009	33.86	1	1.8871e-251	3.7742e-251	1.2741e-248	TRUE
gene_28591	MFNG	0	52.067	0.70491	52.067	4.96	1355.5	2.3009	33.86	1	1.8871e-251	3.7742e-251	1.2741e-248	TRUE
gene_7773	CCL2	4.9343	185.95	4.9343	185.95	4.9774	16384	28.853	33.7	1	3.546e-249	7.0921e-249	2.38e-246	TRUE
gene_50113	TMEM189	2.1147	105.2	2.1147	105.2	5.0915	5312.9	9.4735	33.491	1	4.3609e-246	8.7218e-246	2.9098e-243	TRUE
gene_54632	YJEFN3	4.2294	165.76	4.2294	165.76	4.995	13047	23.531	33.3	1	2.4085e-243	4.817e-243	1.5977e-240	TRUE
gene_7838	CCNB2	0	51.004	0.70491	51.004	4.9309	1300.7	2.3009	33.16	1	3.0167e-241	6.0334e-241	1.9669e-238	TRUE
gene_1512	AK1	0	51.004	0.70491	51.004	4.9309	1300.7	2.3009	33.16	1	3.0167e-241	6.0334e-241	1.9669e-238	TRUE
gene_19691	GPR82	29.606	621.61	29.606	621.61	4.3465	175240	318.88	33.153	1	2.735e-241	5.4701e-241	1.8039e-238	TRUE
gene_16716	FBXO11	13.393	358.09	13.393	358.09	4.6409	59409	109.34	32.964	1	1.4577e-238	2.9154e-238	9.4501e-236	TRUE
gene_41253	RIMS2	10.574	303.9	10.574	303.9	4.7194	43020	79.632	32.871	1	3.2772e-237	6.5543e-237	2.1126e-234	TRUE
gene_43218	SEBOX	7.754	244.4	7.754	244.4	4.809	28000	52.61	32.625	1	1.0448e-233	2.0897e-233	6.6976e-231	TRUE
gene_13334	DNAJB7	23.262	517.48	23.262	517.48	4.4175	122130	230.08	32.582	1	3.9444e-233	7.8887e-233	2.5143e-230	TRUE
gene_26151	LIPM	2.1147	102.01	2.1147	102.01	5.0475	4989.4	9.4735	32.455	1	3.0495e-231	6.099e-231	1.933e-228	TRUE
gene_40762	REG3G	33.131	655.62	33.131	655.62	4.2659	193740	371.4	32.301	1	3.5914e-229	7.1827e-229	2.2639e-226	TRUE
gene_46881	SPTSSB	7.754	241.21	7.754	241.21	4.7902	27250	52.61	32.186	1	1.6224e-227	3.2448e-227	1.0171e-224	TRUE
gene_38262	PQLC3	5.6392	194.45	5.6392	194.45	4.8797	17825	34.441	32.173	1	2.4921e-227	4.9843e-227	1.5538e-224	TRUE
gene_19768	GPX2	0	48.879	0.70491	48.879	4.8707	1194.6	2.3009	31.759	1	1.7711e-221	3.5422e-221	1.0983e-218	TRUE
gene_3685	ATOH8	6.3441	207.2	6.3441	207.2	4.8253	20172	40.274	31.651	1	4.4104e-220	8.8209e-220	2.7202e-217	TRUE
gene_39366	PTH2	7.0491	221.02	7.0491	221.02	4.7857	22891	46.335	31.434	1	4.1151e-217	8.2301e-217	2.5243e-214	TRUE
gene_12049	CYTH3	0	47.816	0.70491	47.816	4.8396	1143.2	2.3009	31.058	1	6.5048e-212	1.301e-211	3.969e-209	TRUE
gene_42312	RSPH1	47.934	812.88	47.934	812.88	4.0559	292570	613.42	30.885	1	9.6888e-210	1.9378e-209	5.8803e-207	TRUE
gene_44749	SLC25A41	27.491	551.48	27.491	551.48	4.2773	137280	288.42	30.854	1	2.6252e-209	5.2504e-209	1.5848e-206	TRUE
gene_15245	ERGIC2	4.9343	170.01	4.9343	170.01	4.8489	13626	28.853	30.732	1	1.2763e-207	2.5526e-207	7.6645e-205	TRUE
gene_53707	VPS16	12.688	319.84	12.688	319.84	4.5508	47171	101.68	30.46	1	4.9973e-204	9.9946e-204	2.9853e-201	TRUE
gene_12551	DDX55	8.4589	242.27	8.4589	242.27	4.6847	27334	59.087	30.417	1	1.8864e-203	3.7729e-203	1.121e-200	TRUE
gene_51330	TRAPPC5	66.261	1003.1	66.261	1003.1	3.9	438820	953.53	30.338	1	1.8245e-202	3.649e-202	1.0786e-199	TRUE
gene_14753	ELOVL2	15.508	363.41	15.508	363.41	4.4643	60516	133.16	30.148	1	6.2819e-200	1.2564e-199	3.6947e-197	TRUE
gene_31829	NNT	257.29	2583.2	257.29	2583.2	3.3226	2704800	6114.6	29.744	1	1.0394e-194	2.0787e-194	6.0815e-192	TRUE
gene_47682	SUCLG2	0	45.691	0.70491	45.691	4.7754	1043.8	2.3009	29.657	1	2.0163e-193	4.0325e-193	1.1619e-190	TRUE
gene_41368	RMND5A	0	45.691	0.70491	45.691	4.7754	1043.8	2.3009	29.657	1	2.0163e-193	4.0325e-193	1.1619e-190	TRUE
gene_43728	SF3B5	0	45.691	0.70491	45.691	4.7754	1043.8	2.3009	29.657	1	2.0163e-193	4.0325e-193	1.1619e-190	TRUE
gene_2893	ARHGAP31	44.409	739.56	44.409	739.56	4.0276	241620	552.9	29.564	1	2.2609e-192	4.5217e-192	1.2963e-189	TRUE
gene_14557	EIF3F	2.8196	112.63	2.8196	112.63	4.8948	6029.6	13.8	29.561	1	3.0584e-192	6.1168e-192	1.7448e-189	TRUE
gene_48013	SYP	458.89	3854	458.89	3854	3.0674	5763400	13560	29.156	1	3.4816e-187	6.9633e-187	1.9764e-184	TRUE
gene_45886	SNAI3	0	44.629	0.70491	44.629	4.7422	995.86	2.3009	28.957	1	1.7017e-184	3.4034e-184	9.6122e-182	TRUE
gene_51101	TPBGL	4.9343	158.33	4.9343	158.33	4.7467	11764	28.853	28.556	1	1.4214e-179	2.8429e-179	7.9895e-177	TRUE
gene_4245	BAHD1	2.1147	89.257	2.1147	89.257	4.8569	3796.9	9.4735	28.312	1	1.6183e-176	3.2365e-176	9.0511e-174	TRUE
gene_43004	SCML4	0	43.566	0.70491	43.566	4.7082	949	2.3009	28.256	1	8.7976e-176	1.7595e-175	4.8966e-173	TRUE
gene_15621	EYS	4.2294	140.26	4.2294	140.26	4.7556	9252.4	23.531	28.043	1	3.0438e-173	6.0877e-173	1.6859e-170	TRUE
gene_27861	MARCKSL1	6.3441	181.7	6.3441	181.7	4.6368	15375	40.274	27.632	1	2.7164e-168	5.4328e-168	1.4973e-165	TRUE
gene_25024	KRT38	9.8687	241.21	9.8687	241.21	4.478	26759	72.607	27.149	1	1.4685e-162	2.9371e-162	8.0557e-160	TRUE
gene_42405	RTL8B	7.0491	191.27	7.0491	191.27	4.5781	16968	46.335	27.063	1	1.5841e-161	3.1683e-161	8.6484e-159	TRUE
gene_47001	SRPX	8.4589	215.71	8.4589	215.71	4.5179	21476	59.087	26.961	1	2.4352e-160	4.8704e-160	1.3231e-157	TRUE
gene_34766	OSTM1	0.70491	41.441	0.70491	41.441	4.6377	829.71	2.3009	26.855	1	5.4049e-159	1.081e-158	2.9228e-156	TRUE
gene_42891	SCAND1	9.8687	236.96	9.8687	236.96	4.4525	25785	72.607	26.651	1	1.0053e-156	2.0106e-156	5.4105e-154	TRUE
gene_10046	CMPK1	7.754	198.7	7.754	198.7	4.5118	18231	52.61	26.326	1	5.6392e-153	1.1278e-152	3.0208e-150	TRUE
gene_45189	SLC45A2	6.3441	173.2	6.3441	173.2	4.568	13921	40.274	26.293	1	1.3823e-152	2.7645e-152	7.3699e-150	TRUE
gene_53653	VMAC	9.1638	222.08	9.1638	222.08	4.4561	22667	65.756	26.257	1	3.4238e-152	6.8476e-152	1.817e-149	TRUE
gene_28466	METTL11B	10.574	244.4	10.574	244.4	4.4062	27336	79.632	26.202	1	1.4143e-151	2.8285e-151	7.4707e-149	TRUE
gene_30027	MTRNR2L2	0	40.378	0.70491	40.378	4.6011	815.21	2.3009	26.155	1	6.4233e-151	1.2847e-150	3.3774e-148	TRUE
gene_4138	B3GNT7	21.147	387.84	21.147	387.84	4.134	67233	202.28	25.783	1	7.4681e-147	1.4936e-146	3.9088e-144	TRUE
gene_22946	INS	0	39.316	0.70491	39.316	4.5636	772.86	2.3009	25.454	1	4.6766e-143	9.3532e-143	2.4145e-140	TRUE
gene_6661	CABYR	0	39.316	0.70491	39.316	4.5636	772.86	2.3009	25.454	1	4.6766e-143	9.3532e-143	2.4145e-140	TRUE
gene_48202	TAF1L	0	39.316	0.70491	39.316	4.5636	772.86	2.3009	25.454	1	4.6766e-143	9.3532e-143	2.4145e-140	TRUE
gene_48884	TEAD4	28.196	463.29	28.196	463.29	3.9912	94653	298.48	25.184	1	3.1748e-140	6.3497e-140	1.6318e-137	TRUE
gene_27875	MARK3	14.803	296.46	14.803	296.46	4.2344	39666	125.09	25.184	1	3.3339e-140	6.6677e-140	1.7058e-137	TRUE
gene_9077	CFAP69	9.8687	224.21	9.8687	224.21	4.373	22970	72.607	25.154	1	7.2623e-140	1.4525e-139	3.6992e-137	TRUE
gene_28566	MFAP3L	19.032	350.65	19.032	350.65	4.1337	54986	175.47	25.034	1	1.3971e-138	2.7941e-138	7.0846e-136	TRUE
gene_23550	JMJD4	12.688	264.58	12.688	264.58	4.2782	31726	101.68	24.98	1	5.6209e-138	1.1242e-137	2.8378e-135	TRUE
gene_43182	SDHB	9.1638	211.45	9.1638	211.45	4.3856	20461	65.756	24.947	1	1.3378e-137	2.6755e-137	6.7242e-135	TRUE
gene_50323	TMEM259	2.1147	78.631	2.1147	78.631	4.6762	2927.4	9.4735	24.86	1	1.3377e-136	2.6754e-136	6.6944e-134	TRUE
gene_44405	SLC13A4	0	38.253	0.70491	38.253	4.525	731.65	2.3009	24.754	1	2.086e-135	4.1719e-135	1.0348e-132	TRUE
gene_30517	MZF1	0	38.253	0.70491	38.253	4.525	731.65	2.3009	24.754	1	2.086e-135	4.1719e-135	1.0348e-132	TRUE
gene_34110	OR4M2	4.9343	137.07	4.9343	137.07	4.5402	8730.4	28.853	24.6	1	7.6762e-134	1.5352e-133	3.7916e-131	TRUE
gene_23774	KCND1	32.426	499.42	32.426	499.42	3.9041	109040	360.72	24.588	1	8.899e-134	1.7798e-133	4.3766e-131	TRUE
gene_35883	PDE6H	41.589	587.61	41.589	587.61	3.7887	149070	505.73	24.28	1	1.6415e-130	3.2829e-130	8.0383e-128	TRUE
gene_40691	RDH12	19.737	347.47	19.737	347.47	4.0707	53703	184.3	24.141	1	5.007e-129	1.0014e-128	2.4415e-126	TRUE
gene_55892	ZNF419	47.229	638.62	47.229	638.62	3.7292	174870	601.18	24.12	1	8.0207e-129	1.6041e-128	3.8943e-126	TRUE
gene_16984	FERD3L	16.918	311.34	16.918	311.34	4.1236	43342	149.71	24.062	1	3.3906e-128	6.7812e-128	1.6393e-125	TRUE
gene_32044	NO-TARGET	0	37.191	0.70491	37.191	4.4855	691.57	2.3009	24.053	1	5.7005e-128	1.1401e-127	2.7329e-125	TRUE
gene_40568	RBMXL3	0	37.191	0.70491	37.191	4.4855	691.57	2.3009	24.053	1	5.7005e-128	1.1401e-127	2.7329e-125	TRUE
gene_49752	TMC4	11.983	244.4	11.983	244.4	4.2404	27008	94.177	23.949	1	5.3199e-127	1.064e-126	2.5397e-124	TRUE
gene_8592	CDKN1A	33.835	496.23	33.835	496.23	3.8353	106900	382.16	23.653	1	5.7074e-124	1.1415e-123	2.7134e-121	TRUE
gene_768	ACVR1	4.9343	131.76	4.9343	131.76	4.4836	8042.5	28.853	23.611	1	1.81e-123	3.6199e-123	8.5338e-121	TRUE
gene_1933	AMN	53.573	684.31	53.573	684.31	3.6505	198910	713.7	23.61	1	1.5705e-123	3.141e-123	7.4354e-121	TRUE
gene_16240	FAM228A	24.672	395.28	24.672	395.28	3.9483	68676	249.14	23.48	1	3.4577e-122	6.9153e-122	1.6235e-119	TRUE
gene_6489	C8orf88	4.2294	116.88	4.2294	116.88	4.4946	6345.6	23.531	23.223	1	1.6307e-119	3.2615e-119	7.6257e-117	TRUE
gene_41403	RNASE8	4.2294	115.82	4.2294	115.82	4.4815	6226.5	23.531	23.004	1	2.6023e-117	5.2046e-117	1.2119e-114	TRUE
gene_39522	PTPRT	19.737	331.53	19.737	331.53	4.0032	48607	184.3	22.967	1	5.3852e-117	1.077e-116	2.4978e-114	TRUE
gene_54661	YPEL5	41.589	554.67	41.589	554.67	3.7057	131630	505.73	22.815	1	1.6666e-115	3.3332e-115	7.6987e-113	TRUE
gene_56275	ZNF593	0.70491	35.065	0.70491	35.065	4.4029	590.32	2.3009	22.652	1	9.7928e-114	1.9586e-113	4.4516e-111	TRUE
gene_27585	MAN1A2	0	35.065	0.70491	35.065	4.4029	614.79	2.3009	22.652	1	9.7928e-114	1.9586e-113	4.4516e-111	TRUE
gene_44157	SIGLEC9	0	35.065	0.70491	35.065	4.4029	614.79	2.3009	22.652	1	9.7928e-114	1.9586e-113	4.4516e-111	TRUE
gene_40226	RAPGEF5	0	35.065	0.70491	35.065	4.4029	614.79	2.3009	22.652	1	9.7928e-114	1.9586e-113	4.4516e-111	TRUE
gene_47980	SYNGR3	33.835	473.91	33.835	473.91	3.769	96835	382.16	22.512	1	1.6618e-112	3.3236e-112	7.5242e-110	TRUE
gene_18010	GAB2	15.508	274.15	15.508	274.15	4.059	33447	133.16	22.413	1	1.6123e-111	3.2246e-111	7.2713e-109	TRUE
gene_9743	CLDN5	41.589	542.98	41.589	542.98	3.675	125700	505.73	22.296	1	2.1047e-110	4.2093e-110	9.4544e-108	TRUE
gene_7298	CC2D1A	27.491	405.91	27.491	405.91	3.8361	71600	288.42	22.282	1	2.91e-110	5.8201e-110	1.3021e-107	TRUE
gene_40078	RAD9B	28.196	411.22	28.196	411.22	3.8196	73354	298.48	22.17	1	3.5172e-109	7.0344e-109	1.5676e-106	TRUE
gene_31362	NFATC1	2.8196	85.007	2.8196	85.007	4.493	3377.4	13.8	22.124	1	1.1967e-108	2.3934e-108	5.3129e-106	TRUE
gene_34484	OR6K6	28.901	415.47	28.901	415.47	3.7999	74718	308.63	22.004	1	1.3789e-107	2.7578e-107	6.0982e-105	TRUE
gene_56131	ZNF541	0.70491	34.003	0.70491	34.003	4.3597	554.38	2.3009	21.952	1	6.1565e-107	1.2313e-106	2.7018e-104	TRUE
gene_32633	NPS	0	34.003	0.70491	34.003	4.3597	578.1	2.3009	21.952	1	6.1565e-107	1.2313e-106	2.7018e-104	TRUE
gene_6755	CACYBP	1.4098	53.129	1.4098	53.129	4.4894	1337.5	5.5961	21.863	1	4.0256e-106	8.0511e-106	1.7598e-103	TRUE
gene_41879	RPL18	21.852	338.97	21.852	338.97	3.895	50280	211.44	21.808	1	1.0423e-105	2.0846e-105	4.5392e-103	TRUE
gene_30703	NAPEPLD	45.819	565.3	45.819	565.3	3.5964	134930	576.9	21.628	1	5.0429e-104	1.0086e-103	2.1878e-101	TRUE
gene_30344	MYL6	16.918	280.52	16.918	280.52	3.9738	34744	149.71	21.544	1	3.3017e-103	6.6034e-103	1.427e-100	TRUE
gene_35583	PCDHB9	40.885	517.48	40.885	517.48	3.6298	113570	494.12	21.441	1	2.8922e-102	5.7844e-102	1.2453e-99	TRUE
gene_19425	GPC6	8.4589	173.2	8.4589	173.2	4.2029	13570	59.087	21.432	1	3.9008e-102	7.8015e-102	1.6732e-99	TRUE
gene_55321	ZMAT5	8.4589	172.14	8.4589	172.14	4.1941	13396	59.087	21.294	1	7.524e-101	1.5048e-100	3.2153e-98	TRUE
gene_54142	WDR76	0	32.94	0.70491	32.94	4.3152	542.53	2.3009	21.251	1	2.3718e-100	4.7437e-100	1.0098e-97	TRUE
gene_27361	MAD2L1	317.91	2237.8	317.91	2237.8	2.8115	1843000	8179.8	21.228	1	2.6433e-100	5.2867e-100	1.1212e-97	TRUE
gene_23653	KAT2B	47.229	566.36	47.229	566.36	3.5563	134750	601.18	21.173	1	8.7869e-100	1.7574e-99	3.7133e-97	TRUE
gene_15867	FAM126A	25.377	365.53	25.377	365.53	3.7966	57852	258.81	21.144	1	1.6689e-99	3.3379e-99	7.0267e-97	TRUE
gene_41035	RGS16	23.262	343.22	23.262	343.22	3.8266	51185	230.08	21.093	1	4.8835e-99	9.7669e-99	2.0485e-96	TRUE
gene_37857	PPARA	4.9343	117.95	4.9343	117.95	4.3251	6386	28.853	21.039	1	1.7439e-98	3.4878e-98	7.2621e-96	TRUE
gene_6044	C2CD4C	9.8687	189.14	9.8687	189.14	4.1288	16069	72.607	21.039	1	1.6469e-98	3.2937e-98	6.883e-96	TRUE
gene_20855	HHEX	44.409	536.61	44.409	536.61	3.5655	121130	552.9	20.932	1	1.4008e-97	2.8016e-97	5.8119e-95	TRUE
gene_16784	FBXO41	21.147	318.78	21.147	318.78	3.8519	44292	202.28	20.926	1	1.654e-97	3.308e-97	6.8377e-95	TRUE
gene_39660	PYGB	11.278	206.14	11.278	206.14	4.0764	18986	86.824	20.913	1	2.3125e-97	4.6251e-97	9.5257e-95	TRUE
gene_19886	GRIK4	31.016	412.28	31.016	412.28	3.6903	72683	339.63	20.689	1	2.3014e-95	4.6029e-95	9.4458e-93	TRUE
gene_29499	MRPL34	6.3441	137.07	6.3441	137.07	4.2327	8545.1	40.274	20.6	1	1.6382e-94	3.2764e-94	6.6995e-92	TRUE
gene_21423	HNRNPLL	14.098	236.96	14.098	236.96	3.9783	24833	117.14	20.591	1	1.8418e-94	3.6835e-94	7.5052e-92	TRUE
gene_51673	TRMT112	57.097	631.18	57.097	631.18	3.4438	164780	778.41	20.576	1	2.2817e-94	4.5634e-94	9.2648e-92	TRUE
gene_40553	RBMS3	28.901	389.97	28.901	389.97	3.7088	65185	308.63	20.553	1	3.8344e-94	7.6688e-94	1.5514e-91	TRUE
gene_11024	CRIP2	0	31.878	0.70491	31.878	4.2693	508.09	2.3009	20.551	1	5.6e-94	1.12e-93	2.2341e-91	TRUE
gene_36726	PIKFYVE	0	31.878	0.70491	31.878	4.2693	508.09	2.3009	20.551	1	5.6e-94	1.12e-93	2.2341e-91	TRUE
gene_8055	CD200R1	0	31.878	0.70491	31.878	4.2693	508.09	2.3009	20.551	1	5.6e-94	1.12e-93	2.2341e-91	TRUE
gene_55120	ZFC3H1	0	31.878	0.70491	31.878	4.2693	508.09	2.3009	20.551	1	5.6e-94	1.12e-93	2.2341e-91	TRUE
gene_42174	RPS6KC1	16.213	260.33	16.213	260.33	3.9243	29798	141.38	20.531	1	6.1748e-94	1.235e-93	2.4549e-91	TRUE
gene_46788	SPRR2A	94.457	895.76	94.457	895.76	3.2318	321040	1547.5	20.37	1	1.5613e-92	3.1226e-92	6.1856e-90	TRUE
gene_11826	CYBB	32.426	416.53	32.426	416.53	3.6429	73770	360.72	20.224	1	3.1466e-91	6.2931e-91	1.2423e-88	TRUE
gene_55839	ZNF385D	25.377	348.53	25.377	348.53	3.7281	52214	258.81	20.087	1	5.0851e-90	1.017e-89	2.0007e-87	TRUE
gene_18747	GIMD1	1.4098	48.879	1.4098	48.879	4.3714	1126.7	5.5961	20.066	1	1.002e-89	2.004e-89	3.9289e-87	TRUE
gene_6514	C9orf142	275.62	1915.8	275.62	1915.8	2.7928	1345200	6721.4	20.007	1	2.4106e-89	4.8213e-89	9.4196e-87	TRUE
gene_40915	RFPL4A	0	30.815	0.70491	30.815	4.2219	474.78	2.3009	19.85	1	8.1035e-88	1.6207e-87	3.1557e-85	TRUE
gene_24349	KIAA1841	2.8196	76.506	2.8196	76.506	4.3428	2714.9	13.8	19.836	1	9.4378e-88	1.8876e-87	3.6628e-85	TRUE
gene_7059	CARNS1	10.574	187.02	10.574	187.02	4.0219	15566	79.632	19.772	1	2.9209e-87	5.8418e-87	1.1297e-84	TRUE
gene_2882	ARHGAP27	14.803	234.83	14.803	234.83	3.8995	24206	125.09	19.673	1	2.0169e-86	4.0337e-86	7.7745e-84	TRUE
gene_22656	IL2	176.93	1365.4	176.93	1365.4	2.941	706260	3656	19.656	1	2.5776e-86	5.1552e-86	9.9025e-84	TRUE
gene_42908	SCARB1	31.721	398.47	31.721	398.47	3.6098	67253	350.13	19.6	1	8.1081e-86	1.6216e-85	3.1045e-83	TRUE
gene_10052	CMSS1	7.754	149.82	7.754	149.82	4.1068	10092	52.61	19.587	1	1.1616e-85	2.3233e-85	4.4329e-83	TRUE
gene_33083	NUDT21	28.901	367.66	28.901	367.66	3.624	57377	308.63	19.282	1	3.9661e-83	7.9323e-83	1.5085e-80	TRUE
gene_13236	DNAAF2	37.36	439.91	37.36	439.91	3.5228	81024	437.17	19.253	1	6.9224e-83	1.3845e-82	2.6241e-80	TRUE
gene_53397	UTF1	18.328	266.71	18.328	266.71	3.7919	30847	166.77	19.234	1	1.0461e-82	2.0922e-82	3.9524e-80	TRUE
gene_49884	TMEM120A	8.4589	156.2	8.4589	156.2	4.0548	10914	59.087	19.22	1	1.4536e-82	2.9071e-82	5.4737e-80	TRUE
gene_55407	ZNF135	45.114	501.54	45.114	501.54	3.446	104160	564.87	19.204	1	1.7528e-82	3.5057e-82	6.5789e-80	TRUE
gene_14210	EDA2R	0.70491	29.752	0.70491	29.752	4.1729	421.88	2.3009	19.15	1	7.1875e-82	1.4375e-81	2.666e-79	TRUE
gene_4455	BCL6	0	29.752	0.70491	29.752	4.1729	442.6	2.3009	19.15	1	7.1875e-82	1.4375e-81	2.666e-79	TRUE
gene_20257	GUCY2F	0	29.752	0.70491	29.752	4.1729	442.6	2.3009	19.15	1	7.1875e-82	1.4375e-81	2.666e-79	TRUE
gene_51971	TSPY1	31.016	383.59	31.016	383.59	3.5865	62156	339.63	19.132	1	7.1967e-82	1.4393e-81	2.666e-79	TRUE
gene_44467	SLC16A8	49.343	532.36	49.343	532.36	3.4052	116650	638.1	19.121	1	8.6427e-82	1.7285e-81	3.1914e-79	TRUE
gene_13222	DMWD	12.688	204.02	12.688	204.02	3.9047	18303	101.68	18.974	1	1.5707e-80	3.1415e-80	5.7813e-78	TRUE
gene_15255	ERI2	119.83	997.77	119.83	997.77	3.0471	385390	2143	18.965	1	1.6747e-80	3.3493e-80	6.144e-78	TRUE
gene_611	ACRBP	22.557	303.9	22.557	303.9	3.6941	39577	220.71	18.938	1	2.988e-80	5.9761e-80	1.0927e-77	TRUE
gene_38053	PPP1R15A	6.3441	126.45	6.3441	126.45	4.1172	7212.5	40.274	18.925	1	4.1863e-80	8.3725e-80	1.526e-77	TRUE
gene_39118	PSMB6	35.95	420.78	35.95	420.78	3.5129	74049	414.92	18.893	1	6.838e-80	1.3676e-79	2.4847e-77	TRUE
gene_41293	RIPK1	74.015	701.31	74.015	701.31	3.2269	196750	1109	18.837	1	1.9021e-79	3.8041e-79	6.8897e-77	TRUE
gene_13779	DSC2	37.36	429.29	37.36	429.29	3.4876	76803	437.17	18.745	1	1.1094e-78	2.2188e-78	4.0057e-76	TRUE
gene_46665	SPINK14	20.442	280.52	20.442	280.52	3.7147	33821	193.24	18.71	1	2.223e-78	4.4461e-78	8.0015e-76	TRUE
gene_24594	KLF4	145.92	1134.8	145.92	1134.8	2.9507	488990	2806.7	18.667	1	4.648e-78	9.296e-78	1.6677e-75	TRUE
gene_30600	NABP2	19.737	273.09	19.737	273.09	3.7243	32093	184.3	18.662	1	5.4443e-78	1.0889e-77	1.9473e-75	TRUE
gene_30828	NBPF7	48.638	515.36	48.638	515.36	3.3788	108910	625.73	18.658	1	5.6057e-78	1.1211e-77	1.9988e-75	TRUE
gene_50268	TMEM242	2.1147	59.505	2.1147	59.505	4.2799	1646.8	9.4735	18.646	1	9.053e-78	1.8106e-77	3.2179e-75	TRUE
gene_27010	LRSAM1	14.098	214.64	14.098	214.64	3.8362	20109	117.14	18.529	1	6.6729e-77	1.3346e-76	2.3645e-74	TRUE
gene_28834	MIPOL1	9.1638	159.39	9.1638	159.39	3.9801	11284	65.756	18.526	1	7.3646e-77	1.4729e-76	2.6015e-74	TRUE
gene_49721	TM9SF3	21.852	291.15	21.852	291.15	3.6763	36260	211.44	18.52	1	7.6735e-77	1.5347e-76	2.7023e-74	TRUE
gene_36909	PKNOX1	13.393	206.14	13.393	206.14	3.8472	18576	109.34	18.433	1	3.9612e-76	7.9224e-76	1.3907e-73	TRUE
gene_3867	ATP6V0D2	18.328	256.08	18.328	256.08	3.7335	28264	166.77	18.411	1	5.8164e-76	1.1633e-75	2.0357e-73	TRUE
gene_19685	GPR75	36.655	415.47	36.655	415.47	3.4673	71751	426.01	18.354	1	1.6059e-75	3.2119e-75	5.6036e-73	TRUE
gene_21155	HIVEP3	35.95	409.1	35.95	409.1	3.4723	69619	414.92	18.319	1	3.0539e-75	6.1079e-75	1.0624e-72	TRUE
gene_14303	EEFSEC	82.474	738.5	82.474	738.5	3.1471	215180	1285.6	18.297	1	4.4425e-75	8.885e-75	1.5407e-72	TRUE
gene_7897	CCNO	9.1638	157.26	9.1638	157.26	3.9608	10967	65.756	18.264	1	9.267e-75	1.8534e-74	3.2042e-72	TRUE
gene_27158	LUZP4	5.6392	112.63	5.6392	112.63	4.0972	5724	34.441	18.232	1	1.7387e-74	3.4774e-74	5.9935e-72	TRUE
gene_13676	DPPA4	25.377	317.71	25.377	317.71	3.5949	42731	258.81	18.172	1	4.5989e-74	9.1979e-74	1.5805e-71	TRUE
gene_49990	TMEM151B	63.441	607.8	63.441	607.8	3.2399	148160	898.62	18.159	1	5.5251e-74	1.105e-73	1.8931e-71	TRUE
gene_50602	TMOD4	28.196	341.09	28.196	341.09	3.5505	48951	298.48	18.111	1	1.3795e-73	2.7591e-73	4.6987e-71	TRUE
gene_46231	SOX1	52.868	532.36	52.868	532.36	3.3076	114950	700.94	18.111	1	1.3402e-73	2.6803e-73	4.5783e-71	TRUE
gene_39936	RAB5B	47.229	488.79	47.229	488.79	3.3442	97488	601.18	18.009	1	8.5181e-73	1.7036e-72	2.8926e-70	TRUE
gene_36853	PKD1L1	31.016	362.34	31.016	362.34	3.5045	54889	339.63	17.979	1	1.5022e-72	3.0045e-72	5.0862e-70	TRUE
gene_8095	CD2AP	65.556	615.24	65.556	615.24	3.2108	151080	939.72	17.931	1	3.4123e-72	6.8246e-72	1.1519e-69	TRUE
gene_26493	LOC400927-CSNK1E	23.967	300.71	23.967	300.71	3.5951	38294	239.56	17.88	1	8.9373e-72	1.7875e-71	3.0081e-69	TRUE
gene_2708	APRT	155.78	1144.4	155.78	1144.4	2.869	488690	3070.2	17.842	1	1.6705e-71	3.341e-71	5.606e-69	TRUE
gene_44784	SLC25A6	37.36	409.1	37.36	409.1	3.4183	69094	437.17	17.779	1	5.3224e-71	1.0645e-70	1.7809e-68	TRUE
gene_44768	SLC25A47	88.818	758.69	88.818	758.69	3.0803	224360	1422.6	17.76	1	7.2212e-71	1.4442e-70	2.4092e-68	TRUE
gene_39035	PSG1	23.967	298.59	23.967	298.59	3.5849	37708	239.56	17.743	1	1.0391e-70	2.0782e-70	3.4567e-68	TRUE
gene_420	ACAA1	81.064	708.75	81.064	708.75	3.1125	196990	1255.6	17.714	1	1.6649e-70	3.3298e-70	5.5222e-68	TRUE
gene_7771	CCL2	7.754	136.01	7.754	136.01	3.9682	8225	52.61	17.683	1	3.3275e-70	6.655e-70	1.1005e-67	TRUE
gene_30324	MYL10	79.654	697.06	79.654	697.06	3.1135	190590	1225.9	17.634	1	6.8859e-70	1.3772e-69	2.2708e-67	TRUE
gene_9209	CHCHD2	24.672	302.84	24.672	302.84	3.5651	38688	249.14	17.623	1	8.6771e-70	1.7354e-69	2.8532e-67	TRUE
gene_46018	SNTB2	5.6392	108.38	5.6392	108.38	4.0422	5278.2	34.441	17.507	1	7.5573e-69	1.5115e-68	2.4779e-66	TRUE
gene_22599	IL17RD	42.999	443.1	42.999	443.1	3.3353	80040	529.17	17.393	1	4.8221e-68	9.6441e-68	1.5765e-65	TRUE
gene_2189	ANKRD33	17.623	235.89	17.623	235.89	3.6691	23821	158.18	17.355	1	9.8455e-68	1.9691e-67	3.2096e-65	TRUE
gene_22070	ICAM1	37.36	398.47	37.36	398.47	3.3804	65200	437.17	17.271	1	4.0421e-67	8.0841e-67	1.314e-64	TRUE
gene_27646	MAP1LC3B	52.868	510.04	52.868	510.04	3.2459	104500	700.94	17.268	1	4.1951e-67	8.3902e-67	1.3598e-64	TRUE
gene_52181	TTK	427.17	2336.6	427.17	2336.6	2.4488	1823000	12285	17.227	1	8.2832e-67	1.6566e-66	2.6774e-64	TRUE
gene_39218	PSMG4	38.065	401.66	38.065	401.66	3.3656	66100	448.41	17.17	1	2.2946e-66	4.5892e-66	7.3959e-64	TRUE
gene_2203	ANKRD34C	16.213	219.96	16.213	219.96	3.6822	20756	141.38	17.135	1	4.4167e-66	8.8335e-66	1.4196e-63	TRUE
gene_31229	NEK3	31.721	351.72	31.721	351.72	3.4302	51199	350.13	17.101	1	7.5998e-66	1.52e-65	2.4358e-63	TRUE
gene_56322	ZNF614	6.3441	114.76	6.3441	114.76	3.9784	5876.9	40.274	17.084	1	1.1686e-65	2.3371e-65	3.7244e-63	TRUE
gene_30064	MTURN	22.557	276.27	22.557	276.27	3.5571	32186	220.71	17.078	1	1.1576e-65	2.3152e-65	3.6997e-63	TRUE
gene_11727	CXCR5	21.852	269.9	21.852	269.9	3.5673	30763	211.44	17.058	1	1.6272e-65	3.2544e-65	5.1717e-63	TRUE
gene_31682	NLGN4Y	0	26.565	0.70491	26.565	4.0151	352.84	2.3009	17.048	1	2.6621e-65	5.3241e-65	8.3907e-63	TRUE
gene_45324	SLC6A17	0	26.565	0.70491	26.565	4.0151	352.84	2.3009	17.048	1	2.6621e-65	5.3241e-65	8.3907e-63	TRUE
gene_46185	SORBS3	0	26.565	0.70491	26.565	4.0151	352.84	2.3009	17.048	1	2.6621e-65	5.3241e-65	8.3907e-63	TRUE
gene_24808	KLRC2	18.328	238.02	18.328	238.02	3.6284	24132	166.77	17.012	1	3.6179e-65	7.2359e-65	1.1372e-62	TRUE
gene_38973	PRSS57	23.967	286.9	23.967	286.9	3.5275	34567	239.56	16.988	1	5.3802e-65	1.076e-64	1.6865e-62	TRUE
gene_51894	TSPAN1	62.737	567.42	62.737	567.42	3.1568	127350	885.04	16.964	1	7.6564e-65	1.5313e-64	2.3934e-62	TRUE
gene_22042	IAH1	14.098	197.64	14.098	197.64	3.7177	16844	117.14	16.958	1	9.271e-65	1.8542e-64	2.8902e-62	TRUE
gene_38003	PPME1	64.851	580.17	64.851	580.17	3.1417	132780	925.96	16.935	1	1.2659e-64	2.5318e-64	3.9357e-62	TRUE
gene_44173	SIK3	1.4098	41.441	1.4098	41.441	4.1385	801.25	5.5961	16.922	1	2.1335e-64	4.267e-64	6.615e-62	TRUE
gene_51987	TSPYL2	20.442	255.02	20.442	255.02	3.5777	27514	193.24	16.875	1	3.6931e-64	7.3862e-64	1.142e-61	TRUE
gene_13341	DNAJB9	4.2294	86.07	4.2294	86.07	4.0574	3348.9	23.531	16.871	1	4.5427e-64	9.0855e-64	1.4009e-61	TRUE
gene_31014	NDST3	14.098	196.58	14.098	196.58	3.71	16650	117.14	16.86	1	4.9044e-64	9.8088e-64	1.5083e-61	TRUE
gene_36320	PGLYRP3	21.852	266.71	21.852	266.71	3.5503	29978	211.44	16.839	1	6.771e-64	1.3542e-63	2.0768e-61	TRUE
gene_12989	DIAPH1	131.82	958.45	131.82	958.45	2.8528	341660	2441.9	16.728	1	4.0913e-63	8.1826e-63	1.2515e-60	TRUE
gene_52835	UCMA	3.5245	75.444	3.5245	75.444	4.0786	2586.2	18.502	16.72	1	5.9153e-63	1.1831e-62	1.8047e-60	TRUE
gene_26119	LINGO4	16.918	221.02	16.918	221.02	3.6312	20829	149.71	16.681	1	9.8916e-63	1.9783e-62	3.0097e-60	TRUE
gene_19347	GP1BB	29.606	327.28	29.606	327.28	3.423	44304	318.88	16.67	1	1.1454e-62	2.2908e-62	3.4665e-60	TRUE
gene_53479	VANGL2	43.704	431.41	43.704	431.41	3.2739	75158	541	16.669	1	1.1387e-62	2.2774e-62	3.4555e-60	TRUE
gene_46618	SPHAR	34.54	364.47	34.54	364.47	3.3622	54426	393	16.643	1	1.7832e-62	3.5665e-62	5.3828e-60	TRUE
gene_22123	IDH3A	50.753	478.16	50.753	478.16	3.2108	91340	663.05	16.599	1	3.6496e-62	7.2991e-62	1.0987e-59	TRUE
gene_31662	NKX6-2	23.262	274.15	23.262	274.15	3.5034	31472	230.08	16.54	1	1.0092e-61	2.0184e-61	3.0303e-59	TRUE
gene_28108	MCL1	27.491	308.15	27.491	308.15	3.4397	39385	288.42	16.526	1	1.2615e-61	2.5231e-61	3.778e-59	TRUE
gene_7646	CCDC74B	21.852	261.4	21.852	261.4	3.5214	28691	211.44	16.474	1	3.0418e-61	6.0836e-61	9.0855e-59	TRUE
gene_41101	RHBDF1	1.4098	40.378	1.4098	40.378	4.1019	759.27	5.5961	16.473	1	3.9628e-61	7.9255e-61	1.1775e-58	TRUE
gene_42622	S1PR1	167.06	1124.2	167.06	1124.2	2.7431	458070	3379.2	16.466	1	3.2464e-61	6.4929e-61	9.6715e-59	TRUE
gene_11356	CSTB	14.098	191.27	14.098	191.27	3.6707	15694	117.14	16.369	1	1.7592e-60	3.5184e-60	5.2136e-58	TRUE
gene_38025	PPP1R12A	0	25.502	0.70491	25.502	3.9583	325.18	2.3009	16.348	1	3.3361e-60	6.6722e-60	9.7853e-58	TRUE
gene_35425	PBXIP1	0	25.502	0.70491	25.502	3.9583	325.18	2.3009	16.348	1	3.3361e-60	6.6722e-60	9.7853e-58	TRUE
gene_47602	STX12	0	25.502	0.70491	25.502	3.9583	325.18	2.3009	16.348	1	3.3361e-60	6.6722e-60	9.7853e-58	TRUE
gene_31225	NEK2	86.703	692.81	86.703	692.81	2.9838	183680	1376.5	16.337	1	2.7354e-60	5.4709e-60	8.0859e-58	TRUE
gene_20441	HAP1	25.377	287.96	25.377	287.96	3.4535	34475	258.81	16.322	1	3.6422e-60	7.2845e-60	1.0656e-57	TRUE
gene_15183	ERAS	32.426	342.15	32.426	342.15	3.3598	47966	360.72	16.308	1	4.5485e-60	9.0969e-60	1.3273e-57	TRUE
gene_52520	UAP1L1	2.1147	52.067	2.1147	52.067	4.0906	1247.6	9.4735	16.229	1	2.0784e-59	4.1569e-59	6.0497e-57	TRUE
gene_45350	SLC6A7	87.408	690.68	87.408	690.68	2.9679	181970	1391.8	16.171	1	4.1031e-59	8.2063e-59	1.1913e-56	TRUE
gene_2865	ARHGAP22	9.1638	140.26	9.1638	140.26	3.7969	8593.3	65.756	16.167	1	4.9526e-59	9.9053e-59	1.4343e-56	TRUE
gene_1964	AMTN	57.097	507.92	57.097	507.92	3.1309	101620	778.41	16.158	1	5.056e-59	1.0112e-58	1.4605e-56	TRUE
gene_12665	DEFB127	22.557	262.46	22.557	262.46	3.4834	28777	220.71	16.148	1	6.2555e-59	1.2511e-58	1.8024e-56	TRUE
gene_4200	BABAM2	7.0491	116.88	7.0491	116.88	3.8724	6031.9	46.335	16.136	1	8.4208e-59	1.6842e-58	2.4202e-56	TRUE
gene_39766	RAB11FIP3	15.508	200.83	15.508	200.83	3.6119	17172	133.16	16.059	1	2.6954e-58	5.3908e-58	7.7273e-56	TRUE
gene_27549	MALL	68.376	574.86	68.376	574.86	3.0532	128260	995.28	16.054	1	2.7051e-58	5.4101e-58	7.7355e-56	TRUE
gene_35829	PDE12	57.097	504.73	57.097	504.73	3.1218	100190	778.41	16.044	1	3.205e-58	6.41e-58	9.1422e-56	TRUE
gene_46180	SORBS1	38.065	377.22	38.065	377.22	3.2753	57513	448.41	16.016	1	5.1036e-58	1.0207e-57	1.4522e-55	TRUE
gene_17162	FGR	33.835	346.4	33.835	346.4	3.318	48849	382.16	15.989	1	7.9444e-58	1.5889e-57	2.2549e-55	TRUE
gene_18003	GAA	68.376	572.73	68.376	572.73	3.0479	127190	995.28	15.987	1	7.9924e-58	1.5985e-57	2.2629e-55	TRUE
gene_56805	ZNF845	129.7	908.51	129.7	908.51	2.7988	303270	2388.4	15.936	1	1.7884e-57	3.5768e-57	5.0509e-55	TRUE
gene_38994	PRUNE2	12.688	173.2	12.688	173.2	3.6697	12882	101.68	15.918	1	2.6605e-57	5.321e-57	7.4954e-55	TRUE
gene_10624	COQ7	5.6392	98.821	5.6392	98.821	3.9102	4341.4	34.441	15.878	1	5.4207e-57	1.0841e-56	1.5197e-54	TRUE
gene_30714	NARF	24.672	275.21	24.672	275.21	3.4275	31385	249.14	15.873	1	5.1847e-57	1.0369e-56	1.4571e-54	TRUE
gene_5270	C11orf52	52.163	467.54	52.163	467.54	3.1397	86268	688.25	15.833	1	9.3985e-57	1.8797e-56	2.6283e-54	TRUE
gene_16840	FBXW7	13.393	178.51	13.393	178.51	3.6406	13633	109.34	15.791	1	1.9933e-56	3.9865e-56	5.5607e-54	TRUE
gene_53283	USP27X	18.328	222.08	18.328	222.08	3.5288	20758	166.77	15.778	1	2.3939e-56	4.7877e-56	6.6619e-54	TRUE
gene_49335	THEMIS	19.737	233.77	19.737	233.77	3.5009	22905	184.3	15.766	1	2.8799e-56	5.7598e-56	7.9951e-54	TRUE
gene_6937	CAPN1	44.409	414.41	44.409	414.41	3.1935	68450	552.9	15.735	1	4.4517e-56	8.9033e-56	1.2328e-53	TRUE
gene_32371	NOL4	19.737	232.71	19.737	232.71	3.4944	22678	184.3	15.688	1	9.9111e-56	1.9822e-55	2.7382e-53	TRUE
gene_25570	LARP7	23.967	266.71	23.967	266.71	3.4226	29462	239.56	15.683	1	1.0455e-55	2.0909e-55	2.8813e-53	TRUE
gene_3840	ATP6AP1	31.721	325.15	31.721	325.15	3.3173	43051	350.13	15.682	1	1.0579e-55	2.1158e-55	2.9086e-53	TRUE
gene_3656	ATIC	0	24.44	0.70491	24.44	3.8993	298.65	2.3009	15.647	1	2.564e-55	5.1281e-55	6.999e-53	TRUE
gene_22520	IKZF2	0	24.44	0.70491	24.44	3.8993	298.65	2.3009	15.647	1	2.564e-55	5.1281e-55	6.999e-53	TRUE
gene_51373	TREX1	0	24.44	0.70491	24.44	3.8993	298.65	2.3009	15.647	1	2.564e-55	5.1281e-55	6.999e-53	TRUE
gene_25473	LAMA4	42.294	397.41	42.294	397.41	3.202	63053	517.41	15.612	1	3.1316e-55	6.2631e-55	8.5277e-53	TRUE
gene_48355	TAS2R20	50.753	452.66	50.753	452.66	3.1319	80766	663.05	15.608	1	3.2748e-55	6.5495e-55	8.8965e-53	TRUE
gene_27147	LURAP1	13.393	176.39	13.393	176.39	3.6235	13284	109.34	15.588	1	4.8973e-55	9.7947e-55	1.3273e-52	TRUE
gene_25814	LEMD2	47.229	429.29	47.229	429.29	3.1573	72984	601.18	15.582	1	4.954e-55	9.908e-55	1.3395e-52	TRUE
gene_8792	CEMIP	1.4098	38.253	1.4098	38.253	4.0258	678.72	5.5961	15.575	1	7.48e-55	1.496e-54	2.0129e-52	TRUE
gene_19778	GPX5	39.475	377.22	39.475	377.22	3.2241	57035	471.11	15.561	1	6.9825e-55	1.3965e-54	1.8835e-52	TRUE
gene_6178	C3orf70	4.2294	79.694	4.2294	79.694	3.9477	2847.5	23.531	15.557	1	8.8518e-55	1.7704e-54	2.3765e-52	TRUE
gene_52795	UBXN11	23.967	264.58	23.967	264.58	3.4111	28948	239.56	15.546	1	8.9996e-55	1.7999e-54	2.4105e-52	TRUE
gene_30444	MYO7B	2.8196	60.568	2.8196	60.568	4.0107	1667.4	13.8	15.545	1	1.1061e-54	2.2121e-54	2.9556e-52	TRUE
gene_1996	ANAPC13	2.1147	49.942	2.1147	49.942	4.0317	1143.7	9.4735	15.539	1	1.2575e-54	2.5149e-54	3.3522e-52	TRUE
gene_38187	PPP3CA	111.38	792.69	111.38	792.69	2.8203	232100	1938.7	15.474	1	2.624e-54	5.2479e-54	6.9789e-52	TRUE
gene_50091	TMEM183A	57.097	488.79	57.097	488.79	3.0756	93179	778.41	15.473	1	2.6991e-54	5.3983e-54	7.1621e-52	TRUE
gene_13983	DUX4	133.93	903.2	133.93	903.2	2.7444	295890	2495.7	15.399	1	8.4009e-54	1.6802e-53	2.224e-51	TRUE
gene_28643	MGARP	26.786	283.71	26.786	283.71	3.357	33005	278.46	15.397	1	9.1123e-54	1.8225e-53	2.4068e-51	TRUE
gene_17971	FZD8	40.18	377.22	40.18	377.22	3.1992	56798	482.58	15.343	1	2.0557e-53	4.1114e-53	5.417e-51	TRUE
gene_5140	BUB1B	86.703	655.62	86.703	655.62	2.9043	161830	1376.5	15.334	1	2.2812e-53	4.5623e-53	5.9973e-51	TRUE
gene_44225	SIRT1	108.56	769.31	108.56	769.31	2.8138	218300	1871.8	15.273	1	5.8651e-53	1.173e-52	1.5384e-50	TRUE
gene_11925	CYP2C19	3.5245	69.068	3.5245	69.068	3.9529	2148	18.502	15.238	1	1.2521e-52	2.5043e-52	3.2768e-50	TRUE
gene_12831	DGCR6	7.0491	110.51	7.0491	110.51	3.7922	5352	46.335	15.199	1	2.1091e-52	4.2182e-52	5.5069e-50	TRUE
gene_42227	RRAS2	2.1147	48.879	2.1147	48.879	4.0013	1093.5	9.4735	15.194	1	2.5885e-52	5.1769e-52	6.7276e-50	TRUE
gene_26055	LIMK2	104.33	743.81	104.33	743.81	2.822	204470	1772.8	15.188	1	2.1305e-52	4.2609e-52	5.5499e-50	TRUE
gene_16050	FAM180A	39.475	368.72	39.475	368.72	3.1913	54201	471.11	15.169	1	2.9402e-52	5.8804e-52	7.6245e-50	TRUE
gene_16928	FCRL5	32.426	319.84	32.426	319.84	3.2628	41303	360.72	15.133	1	5.1443e-52	1.0289e-51	1.331e-49	TRUE
gene_14892	ENDOD1	57.097	479.23	57.097	479.23	3.0472	89097	778.41	15.13	1	5.2325e-52	1.0465e-51	1.3507e-49	TRUE
gene_42285	RSAD1	33.835	328.34	33.835	328.34	3.2409	43366	382.16	15.065	1	1.4349e-51	2.8698e-51	3.6958e-49	TRUE
gene_17059	FGF11	57.802	481.35	57.802	481.35	3.0361	89697	791.53	15.055	1	1.6419e-51	3.2839e-51	4.2195e-49	TRUE
gene_42155	RPS6KA3	36.655	346.4	36.655	346.4	3.2057	47972	426.01	15.007	1	3.4207e-51	6.8414e-51	8.7708e-49	TRUE
gene_3191	ARMCX4	11.983	157.26	11.983	157.26	3.6076	10553	94.177	14.97	1	6.4328e-51	1.2866e-50	1.6457e-48	TRUE
gene_35418	PBX2	0.70491	23.377	0.70491	23.377	3.8378	257.01	2.3009	14.947	1	1.2088e-50	2.4176e-50	3.0717e-48	TRUE
gene_50745	TNFRSF11A	16.918	199.77	16.918	199.77	3.4861	16717	149.71	14.944	1	9.3295e-51	1.8659e-50	2.3761e-48	TRUE
gene_45602	SMAP1	58.507	482.41	58.507	482.41	3.0221	89849	804.72	14.943	1	8.7664e-51	1.7533e-50	2.2377e-48	TRUE
gene_23612	JUP	13.393	168.95	13.393	168.95	3.5617	12099	109.34	14.876	1	2.6041e-50	5.2083e-50	6.6029e-48	TRUE
gene_47384	STC2	88.113	643.93	88.113	643.93	2.8554	154470	1407.2	14.817	1	5.7461e-50	1.1492e-49	1.4537e-47	TRUE
gene_31727	NLRP4	136.75	886.2	136.75	886.2	2.6872	280840	2568	14.789	1	8.6342e-50	1.7268e-49	2.1796e-47	TRUE
gene_44729	SLC25A35	59.917	485.6	59.917	485.6	2.9978	90604	831.26	14.765	1	1.263e-49	2.5259e-49	3.1811e-47	TRUE
gene_15174	ERAL1	31.016	302.84	31.016	302.84	3.2464	36944	339.63	14.75	1	1.6193e-49	3.2387e-49	4.0698e-47	TRUE
gene_42055	RPS10-NUDT3	1.4098	36.128	1.4098	36.128	3.9455	602.68	5.5961	14.676	1	6.32e-49	1.264e-48	1.5814e-46	TRUE
gene_55948	ZNF443	61.327	490.92	61.327	490.92	2.9805	92273	858.03	14.666	1	5.4484e-49	1.0897e-48	1.3663e-46	TRUE
gene_7516	CCDC183	42.999	379.34	42.999	379.34	3.1118	56564	529.17	14.621	1	1.0594e-48	2.1189e-48	2.6451e-46	TRUE
gene_27653	MAP1LC3C	74.015	559.98	74.015	559.98	2.9027	118080	1109	14.593	1	1.5721e-48	3.1443e-48	3.9166e-46	TRUE
gene_27546	MAL2	29.606	290.09	29.606	290.09	3.2496	33925	318.88	14.587	1	1.7872e-48	3.5744e-48	4.4427e-46	TRUE
gene_27708	MAP3K2	27.491	275.21	27.491	275.21	3.2772	30682	288.42	14.586	1	1.8131e-48	3.6262e-48	4.4973e-46	TRUE
gene_56191	ZNF564	35.245	328.34	35.245	328.34	3.1837	42952	403.92	14.583	1	1.8651e-48	3.7302e-48	4.6162e-46	TRUE
gene_173	ABAT	22.557	239.08	22.557	239.08	3.3493	23442	220.71	14.575	1	2.1778e-48	4.3556e-48	5.3785e-46	TRUE
gene_5310	C11orf86	6.3441	98.821	6.3441	98.821	3.7647	4276	40.274	14.572	1	2.5148e-48	5.0296e-48	6.1974e-46	TRUE
gene_47929	SYF2	9.8687	133.89	9.8687	133.89	3.6335	7690.2	72.607	14.554	1	3.1238e-48	6.2477e-48	7.6817e-46	TRUE
gene_14434	EGR3	14.803	177.45	14.803	177.45	3.4973	13227	125.09	14.543	1	3.5777e-48	7.1554e-48	8.7788e-46	TRUE
gene_30166	MVB12A	42.294	372.97	42.294	372.97	3.1107	54673	517.41	14.537	1	3.6342e-48	7.2684e-48	8.8983e-46	TRUE
gene_50682	TMUB1	19.737	216.77	19.737	216.77	3.3925	19411	184.3	14.514	1	5.3622e-48	1.0724e-47	1.3077e-45	TRUE
gene_47298	STAM2	38.065	345.34	38.065	345.34	3.1482	47209	448.41	14.511	1	5.3638e-48	1.0728e-47	1.3077e-45	TRUE
gene_50748	TNFRSF11B	2.1147	46.754	2.1147	46.754	3.9384	996.33	9.4735	14.503	1	7.6828e-48	1.5366e-47	1.8612e-45	TRUE
gene_33394	OFD1	2.1147	46.754	2.1147	46.754	3.9384	996.33	9.4735	14.503	1	7.6828e-48	1.5366e-47	1.8612e-45	TRUE
gene_1100	ADGRL3	21.852	232.71	21.852	232.71	3.3543	22230	211.44	14.501	1	6.4342e-48	1.2868e-47	1.5653e-45	TRUE
gene_32034	NO-TARGET	57.097	461.16	57.097	461.16	2.9919	81635	778.41	14.483	1	7.9595e-48	1.5919e-47	1.9241e-45	TRUE
gene_10156	CNN3	29.606	287.96	29.606	287.96	3.239	33374	318.88	14.468	1	1.0152e-47	2.0304e-47	2.449e-45	TRUE
gene_34762	OSTF1	2.8196	56.317	2.8196	56.317	3.9075	1431	13.8	14.401	1	3.2868e-47	6.5737e-47	7.8953e-45	TRUE
gene_7448	CCDC155	34.54	319.84	34.54	319.84	3.1743	40698	393	14.391	1	3.053e-47	6.1059e-47	7.349e-45	TRUE
gene_9262	CHEK1	106.44	719.37	106.44	719.37	2.7452	187840	1822.1	14.359	1	4.7052e-47	9.4104e-47	1.1279e-44	TRUE
gene_53431	UTS2B	31.016	295.4	31.016	295.4	3.2107	34949	339.63	14.346	1	5.9064e-47	1.1813e-46	1.411e-44	TRUE
gene_49052	TEX28	77.54	570.61	77.54	570.61	2.8635	121560	1181.7	14.344	1	5.911e-47	1.1822e-46	1.411e-44	TRUE
gene_30648	NAIF1	91.638	643.93	91.638	643.93	2.7995	152510	1484.7	14.334	1	6.8078e-47	1.3616e-46	1.6216e-44	TRUE
gene_1217	ADRB1	23.967	245.46	23.967	245.46	3.3033	24529	239.56	14.31	1	1.0036e-46	2.0073e-46	2.3857e-44	TRUE
gene_37293	PLSCR3	0	22.314	0.70491	22.314	3.7735	248.96	2.3009	14.246	1	3.4961e-46	6.9922e-46	8.2079e-44	TRUE
gene_44857	SLC29A4	0	22.314	0.70491	22.314	3.7735	248.96	2.3009	14.246	1	3.4961e-46	6.9922e-46	8.2079e-44	TRUE
gene_1298	AGAP1	0	22.314	0.70491	22.314	3.7735	248.96	2.3009	14.246	1	3.4961e-46	6.9922e-46	8.2079e-44	TRUE
gene_23460	IVD	50.048	413.35	50.048	413.35	3.0209	65993	650.54	14.244	1	2.5123e-46	5.0245e-46	5.9594e-44	TRUE
gene_32586	NPIPB6	129.7	825.63	129.7	825.63	2.661	242160	2388.4	14.24	1	2.5928e-46	5.1857e-46	6.1378e-44	TRUE
gene_13990	DVL2	40.885	357.03	40.885	357.03	3.0956	49974	494.12	14.222	1	3.4409e-46	6.8819e-46	8.1286e-44	TRUE
gene_871	ADAMDEC1	19.032	207.2	19.032	207.2	3.3776	17704	175.47	14.205	1	4.5952e-46	9.1905e-46	1.0744e-43	TRUE
gene_6896	CAMLG	78.244	569.55	78.244	569.55	2.848	120690	1196.4	14.204	1	4.368e-46	8.7361e-46	1.0234e-43	TRUE
gene_9781	CLEC16A	153.67	930.83	153.67	930.83	2.5909	301990	3013.2	14.158	1	8.39e-46	1.678e-45	1.9577e-43	TRUE
gene_47322	STARD3	28.901	277.34	28.901	277.34	3.2186	30860	308.63	14.141	1	1.112e-45	2.224e-45	2.5894e-43	TRUE
gene_30319	MYH9	28.196	272.02	28.196	272.02	3.2252	29726	298.48	14.113	1	1.6634e-45	3.3267e-45	3.8654e-43	TRUE
gene_17959	FZD4	33.835	309.21	33.835	309.21	3.1546	37916	382.16	14.087	1	2.3943e-45	4.7887e-45	5.5527e-43	TRUE
gene_30707	NAPRT	124.77	794.82	124.77	794.82	2.6617	224480	2264.8	14.08	1	2.545e-45	5.0899e-45	5.8901e-43	TRUE
gene_15362	ESPL1	5.6392	88.195	5.6392	88.195	3.7479	3407.7	34.441	14.067	1	3.6288e-45	7.2576e-45	8.3816e-43	TRUE
gene_17625	FOXP1	17.623	194.45	17.623	194.45	3.3917	15635	158.18	14.06	1	3.641e-45	7.282e-45	8.3926e-43	TRUE
gene_5216	C10orf67	72.605	534.48	72.605	534.48	2.863	106660	1080.2	14.053	1	3.7441e-45	7.4883e-45	8.6131e-43	TRUE
gene_26231	LMNTD2	107.15	708.75	107.15	708.75	2.7143	180960	1838.6	14.03	1	5.1328e-45	1.0266e-44	1.1784e-42	TRUE
gene_50594	TMOD1	7.754	109.45	7.754	109.45	3.6573	5170.7	52.61	14.02	1	6.8388e-45	1.3678e-44	1.5637e-42	TRUE
gene_51460	TRIM31	108.56	715.12	108.56	715.12	2.7085	183960	1871.8	14.02	1	5.9215e-45	1.1843e-44	1.3567e-42	TRUE
gene_5142	BUB1B	342.58	1675.7	342.58	1675.7	2.2869	888600	9066	14.001	1	7.6827e-45	1.5365e-44	1.7532e-42	TRUE
gene_54487	XKRX	126.18	796.94	126.18	796.94	2.6494	224960	2299.9	13.987	1	9.4478e-45	1.8896e-44	2.1517e-42	TRUE
gene_1703	ALDH4A1	40.885	351.72	40.885	351.72	3.074	48308	494.12	13.983	1	1.0183e-44	2.0366e-44	2.3145e-42	TRUE
gene_7483	CCDC172	31.721	292.21	31.721	292.21	3.1637	33928	350.13	13.921	1	2.4651e-44	4.9302e-44	5.5808e-42	TRUE
gene_51880	TSLP	723.94	2943.4	723.94	2943.4	2.022	2462900	25426	13.919	1	2.4359e-44	4.8718e-44	5.5255e-42	TRUE
gene_40755	REG1B	84.589	591.86	84.589	591.86	2.7922	128660	1330.8	13.905	1	2.9673e-44	5.9346e-44	6.7043e-42	TRUE
gene_12109	DALRD3	32.426	296.46	32.426	296.46	3.1537	34858	360.72	13.902	1	3.2215e-44	6.4429e-44	7.2642e-42	TRUE
gene_52796	UBXN11	19.737	208.27	19.737	208.27	3.335	17772	184.3	13.887	1	4.0742e-44	8.1485e-44	9.151e-42	TRUE
gene_54437	XCL1	19.032	202.95	19.032	202.95	3.3478	16914	175.47	13.884	1	4.2586e-44	8.5171e-44	9.5462e-42	TRUE
gene_37072	PLCH2	122.65	775.69	122.65	775.69	2.651	213230	2212.4	13.884	1	3.9927e-44	7.9855e-44	8.9856e-42	TRUE
gene_20114	GTDC1	14.803	170.01	14.803	170.01	3.4358	12045	125.09	13.878	1	4.7652e-44	9.5304e-44	1.0661e-41	TRUE
gene_35387	PAX8	63.441	479.23	63.441	479.23	2.8977	86439	898.62	13.87	1	4.8883e-44	9.7767e-44	1.0915e-41	TRUE
gene_35808	PDCD6IP	28.196	267.77	28.196	267.77	3.2025	28698	298.48	13.867	1	5.2881e-44	1.0576e-43	1.1785e-41	TRUE
gene_6470	C8orf59	15.508	175.33	15.508	175.33	3.417	12771	133.16	13.85	1	7.0337e-44	1.4067e-43	1.5644e-41	TRUE
gene_12530	DDX49	169.18	980.77	169.18	980.77	2.5283	329340	3438	13.842	1	7.1653e-44	1.4331e-43	1.5906e-41	TRUE
gene_53303	USP33	16.213	180.64	16.213	180.64	3.3995	13518	141.38	13.829	1	9.3398e-44	1.868e-43	2.0613e-41	TRUE
gene_46479	SPATA31E1	31.016	285.84	31.016	285.84	3.1634	32467	339.63	13.827	1	9.1589e-44	1.8318e-43	2.0252e-41	TRUE
gene_48777	TCP1	50.048	402.72	50.048	402.72	2.9834	62189	650.54	13.827	1	8.9593e-44	1.7919e-43	1.985e-41	TRUE
gene_18378	GBP4	2.1147	44.629	2.1147	44.629	3.8728	903.72	9.4735	13.813	1	1.4188e-43	2.8375e-43	3.1131e-41	TRUE
gene_8021	CD164L2	73.31	530.23	73.31	530.23	2.8377	104390	1094.6	13.811	1	1.1112e-43	2.2224e-43	2.4476e-41	TRUE
gene_4252	BAIAP2L2	26.786	257.15	26.786	257.15	3.2157	26533	278.46	13.805	1	1.262e-43	2.524e-43	2.7744e-41	TRUE
gene_36894	PKM	52.868	417.6	52.868	417.6	2.9581	66514	700.94	13.776	1	1.8134e-43	3.6269e-43	3.9714e-41	TRUE
gene_46169	SOHLH1	88.818	606.74	88.818	606.74	2.7584	134120	1422.6	13.732	1	3.3071e-43	6.6142e-43	7.2287e-41	TRUE
gene_24595	KLF5	4.9343	78.631	4.9343	78.631	3.7462	2715.6	28.853	13.72	1	4.6926e-43	9.3851e-43	1.0198e-40	TRUE
gene_2499	AP5B1	33.131	297.52	33.131	297.52	3.1287	34952	371.4	13.719	1	4.0651e-43	8.1302e-43	8.8686e-41	TRUE
gene_1993	ANAPC11	28.901	269.9	28.901	269.9	3.1795	29040	308.63	13.718	1	4.1735e-43	8.347e-43	9.0877e-41	TRUE
gene_10420	COL4A1	43.704	362.34	43.704	362.34	3.0228	50765	541	13.699	1	5.281e-43	1.0562e-42	1.1455e-40	TRUE
gene_19097	GNAI1	23.967	235.89	23.967	235.89	3.2462	22457	239.56	13.692	1	5.9938e-43	1.1988e-42	1.2977e-40	TRUE
gene_17461	FNTA	134.64	820.32	134.64	820.32	2.5982	235080	2513.7	13.676	1	7.0785e-43	1.4157e-42	1.5296e-40	TRUE
gene_15659	F2RL1	58.507	446.29	58.507	446.29	2.9101	75187	804.72	13.67	1	7.838e-43	1.5676e-42	1.6906e-40	TRUE
gene_52000	TSR1	85.294	586.55	85.294	586.55	2.7674	125630	1346	13.663	1	8.5587e-43	1.7117e-42	1.8425e-40	TRUE
gene_12517	DDX42	37.36	323.03	37.36	323.03	3.0784	40803	437.17	13.663	1	8.8073e-43	1.7615e-42	1.8925e-40	TRUE
gene_30824	NBPF6	31.016	282.65	31.016	282.65	3.1472	31659	339.63	13.654	1	9.9882e-43	1.9976e-42	2.1422e-40	TRUE
gene_53729	VPS33A	91.638	615.24	91.638	615.24	2.7338	137080	1484.7	13.589	1	2.3475e-42	4.695e-42	5.0253e-40	TRUE
gene_54254	WIF1	7.754	106.26	7.754	106.26	3.615	4851.6	52.61	13.581	1	3.0391e-42	6.0782e-42	6.4816e-40	TRUE
gene_19627	GPR31	29.606	272.02	29.606	272.02	3.1571	29383	318.88	13.575	1	2.9465e-42	5.893e-42	6.2958e-40	TRUE
gene_19868	GRID2	16.213	177.45	16.213	177.45	3.374	12999	141.38	13.561	1	3.7438e-42	7.4876e-42	7.9695e-40	TRUE
gene_48376	TAS2R40	0	21.252	0.70491	21.252	3.7062	225.82	2.3009	13.545	1	6.2048e-42	1.241e-41	1.3135e-39	TRUE
gene_49783	TMCO4	83.884	574.86	83.884	574.86	2.7622	120530	1315.7	13.536	1	4.8545e-42	9.7089e-42	1.0315e-39	TRUE
gene_51048	TOX3	89.523	602.49	89.523	602.49	2.737	131570	1438	13.527	1	5.4606e-42	1.0921e-41	1.1581e-39	TRUE
gene_55297	ZKSCAN4	106.44	683.24	106.44	683.24	2.671	166350	1822.1	13.513	1	6.624e-42	1.3248e-41	1.3996e-39	TRUE
gene_16312	FAM46B	23.967	232.71	23.967	232.71	3.2266	21786	239.56	13.487	1	9.9944e-42	1.9989e-41	2.1079e-39	TRUE
gene_26772	LRRC18	17.623	187.02	17.623	187.02	3.3357	14347	158.18	13.469	1	1.3031e-41	2.6062e-41	2.7432e-39	TRUE
gene_32967	NTN1	52.163	403.78	52.163	403.78	2.9287	61818	688.25	13.403	1	2.9725e-41	5.9451e-41	6.2461e-39	TRUE
gene_29338	MRAS	6.3441	91.383	6.3441	91.383	3.653	3615.8	40.274	13.4	1	3.5952e-41	7.1904e-41	7.5407e-39	TRUE
gene_19056	GML	122.65	752.31	122.65	752.31	2.6069	198240	2212.4	13.387	1	3.631e-41	7.262e-41	7.6018e-39	TRUE
gene_6927	CANX	26.081	245.46	26.081	245.46	3.186	24063	268.59	13.386	1	3.8708e-41	7.7416e-41	8.089e-39	TRUE
gene_46056	SNX16	43.704	354.9	43.704	354.9	2.993	48423	541	13.38	1	4.1045e-41	8.209e-41	8.5617e-39	TRUE
gene_48089	SYVN1	76.13	530.23	76.13	530.23	2.784	103100	1152.4	13.377	1	4.1983e-41	8.3966e-41	8.7414e-39	TRUE
gene_23668	KAT8	111.38	700.25	111.38	700.25	2.6416	173380	1938.7	13.374	1	4.3047e-41	8.6093e-41	8.9465e-39	TRUE
gene_9035	CFAP20	91.638	606.74	91.638	606.74	2.7138	132660	1484.7	13.368	1	4.6674e-41	9.3349e-41	9.6828e-39	TRUE
gene_31522	NIFK	69.786	497.29	69.786	497.29	2.8155	91380	1023.4	13.364	1	5.0096e-41	1.0019e-40	1.0374e-38	TRUE
gene_33317	OAZ3	20.442	206.14	20.442	206.14	3.2721	17242	193.24	13.359	1	5.6608e-41	1.1322e-40	1.1701e-38	TRUE
gene_41857	RPL12	150.85	873.45	150.85	873.45	2.5257	261070	2937.7	13.332	1	7.5637e-41	1.5127e-40	1.5606e-38	TRUE
gene_50005	TMEM159	1.4098	32.94	1.4098	32.94	3.816	497.08	5.5961	13.329	1	1.0884e-40	2.1768e-40	2.2376e-38	TRUE
gene_6307	C6orf106	46.524	369.78	46.524	369.78	2.9638	52247	589.01	13.319	1	9.1724e-41	1.8345e-40	1.8891e-38	TRUE
gene_32106	NO-TARGET	181.87	999.9	181.87	999.9	2.4524	334590	3796.7	13.276	1	1.597e-40	3.1941e-40	3.2774e-38	TRUE
gene_4405	BCKDHB	11.278	134.95	11.278	134.95	3.4689	7647.2	86.824	13.272	1	1.8904e-40	3.7808e-40	3.8655e-38	TRUE
gene_17725	FRMD8	33.835	293.27	33.835	293.27	3.0785	33654	382.16	13.271	1	1.772e-40	3.544e-40	3.6299e-38	TRUE
gene_18141	GAL3ST1	2.8196	52.067	2.8196	52.067	3.7963	1212.6	13.8	13.257	1	2.6541e-40	5.3082e-40	5.4077e-38	TRUE
gene_54499	XPNPEP1	26.081	243.33	26.081	243.33	3.1735	23599	268.59	13.256	1	2.1988e-40	4.3976e-40	4.488e-38	TRUE
gene_12902	DHRS11	117.01	719.37	117.01	719.37	2.6098	181420	2074.3	13.226	1	3.133e-40	6.2659e-40	6.372e-38	TRUE
gene_6789	CALCA	47.229	370.84	47.229	370.84	2.9467	52363	601.18	13.199	1	4.5989e-40	9.1978e-40	9.3369e-38	TRUE
gene_6236	C4orf50	55.688	417.6	55.688	417.6	2.8845	65489	752.34	13.194	1	4.8219e-40	9.6439e-40	9.7724e-38	TRUE
gene_9896	CLK1	93.752	609.93	93.752	609.93	2.6888	133220	1531.7	13.189	1	5.1237e-40	1.0247e-39	1.0366e-37	TRUE
gene_25432	LACC1	70.491	495.17	70.491	495.17	2.795	90175	1037.5	13.184	1	5.4759e-40	1.0952e-39	1.1058e-37	TRUE
gene_97	A4GALT	30.311	268.83	30.311	268.83	3.1073	28447	329.21	13.146	1	9.4026e-40	1.8805e-39	1.8955e-37	TRUE
gene_55233	ZFYVE28	59.212	434.6	59.212	434.6	2.8549	70457	817.96	13.125	1	1.2004e-39	2.4008e-39	2.4129e-37	TRUE
gene_55190	ZFP92	102.21	647.12	102.21	647.12	2.6507	148460	1723.8	13.124	1	1.2012e-39	2.4024e-39	2.4129e-37	TRUE
gene_23166	IRF2BP2	58.507	430.35	58.507	430.35	2.8577	69133	804.72	13.108	1	1.5113e-39	3.0226e-39	3.0306e-37	TRUE
gene_55566	ZNF229	69.081	484.54	69.081	484.54	2.7925	86303	1009.3	13.077	1	2.2541e-39	4.5082e-39	4.5121e-37	TRUE
gene_4545	BEST1	7.0491	95.633	7.0491	95.633	3.5856	3923.5	46.335	13.014	1	6.0194e-39	1.2039e-38	1.2007e-36	TRUE
gene_32048	NO-TARGET	32.426	279.46	32.426	279.46	3.0688	30513	360.72	13.007	1	5.8505e-39	1.1701e-38	1.1691e-36	TRUE
gene_38272	PRADC1	78.949	531.29	78.949	531.29	2.7351	102310	1211.1	12.998	1	6.3537e-39	1.2707e-38	1.2652e-36	TRUE
gene_5278	C11orf57	7.754	102.01	7.754	102.01	3.5567	4442	52.61	12.995	1	7.6438e-39	1.5288e-38	1.5168e-36	TRUE
gene_46533	SPC24	107.85	667.31	107.85	667.31	2.6182	156490	1855.2	12.989	1	7.126e-39	1.4252e-38	1.4165e-36	TRUE
gene_20176	GTF3C2	120.54	723.62	120.54	723.62	2.5758	181850	2160.3	12.975	1	8.4826e-39	1.6965e-38	1.6803e-36	TRUE
gene_17287	FKRP	28.196	251.83	28.196	251.83	3.1143	25007	298.48	12.944	1	1.3307e-38	2.6614e-38	2.6315e-36	TRUE
gene_8773	CELF4	78.949	529.17	78.949	529.17	2.7293	101350	1211.1	12.937	1	1.4092e-38	2.8183e-38	2.7817e-36	TRUE
gene_9555	CILP	83.884	551.48	83.884	551.48	2.7024	109320	1315.7	12.891	1	2.544e-38	5.0881e-38	5.0134e-36	TRUE
gene_52673	UBE2T	44.409	347.47	44.409	347.47	2.94	45922	552.9	12.889	1	2.6918e-38	5.3836e-38	5.2955e-36	TRUE
gene_45670	SMCHD1	67.671	470.73	67.671	470.73	2.7802	81227	981.31	12.867	1	3.5262e-38	7.0523e-38	6.9249e-36	TRUE
gene_11203	CSF1	47.934	366.59	47.934	366.59	2.9092	50772	613.42	12.866	1	3.5877e-38	7.1754e-38	7.0336e-36	TRUE
gene_53698	VPS13B	121.24	721.5	121.24	721.5	2.5632	180150	2177.6	12.863	1	3.6524e-38	7.3048e-38	7.1482e-36	TRUE
gene_527	ACKR3	7.0491	94.57	7.0491	94.57	3.5697	3830	46.335	12.858	1	4.5888e-38	9.1775e-38	8.9654e-36	TRUE
gene_42400	RTL8A	0.70491	20.189	0.70491	20.189	3.6356	189.82	2.3009	12.845	1	6.759e-38	1.3518e-37	1.3071e-35	TRUE
gene_25133	KRTAP10-4	0	20.189	0.70491	20.189	3.6356	203.8	2.3009	12.845	1	6.759e-38	1.3518e-37	1.3071e-35	TRUE
gene_34529	OR7C2	0	20.189	0.70491	20.189	3.6356	203.8	2.3009	12.845	1	6.759e-38	1.3518e-37	1.3071e-35	TRUE
gene_41188	RHOXF2	158.6	878.76	158.6	878.76	2.4626	259310	3146.7	12.838	1	5.0306e-38	1.0061e-37	9.8119e-36	TRUE
gene_47612	STX19	14.098	153.01	14.098	153.01	3.3506	9648.6	117.14	12.835	1	5.7949e-38	1.159e-37	1.1283e-35	TRUE
gene_47730	SULT1C3	14.803	158.33	14.803	158.33	3.3337	10299	125.09	12.833	1	5.9334e-38	1.1867e-37	1.1533e-35	TRUE
gene_4488	BCORL1	21.852	208.27	21.852	208.27	3.1949	17375	211.44	12.82	1	6.7982e-38	1.3596e-37	1.3125e-35	TRUE
gene_5099	BTLA	76.13	511.1	76.13	511.1	2.7311	94602	1152.4	12.813	1	7.0097e-38	1.4019e-37	1.351e-35	TRUE
gene_50694	TMX3	356.68	1607.7	356.68	1607.7	2.1691	782520	9583.5	12.779	1	1.0733e-37	2.1466e-37	2.0651e-35	TRUE
gene_30162	MUTYH	52.163	386.78	52.163	386.78	2.8668	55985	688.25	12.755	1	1.4978e-37	2.9956e-37	2.8771e-35	TRUE
gene_51196	TPSB2	76.835	512.17	76.835	512.17	2.7209	94757	1167	12.743	1	1.7213e-37	3.4426e-37	3.3009e-35	TRUE
gene_37856	PPARA	6.3441	87.132	6.3441	87.132	3.585	3263.4	40.274	12.73	1	2.3876e-37	4.7753e-37	4.5633e-35	TRUE
gene_43485	SERF1A	70.491	480.29	70.491	480.29	2.7511	83968	1037.5	12.723	1	2.2486e-37	4.4972e-37	4.3048e-35	TRUE
gene_37780	POTEF	22.557	211.45	22.557	211.45	3.1729	17841	220.71	12.715	1	2.6095e-37	5.2191e-37	4.9791e-35	TRUE
gene_12905	DHRS12	141.69	801.19	141.69	801.19	2.4911	217470	2695.8	12.702	1	2.891e-37	5.7821e-37	5.507e-35	TRUE
gene_16559	FARP2	45.114	346.4	45.114	346.4	2.9133	45388	564.87	12.677	1	4.0905e-37	8.181e-37	7.7787e-35	TRUE
gene_5117	BTN3A3	53.573	392.09	53.573	392.09	2.8486	57299	713.7	12.672	1	4.3484e-37	8.6968e-37	8.2555e-35	TRUE
gene_52182	TTK	226.98	1135.9	226.98	1135.9	2.3181	413070	5147	12.669	1	4.3801e-37	8.7602e-37	8.3019e-35	TRUE
gene_22673	IL21R	153.67	849.01	153.67	849.01	2.4583	241750	3013.2	12.667	1	4.5059e-37	9.0119e-37	8.5262e-35	TRUE
gene_310	ABHD1	23.967	219.96	23.967	219.96	3.1457	19206	239.56	12.663	1	5.0669e-37	1.0134e-36	9.5718e-35	TRUE
gene_51642	TRIP13	346.11	1558.8	346.11	1558.8	2.1679	735330	9194.7	12.647	1	5.8101e-37	1.162e-36	1.0958e-34	TRUE
gene_39381	PTK6	14.803	156.2	14.803	156.2	3.3143	9996.6	125.09	12.643	1	6.7741e-37	1.3548e-36	1.2733e-34	TRUE
gene_24378	KIF13B	197.37	1021.1	197.37	1021.1	2.3653	339300	4248	12.639	1	6.4386e-37	1.2877e-36	1.2123e-34	TRUE
gene_14757	ELOVL4	75.425	501.54	75.425	501.54	2.7171	90788	1137.9	12.632	1	7.11e-37	1.422e-36	1.3343e-34	TRUE
gene_25859	LFNG	83.884	541.92	83.884	541.92	2.6772	104900	1315.7	12.628	1	7.5057e-37	1.5011e-36	1.4062e-34	TRUE
gene_19645	GPR37L1	50.048	371.91	50.048	371.91	2.8689	51796	650.54	12.619	1	8.5049e-37	1.701e-36	1.5908e-34	TRUE
gene_23701	KBTBD2	44.409	341.09	44.409	341.09	2.9133	44010	552.9	12.617	1	8.7274e-37	1.7455e-36	1.6298e-34	TRUE
gene_40156	RAN	146.62	817.13	146.62	817.13	2.4704	224790	2825.3	12.614	1	8.8119e-37	1.7624e-36	1.6429e-34	TRUE
gene_6465	C8orf48	74.72	497.29	74.72	497.29	2.7182	89283	1123.4	12.608	1	9.7134e-37	1.9427e-36	1.808e-34	TRUE
gene_55632	ZNF267	26.786	236.96	26.786	236.96	3.0983	22086	278.46	12.595	1	1.1916e-36	2.3832e-36	2.2144e-34	TRUE
gene_47874	SVOPL	23.967	218.89	23.967	218.89	3.1387	18998	239.56	12.594	1	1.2123e-36	2.4245e-36	2.2491e-34	TRUE
gene_19122	GNAT3	60.622	426.1	60.622	426.1	2.7931	66786	844.62	12.576	1	1.4649e-36	2.9298e-36	2.7134e-34	TRUE
gene_31806	NMS	167.06	897.89	167.06	897.89	2.4191	267050	3379.2	12.572	1	1.5058e-36	3.0117e-36	2.7847e-34	TRUE
gene_52366	TVP23C	18.328	180.64	18.328	180.64	3.2324	13173	166.77	12.569	1	1.6978e-36	3.3955e-36	3.1345e-34	TRUE
gene_15695	FAAH2	33.131	275.21	33.131	275.21	3.0166	29301	371.4	12.561	1	1.7977e-36	3.5953e-36	3.3136e-34	TRUE
gene_11738	CXorf36	15.508	160.45	15.508	160.45	3.2899	10504	133.16	12.56	1	1.9148e-36	3.8296e-36	3.5238e-34	TRUE
gene_44632	SLC24A2	13.393	144.51	13.393	144.51	3.3377	8596.1	109.34	12.539	1	2.5301e-36	5.0601e-36	4.6486e-34	TRUE
gene_3128	ARL6IP1	16.918	170.01	16.918	170.01	3.2547	11719	149.71	12.512	1	3.4937e-36	6.9875e-36	6.3884e-34	TRUE
gene_7959	CCSER1	64.146	442.04	64.146	442.04	2.7657	71400	912.27	12.511	1	3.2902e-36	6.5805e-36	6.0356e-34	TRUE
gene_48717	TCF20	98.687	605.68	98.687	605.68	2.6055	128520	1643	12.508	1	3.4092e-36	6.8184e-36	6.2438e-34	TRUE
gene_33000	NTSR1	9.1638	110.51	9.1638	110.51	3.4557	5135.4	65.756	12.498	1	4.4017e-36	8.8034e-36	8.0358e-34	TRUE
gene_34533	OR7D2	4.2294	64.818	4.2294	64.818	3.6538	1835.5	23.531	12.49	1	5.2295e-36	1.0459e-35	9.4713e-34	TRUE
gene_49531	TIMP2	16.213	164.7	16.213	164.7	3.267	11024	141.38	12.488	1	4.7288e-36	9.4575e-36	8.6053e-34	TRUE
gene_35873	PDE6C	63.441	437.79	63.441	437.79	2.7675	70067	898.62	12.488	1	4.4319e-36	8.8638e-36	8.078e-34	TRUE
gene_22849	INAFM2	56.392	401.66	56.392	401.66	2.8106	59604	765.34	12.48	1	4.8828e-36	9.7656e-36	8.8715e-34	TRUE
gene_13767	DRICH1	330.6	1489.7	330.6	1489.7	2.1685	671810	8632.4	12.476	1	5.0541e-36	1.0108e-35	9.1682e-34	TRUE
gene_52973	ULBP1	17.623	174.26	17.623	174.26	3.2344	12268	158.18	12.455	1	7.172e-36	1.4344e-35	1.2928e-33	TRUE
gene_46856	SPTBN1	52.868	382.53	52.868	382.53	2.8318	54339	700.94	12.452	1	7.0005e-36	1.4001e-35	1.2639e-33	TRUE
gene_4308	BAX	167.77	893.64	167.77	893.64	2.4063	263440	3398.7	12.451	1	6.9309e-36	1.3862e-35	1.2533e-33	TRUE
gene_38642	PROB1	22.557	207.2	22.557	207.2	3.1438	17047	220.71	12.429	1	9.7363e-36	1.9473e-35	1.7522e-33	TRUE
gene_31395	NFIB	16.918	168.95	16.918	168.95	3.2457	11557	149.71	12.425	1	1.0388e-35	2.0776e-35	1.8637e-33	TRUE
gene_36011	PDSS2	16.918	168.95	16.918	168.95	3.2457	11557	149.71	12.425	1	1.0388e-35	2.0776e-35	1.8637e-33	TRUE
gene_15599	EXT2	23.262	211.45	23.262	211.45	3.1304	17708	230.08	12.407	1	1.2796e-35	2.5592e-35	2.292e-33	TRUE
gene_38321	PRAMEF4	33.131	272.02	33.131	272.02	2.9999	28535	371.4	12.396	1	1.4349e-35	2.8699e-35	2.5662e-33	TRUE
gene_23129	IQSEC1	6.3441	85.007	6.3441	85.007	3.5498	3093.9	40.274	12.395	1	1.6461e-35	3.2923e-35	2.9348e-33	TRUE
gene_40490	RBM3	49.343	362.34	49.343	362.34	2.8515	48984	638.1	12.391	1	1.5048e-35	3.0095e-35	2.6869e-33	TRUE
gene_27683	MAP3K1	21.852	201.89	21.852	201.89	3.1503	16207	211.44	12.381	1	1.7647e-35	3.5295e-35	3.1413e-33	TRUE
gene_35692	PCLO	9.1638	109.45	9.1638	109.45	3.4418	5028.3	65.756	12.367	1	2.2681e-35	4.5362e-35	4.031e-33	TRUE
gene_31037	NDUFA3	89.523	557.86	89.523	557.86	2.6261	109670	1438	12.35	1	2.4514e-35	4.9027e-35	4.3499e-33	TRUE
gene_3454	ASIC3	14.098	147.7	14.098	147.7	3.3	8924.7	117.14	12.344	1	2.9083e-35	5.8167e-35	5.1528e-33	TRUE
gene_50545	TMEM8B	12.688	137.07	12.688	137.07	3.3344	7735.9	101.68	12.335	1	3.2724e-35	6.5448e-35	5.7621e-33	TRUE
gene_25537	LAP3	21.147	196.58	21.147	196.58	3.1572	15388	202.28	12.335	1	3.1649e-35	6.3299e-35	5.5901e-33	TRUE
gene_29149	MOGAT3	21.147	196.58	21.147	196.58	3.1572	15388	202.28	12.335	1	3.1649e-35	6.3299e-35	5.5901e-33	TRUE
gene_51237	TRABD2B	176.93	922.33	176.93	922.33	2.3755	277810	3656	12.328	1	3.2178e-35	6.4356e-35	5.6747e-33	TRUE
gene_17142	FGFR3	19.737	187.02	19.737	187.02	3.1805	13991	184.3	12.322	1	3.7217e-35	7.4434e-35	6.533e-33	TRUE
gene_8578	CDKL2	142.39	784.19	142.39	784.19	2.4531	205950	2714.2	12.319	1	3.5897e-35	7.1794e-35	6.311e-33	TRUE
gene_52740	UBOX5	16.213	162.58	16.213	162.58	3.2484	10711	141.38	12.31	1	4.3993e-35	8.7985e-35	7.7106e-33	TRUE
gene_56749	ZNF81	228.39	1114.7	228.39	1114.7	2.282	392730	5191	12.301	1	4.4791e-35	8.9581e-35	7.8384e-33	TRUE
gene_40027	RAD18	81.064	516.42	81.064	516.42	2.6565	94766	1255.6	12.286	1	5.4477e-35	1.0895e-34	9.5188e-33	TRUE
gene_45908	SNAPC3	62.737	428.22	62.737	428.22	2.7515	66790	885.04	12.285	1	5.5191e-35	1.1038e-34	9.6288e-33	TRUE
gene_11906	CYP27C1	57.097	399.53	57.097	399.53	2.7854	58631	778.41	12.274	1	6.4004e-35	1.2801e-34	1.1149e-32	TRUE
gene_24234	KIAA0754	35.95	285.84	35.95	285.84	2.9566	31221	414.92	12.268	1	7.0386e-35	1.4077e-34	1.2224e-32	TRUE
gene_54939	ZC3H7B	35.95	285.84	35.95	285.84	2.9566	31221	414.92	12.268	1	7.0386e-35	1.4077e-34	1.2224e-32	TRUE
gene_41846	RPL10	12.688	136.01	12.688	136.01	3.3233	7604.3	101.68	12.23	1	1.204e-34	2.408e-34	2.0878e-32	TRUE
gene_39018	PSD2	35.95	284.77	35.95	284.77	2.9512	30957	414.92	12.215	1	1.3386e-34	2.6771e-34	2.3176e-32	TRUE
gene_29474	MRPL23	28.196	239.08	28.196	239.08	3.0397	22236	298.48	12.206	1	1.5139e-34	3.0278e-34	2.6172e-32	TRUE
gene_48878	TEAD2	35.245	280.52	35.245	280.52	2.9574	30081	403.92	12.204	1	1.5367e-34	3.0735e-34	2.6527e-32	TRUE
gene_32092	NO-TARGET	61.327	418.66	61.327	418.66	2.7513	63843	858.03	12.199	1	1.6041e-34	3.2081e-34	2.7647e-32	TRUE
gene_4786	BNC1	34.54	276.27	34.54	276.27	2.9638	29217	393	12.194	1	1.7481e-34	3.4962e-34	3.0039e-32	TRUE
gene_24793	KLK9	180.46	927.64	180.46	927.64	2.3555	279140	3756.3	12.191	1	1.7349e-34	3.4698e-34	2.9857e-32	TRUE
gene_28900	MKS1	65.556	438.85	65.556	438.85	2.7244	69674	939.72	12.177	1	2.0875e-34	4.175e-34	3.5817e-32	TRUE
gene_52067	TTC19	50.048	360.22	50.048	360.22	2.8229	48102	650.54	12.161	1	2.5787e-34	5.1575e-34	4.4179e-32	TRUE
gene_32614	NPPC	94.457	572.73	94.457	572.73	2.5875	114370	1547.5	12.158	1	2.6151e-34	5.2303e-34	4.4736e-32	TRUE
gene_20146	GTF2H2C	52.163	370.84	52.163	370.84	2.8062	50779	688.25	12.147	1	3.0319e-34	6.0638e-34	5.1787e-32	TRUE
gene_8309	CDC27	0	19.127	0.70491	19.127	3.5613	182.91	2.3009	12.144	1	4.5204e-34	9.0408e-34	7.6185e-32	TRUE
gene_16350	FAM53B	0	19.127	0.70491	19.127	3.5613	182.91	2.3009	12.144	1	4.5204e-34	9.0408e-34	7.6185e-32	TRUE
gene_28161	MCRIP2	0	19.127	0.70491	19.127	3.5613	182.91	2.3009	12.144	1	4.5204e-34	9.0408e-34	7.6185e-32	TRUE
gene_25558	LARP1B	0	19.127	0.70491	19.127	3.5613	182.91	2.3009	12.144	1	4.5204e-34	9.0408e-34	7.6185e-32	TRUE
gene_791	ACYP1	0	19.127	0.70491	19.127	3.5613	182.91	2.3009	12.144	1	4.5204e-34	9.0408e-34	7.6185e-32	TRUE
gene_28437	MESP1	90.228	552.55	90.228	552.55	2.6012	106870	1453.5	12.126	1	3.8642e-34	7.7283e-34	6.5904e-32	TRUE
gene_24336	KIAA1644	59.212	405.91	59.212	405.91	2.7566	60099	817.96	12.122	1	4.1033e-34	8.2066e-34	6.9879e-32	TRUE
gene_16287	FAM35A	50.048	359.15	50.048	359.15	2.8187	47773	650.54	12.119	1	4.2907e-34	8.5814e-34	7.2961e-32	TRUE
gene_19568	GPR161	38.77	298.59	38.77	298.59	2.9132	33753	459.72	12.118	1	4.4094e-34	8.8189e-34	7.4869e-32	TRUE
gene_26993	LRRN4	2.8196	47.816	2.8196	47.816	3.6759	1012.4	13.8	12.113	1	5.8301e-34	1.166e-33	9.7681e-32	TRUE
gene_9292	CHIC2	120.54	683.24	120.54	683.24	2.4931	158320	2160.3	12.107	1	4.8958e-34	9.7916e-34	8.2391e-32	TRUE
gene_34227	OR52E6	94.457	570.61	94.457	570.61	2.5821	113360	1547.5	12.104	1	5.0586e-34	1.0117e-33	8.5005e-32	TRUE
gene_48983	TESC	31.721	258.21	31.721	258.21	2.9858	25648	350.13	12.104	1	5.2646e-34	1.0529e-33	8.8337e-32	TRUE
gene_29205	MOSPD2	77.54	493.04	77.54	493.04	2.6531	86321	1181.7	12.087	1	6.2532e-34	1.2506e-33	1.0462e-31	TRUE
gene_7528	CCDC187	22.557	201.89	22.557	201.89	3.1065	16080	220.71	12.071	1	8.0076e-34	1.6015e-33	1.3377e-31	TRUE
gene_4746	BMP3	273.5	1257	273.5	1257	2.1963	483670	6650.6	12.06	1	8.5519e-34	1.7104e-33	1.4266e-31	TRUE
gene_14871	EMX1	43.704	324.09	43.704	324.09	2.8624	39308	541	12.055	1	9.4426e-34	1.8885e-33	1.5728e-31	TRUE
gene_41082	RGS9	31.721	257.15	31.721	257.15	2.9799	25408	350.13	12.047	1	1.05e-33	2.1e-33	1.7464e-31	TRUE
gene_4112	B3GAT1	35.245	277.34	35.245	277.34	2.941	29304	403.92	12.046	1	1.0652e-33	2.1304e-33	1.7691e-31	TRUE
gene_52455	TXNRD3	85.294	527.04	85.294	527.04	2.6133	97572	1346	12.041	1	1.0949e-33	2.1898e-33	1.8159e-31	TRUE
gene_4494	BCS1L	190.32	954.2	190.32	954.2	2.3198	291760	4041.1	12.016	1	1.4596e-33	2.9192e-33	2.4171e-31	TRUE
gene_44622	SLC23A2	15.508	154.08	15.508	154.08	3.2317	9600.5	133.16	12.008	1	1.7737e-33	3.5474e-33	2.9331e-31	TRUE
gene_13096	DLEU7	71.195	460.1	71.195	460.1	2.6751	75624	1051.7	11.992	1	1.9808e-33	3.9617e-33	3.2708e-31	TRUE
gene_53215	USP11	48.638	348.53	48.638	348.53	2.8159	44967	625.73	11.989	1	2.0927e-33	4.1855e-33	3.4506e-31	TRUE
gene_38843	PRR36	47.229	341.09	47.229	341.09	2.8264	43177	601.18	11.985	1	2.1867e-33	4.3735e-33	3.6004e-31	TRUE
gene_51614	TRIM8	58.507	398.47	58.507	398.47	2.747	57788	804.72	11.984	1	2.1914e-33	4.3828e-33	3.6029e-31	TRUE
gene_6406	C7orf65	1.4098	29.752	1.4098	29.752	3.6737	401.65	5.5961	11.981	1	3.0801e-33	6.1601e-33	5.0421e-31	TRUE
gene_28444	MEST	169.88	873.45	169.88	873.45	2.3554	247500	3457.6	11.965	1	2.7141e-33	5.4283e-33	4.4559e-31	TRUE
gene_13121	DLGAP4	88.113	536.61	88.113	536.61	2.5928	100570	1407.2	11.956	1	3.0499e-33	6.0998e-33	4.9999e-31	TRUE
gene_20469	HAS3	33.131	263.52	33.131	263.52	2.9543	26540	371.4	11.955	1	3.1972e-33	6.3944e-33	5.2263e-31	TRUE
gene_2408	AOAH	104.33	606.74	104.33	606.74	2.5286	126210	1772.8	11.933	1	4.0273e-33	8.0547e-33	6.574e-31	TRUE
gene_2387	ANXA4	19.737	181.7	19.737	181.7	3.1392	13116	184.3	11.931	1	4.422e-33	8.844e-33	7.1976e-31	TRUE
gene_56840	ZNF880	88.818	538.73	88.818	538.73	2.5872	101210	1422.6	11.929	1	4.2329e-33	8.4658e-33	6.8996e-31	TRUE
gene_27377	MAEA	85.294	522.79	85.294	522.79	2.6017	95703	1346	11.925	1	4.4303e-33	8.8606e-33	7.2008e-31	TRUE
gene_28937	MLLT11	31.016	250.77	31.016	250.77	2.9753	24146	339.63	11.924	1	4.6269e-33	9.2537e-33	7.5096e-31	TRUE
gene_47191	ST14	33.835	266.71	33.835	266.71	2.942	27115	382.16	11.912	1	5.3208e-33	1.0642e-32	8.6115e-31	TRUE
gene_39189	PSMD8	68.376	444.16	68.376	444.16	2.6818	70608	995.28	11.912	1	5.2323e-33	1.0465e-32	8.4802e-31	TRUE
gene_32265	NO-TARGET	75.425	477.1	75.425	477.1	2.6452	80672	1137.9	11.908	1	5.4688e-33	1.0938e-32	8.8384e-31	TRUE
gene_50903	TNR	11.278	122.2	11.278	122.2	3.3268	6151.5	86.824	11.904	1	6.3735e-33	1.2747e-32	1.0286e-30	TRUE
gene_5262	C11orf44	39.475	297.52	39.475	297.52	2.8828	33295	471.11	11.889	1	6.9986e-33	1.3997e-32	1.1279e-30	TRUE
gene_41123	RHCG	37.36	285.84	37.36	285.84	2.9026	30870	437.17	11.884	1	7.4466e-33	1.4893e-32	1.1984e-30	TRUE
gene_7396	CCDC137	14.803	147.7	14.803	147.7	3.2341	8830.8	125.09	11.883	1	8.039e-33	1.6078e-32	1.2919e-30	TRUE
gene_34123	OR4P4	252.36	1167.8	252.36	1167.8	2.2058	419000	5954	11.864	1	9.1435e-33	1.8287e-32	1.4673e-30	TRUE
gene_28986	MMD2	17.623	166.83	17.623	166.83	3.1718	11131	158.18	11.863	1	9.9879e-33	1.9976e-32	1.5988e-30	TRUE
gene_52183	TTK	162.13	837.32	162.13	837.32	2.3615	227940	3243	11.856	1	9.9907e-33	1.9981e-32	1.5988e-30	TRUE
gene_463	ACAP2	28.196	232.71	28.196	232.71	3.0008	20912	298.48	11.837	1	1.3181e-32	2.6362e-32	2.1035e-30	TRUE
gene_6504	C9orf129	69.786	448.41	69.786	448.41	2.6665	71679	1023.4	11.836	1	1.296e-32	2.592e-32	2.0711e-30	TRUE
gene_52265	TUBA4A	114.9	647.12	114.9	647.12	2.4834	141630	2023.1	11.832	1	1.3334e-32	2.6669e-32	2.1249e-30	TRUE
gene_54456	XIRP1	377.83	1582.2	377.83	1582.2	2.0632	725250	10374	11.824	1	1.4619e-32	2.9238e-32	2.3264e-30	TRUE
gene_37966	PPL	31.721	252.9	31.721	252.9	2.956	24459	350.13	11.82	1	1.6091e-32	3.2183e-32	2.5571e-30	TRUE
gene_25089	KRT82	9.8687	110.51	9.8687	110.51	3.3589	5064.3	72.607	11.811	1	1.9549e-32	3.9098e-32	3.098e-30	TRUE
gene_22851	INCA1	93.048	552.55	93.048	552.55	2.5572	105570	1516	11.802	1	1.9325e-32	3.865e-32	3.0668e-30	TRUE
gene_21311	HMGN4	32.426	256.08	32.426	256.08	2.9432	25011	360.72	11.776	1	2.714e-32	5.428e-32	4.289e-30	TRUE
gene_23490	JADE1	222.05	1054.1	222.05	1054.1	2.242	346150	4993.9	11.774	1	2.6589e-32	5.3178e-32	4.2077e-30	TRUE
gene_54630	YIPF7	50.753	353.84	50.753	353.84	2.7775	45931	663.05	11.771	1	2.8364e-32	5.6728e-32	4.4763e-30	TRUE
gene_20674	HEATR9	23.967	206.14	23.967	206.14	3.0525	16594	239.56	11.77	1	2.9594e-32	5.9188e-32	4.6639e-30	TRUE
gene_36458	PHIP	18.328	170.01	18.328	170.01	3.1454	11504	166.77	11.746	1	4.0121e-32	8.0242e-32	6.3056e-30	TRUE
gene_12972	DHX40	46.524	331.53	46.524	331.53	2.8068	40614	589.01	11.743	1	3.9316e-32	7.8632e-32	6.1875e-30	TRUE
gene_40332	RASL10B	30.311	243.33	30.311	243.33	2.9641	22689	329.21	11.741	1	4.1435e-32	8.2869e-32	6.503e-30	TRUE
gene_34162	OR51E1	71.9	454.79	71.9	454.79	2.6444	73301	1065.9	11.727	1	4.6725e-32	9.345e-32	7.3232e-30	TRUE
gene_8807	CENPBD1	45.819	327.28	45.819	327.28	2.8098	39609	576.9	11.718	1	5.2883e-32	1.0577e-31	8.277e-30	TRUE
gene_5812	C1orf204	151.55	788.44	151.55	788.44	2.3715	202810	2956.5	11.713	1	5.4764e-32	1.0953e-31	8.5597e-30	TRUE
gene_39197	PSME2	160.72	823.51	160.72	823.51	2.35	219640	3204.4	11.709	1	5.7779e-32	1.1556e-31	9.0185e-30	TRUE
gene_23881	KCNJ4	116.31	647.12	116.31	647.12	2.4659	140880	2057.2	11.703	1	6.1828e-32	1.2366e-31	9.6373e-30	TRUE
gene_45756	SMIM23	42.294	308.15	42.294	308.15	2.8361	35340	517.41	11.688	1	7.6082e-32	1.5216e-31	1.1843e-29	TRUE
gene_17149	FGG	11.983	125.39	11.983	125.39	3.2831	6430	94.177	11.686	1	8.4767e-32	1.6953e-31	1.3159e-29	TRUE
gene_53374	USP6NL	62.032	406.97	62.032	406.97	2.6943	59492	871.51	11.684	1	7.7931e-32	1.5586e-31	1.2114e-29	TRUE
gene_28878	MKLN1	20.442	182.77	20.442	182.77	3.0993	13174	193.24	11.677	1	8.9752e-32	1.795e-31	1.3914e-29	TRUE
gene_4251	BAIAP2L1	11.278	120.07	11.278	120.07	3.3017	5918.1	86.824	11.676	1	9.5598e-32	1.912e-31	1.48e-29	TRUE
gene_31127	NDUFS1	150.85	783.13	150.85	783.13	2.3684	199890	2937.7	11.666	1	9.5831e-32	1.9166e-31	1.4816e-29	TRUE
gene_4736	BMP15	66.261	426.1	66.261	426.1	2.6667	64741	953.53	11.653	1	1.1252e-31	2.2503e-31	1.7372e-29	TRUE
gene_197	ABCA5	58.507	388.91	58.507	388.91	2.712	54582	804.72	11.647	1	1.2103e-31	2.4205e-31	1.8661e-29	TRUE
gene_29330	MRAP	107.85	608.86	107.85	608.86	2.4861	125510	1855.2	11.632	1	1.4266e-31	2.8532e-31	2.1967e-29	TRUE
gene_30950	NCR2	164.95	835.19	164.95	835.19	2.3331	224610	3320.6	11.631	1	1.4332e-31	2.8663e-31	2.2038e-29	TRUE
gene_23016	INTS8	67.671	431.41	67.671	431.41	2.6546	66153	981.31	11.611	1	1.8296e-31	3.6592e-31	2.8096e-29	TRUE
gene_30872	NCCRP1	186.1	912.76	186.1	912.76	2.288	264020	3918.4	11.609	1	1.8643e-31	3.7285e-31	2.859e-29	TRUE
gene_44569	SLC22A16	84.589	507.92	84.589	507.92	2.5719	89603	1330.8	11.604	1	1.9795e-31	3.9589e-31	3.0316e-29	TRUE
gene_31963	NO-TARGET	96.572	559.98	96.572	559.98	2.5234	107380	1595	11.603	1	1.9973e-31	3.9945e-31	3.0548e-29	TRUE
gene_30700	NAPB	90.228	532.36	90.228	532.36	2.5476	97739	1453.5	11.597	1	2.1583e-31	4.3167e-31	3.2967e-29	TRUE
gene_52778	UBTD1	21.147	185.95	21.147	185.95	3.0775	13580	202.28	11.588	1	2.5591e-31	5.1181e-31	3.9036e-29	TRUE
gene_36717	PIK3R4	47.934	334.72	47.934	334.72	2.7783	41122	613.42	11.579	1	2.7043e-31	5.4087e-31	4.1197e-29	TRUE
gene_37253	PLLP	14.098	139.2	14.098	139.2	3.215	7825.1	117.14	11.558	1	3.7011e-31	7.4022e-31	5.6306e-29	TRUE
gene_36150	PEX11B	57.097	379.34	57.097	379.34	2.7108	51921	778.41	11.55	1	3.7649e-31	7.5297e-31	5.72e-29	TRUE
gene_2123	ANKRD12	42.294	304.96	42.294	304.96	2.8211	34497	517.41	11.548	1	3.9222e-31	7.8443e-31	5.9511e-29	TRUE
gene_14968	ENSA	70.491	442.04	70.491	442.04	2.6316	69023	1037.5	11.535	1	4.4619e-31	8.9237e-31	6.7609e-29	TRUE
gene_20586	HCST	3.5245	53.129	3.5245	53.129	3.5806	1230.3	18.502	11.532	1	5.7187e-31	1.1437e-30	8.6424e-29	TRUE
gene_48419	TATDN3	1.4098	28.69	1.4098	28.69	3.623	372.1	5.5961	11.532	1	6.2857e-31	1.2571e-30	9.4867e-29	TRUE
gene_33009	NUAK2	59.212	388.91	59.212	388.91	2.695	54349	817.96	11.528	1	4.87e-31	9.74e-31	7.3696e-29	TRUE
gene_28261	MED12	34.54	262.46	34.54	262.46	2.89	25973	393	11.497	1	7.1189e-31	1.4238e-30	1.0716e-28	TRUE
gene_10725	COX7A2	236.85	1086	236.85	1086	2.1922	360500	5457	11.495	1	7.0328e-31	1.4066e-30	1.06e-28	TRUE
gene_42507	RWDD1	164.95	826.69	164.95	826.69	2.3184	218950	3320.6	11.484	1	7.9836e-31	1.5967e-30	1.2002e-28	TRUE
gene_45269	SLC5A10	117.72	642.87	117.72	642.87	2.4392	137890	2091.4	11.483	1	8.0607e-31	1.6121e-30	1.2102e-28	TRUE
gene_48925	TEKT3	28.901	230.58	28.901	230.58	2.9532	20337	308.63	11.48	1	8.7507e-31	1.7501e-30	1.312e-28	TRUE
gene_19259	GOLGA6L2	45.114	317.71	45.114	317.71	2.789	37155	564.87	11.47	1	9.6406e-31	1.9281e-30	1.4436e-28	TRUE
gene_18170	GALNS	15.508	147.7	15.508	147.7	3.1712	8737.3	133.16	11.455	1	1.2133e-30	2.4266e-30	1.812e-28	TRUE
gene_52018	TSSK2	7.0491	85.007	7.0491	85.007	3.4176	3038.7	46.335	11.453	1	1.3419e-30	2.6839e-30	1.9963e-28	TRUE
gene_8077	CD247	7.0491	85.007	7.0491	85.007	3.4176	3038.7	46.335	11.453	1	1.3419e-30	2.6839e-30	1.9963e-28	TRUE
gene_1631	AKR7A3	50.048	342.15	50.048	342.15	2.7489	42663	650.54	11.453	1	1.1711e-30	2.3423e-30	1.7513e-28	TRUE
gene_43801	SFXN3	40.885	295.4	40.885	295.4	2.8231	32389	494.12	11.45	1	1.2181e-30	2.4362e-30	1.8168e-28	TRUE
gene_53822	VSNL1	0	18.064	0.70491	18.064	3.4831	163.15	2.3009	11.444	1	1.8567e-30	3.7134e-30	2.7442e-28	TRUE
gene_9485	CHST6	94.457	544.04	94.457	544.04	2.5134	101060	1547.5	11.429	1	1.5117e-30	3.0235e-30	2.246e-28	TRUE
gene_40131	RALGAPB	230.5	1058.3	230.5	1058.3	2.1941	342650	5257.1	11.417	1	1.7125e-30	3.4249e-30	2.5409e-28	TRUE
gene_10700	COX5A	117.72	639.68	117.72	639.68	2.432	136220	2091.4	11.413	1	1.8011e-30	3.6023e-30	2.6655e-28	TRUE
gene_53338	USP44	148.03	758.69	148.03	758.69	2.3498	186450	2862.7	11.413	1	1.7984e-30	3.5967e-30	2.6649e-28	TRUE
gene_30527	N4BP1	44.409	312.4	44.409	312.4	2.787	35910	552.9	11.397	1	2.2237e-30	4.4474e-30	3.2824e-28	TRUE
gene_9892	CLIP4	176.23	862.82	176.23	862.82	2.2851	235710	3636	11.386	1	2.4483e-30	4.8966e-30	3.6092e-28	TRUE
gene_35246	PAQR8	59.212	384.66	59.212	384.66	2.6792	52957	817.96	11.379	1	2.7059e-30	5.4119e-30	3.9838e-28	TRUE
gene_39376	PTK2B	68.376	427.16	68.376	427.16	2.6256	64363	995.28	11.373	1	2.9058e-30	5.8116e-30	4.2726e-28	TRUE
gene_29327	MR1	109.26	602.49	109.26	602.49	2.4524	121640	1888.5	11.35	1	3.7355e-30	7.4709e-30	5.4854e-28	TRUE
gene_19814	GRASP	33.131	251.83	33.131	251.83	2.8891	23915	371.4	11.348	1	3.9459e-30	7.8918e-30	5.7795e-28	TRUE
gene_23677	KATNAL2	58.507	380.41	58.507	380.41	2.6802	51810	804.72	11.347	1	3.8933e-30	7.7866e-30	5.7098e-28	TRUE
gene_5186	C10orf120	71.195	438.85	71.195	438.85	2.607	67584	1051.7	11.337	1	4.3713e-30	8.7426e-30	6.3944e-28	TRUE
gene_38102	PPP1R3A	41.589	296.46	41.589	296.46	2.8041	32480	505.73	11.334	1	4.6258e-30	9.2515e-30	6.7494e-28	TRUE
gene_26807	LRRC30	27.491	219.96	27.491	219.96	2.9552	18521	288.42	11.333	1	4.7677e-30	9.5355e-30	6.9476e-28	TRUE
gene_42722	SAMD8	157.9	791.63	157.9	791.63	2.3185	200810	3127.5	11.332	1	4.5717e-30	9.1433e-30	6.679e-28	TRUE
gene_23128	IQSEC1	106.44	589.74	106.44	589.74	2.459	116790	1822.1	11.322	1	5.1331e-30	1.0266e-29	7.4705e-28	TRUE
gene_17603	FOXN1	64.851	409.1	64.851	409.1	2.6387	59252	925.96	11.313	1	5.7651e-30	1.153e-29	8.3796e-28	TRUE
gene_51392	TRIB1	48.638	331.53	48.638	331.53	2.7439	40013	625.73	11.309	1	6.0827e-30	1.2165e-29	8.8299e-28	TRUE
gene_22618	IL18RAP	24.672	202.95	24.672	202.95	2.99	15892	249.14	11.295	1	7.3693e-30	1.4739e-29	1.0684e-27	TRUE
gene_9637	CLASP2	166.36	820.32	166.36	820.32	2.295	213830	3359.6	11.283	1	8.0202e-30	1.604e-29	1.1613e-27	TRUE
gene_38144	PPP2R1A	72.605	443.1	72.605	443.1	2.593	68633	1080.2	11.273	1	9.085e-30	1.817e-29	1.3138e-27	TRUE
gene_33530	OPN4	35.245	261.4	35.245	261.4	2.8559	25572	403.92	11.253	1	1.1716e-29	2.3433e-29	1.6922e-27	TRUE
gene_29305	MPST	98.687	554.67	98.687	554.67	2.4788	103960	1643	11.249	1	1.1735e-29	2.347e-29	1.6928e-27	TRUE
gene_37307	PLXDC1	50.048	336.84	50.048	336.84	2.7264	41125	650.54	11.244	1	1.2679e-29	2.5359e-29	1.8266e-27	TRUE
gene_1571	AKAP6	33.131	249.71	33.131	249.71	2.8769	23453	371.4	11.238	1	1.3841e-29	2.7682e-29	1.9915e-27	TRUE
gene_7655	CCDC8	47.934	326.21	47.934	326.21	2.7413	38720	613.42	11.236	1	1.3974e-29	2.7947e-29	2.0081e-27	TRUE
gene_32400	NOMO3	38.77	279.46	38.77	279.46	2.8181	28966	459.72	11.226	1	1.5809e-29	3.1618e-29	2.2661e-27	TRUE
gene_24807	KLRC1	121.24	644.99	121.24	644.99	2.4018	137160	2177.6	11.224	1	1.5703e-29	3.1405e-29	2.2537e-27	TRUE
gene_28621	MFSD6	37.36	272.02	37.36	272.02	2.8313	27533	437.17	11.223	1	1.6273e-29	3.2546e-29	2.3267e-27	TRUE
gene_52961	UHRF1BP1	6.3441	77.569	6.3441	77.569	3.4193	2536.5	40.274	11.223	1	1.8629e-29	3.7258e-29	2.6471e-27	TRUE
gene_44118	SIAH3	168.47	824.57	168.47	824.57	2.2843	215230	3418.3	11.222	1	1.5982e-29	3.1963e-29	2.288e-27	TRUE
gene_45629	SMARCC1	20.442	176.39	20.442	176.39	3.0484	12160	193.24	11.219	1	1.78e-29	3.56e-29	2.5356e-27	TRUE
gene_27650	MAP1LC3B2	97.982	550.42	97.982	550.42	2.4779	102350	1627	11.217	1	1.6979e-29	3.3958e-29	2.4246e-27	TRUE
gene_41075	RGS7BP	118.42	633.3	118.42	633.3	2.4091	132550	2108.6	11.213	1	1.7759e-29	3.5517e-29	2.5328e-27	TRUE
gene_28837	MIR1-1HG	109.97	599.3	109.97	599.3	2.4356	119720	1905.2	11.211	1	1.814e-29	3.628e-29	2.5808e-27	TRUE
gene_46536	SPC25	141.69	723.62	141.69	723.62	2.3444	169320	2695.8	11.208	1	1.8678e-29	3.7357e-29	2.6508e-27	TRUE
gene_48149	TACR2	105.03	579.11	105.03	579.11	2.4518	112380	1789.2	11.208	1	1.8756e-29	3.7513e-29	2.6585e-27	TRUE
gene_35057	PAEP	146.62	741.69	146.62	741.69	2.3309	177050	2825.3	11.195	1	2.1601e-29	4.3202e-29	3.0579e-27	TRUE
gene_3447	ASIC1	131.11	682.18	131.11	682.18	2.3705	151840	2424	11.193	1	2.2199e-29	4.4399e-29	3.1387e-27	TRUE
gene_7027	CARD18	59.917	382.53	59.917	382.53	2.6544	52040	831.26	11.19	1	2.3353e-29	4.6706e-29	3.2977e-27	TRUE
gene_41295	RIPK1	38.77	278.4	38.77	278.4	2.8126	28711	459.72	11.176	1	2.7661e-29	5.5322e-29	3.9013e-27	TRUE
gene_55191	ZFP92	85.294	495.17	85.294	495.17	2.5235	83998	1346	11.172	1	2.826e-29	5.6519e-29	3.9808e-27	TRUE
gene_29877	MTCH2	155.08	769.31	155.08	769.31	2.3032	188640	3051.2	11.12	1	5.0352e-29	1.007e-28	7.084e-27	TRUE
gene_52362	TVP23A	54.983	357.03	54.983	357.03	2.677	45616	739.4	11.108	1	5.863e-29	1.1726e-28	8.2386e-27	TRUE
gene_39688	QARS	38.065	273.09	38.065	273.09	2.8107	27617	448.41	11.099	1	6.6071e-29	1.3214e-28	9.2726e-27	TRUE
gene_1306	AGAP3	94.457	530.23	94.457	530.23	2.4764	94949	1547.5	11.078	1	8.1098e-29	1.622e-28	1.1368e-26	TRUE
gene_46243	SOX13	37.36	268.83	37.36	268.83	2.8144	26790	437.17	11.071	1	9.024e-29	1.8048e-28	1.2618e-26	TRUE
gene_14767	ELOVL7	116.31	618.43	116.31	618.43	2.4006	126060	2057.2	11.07	1	8.77e-29	1.754e-28	1.2278e-26	TRUE
gene_43321	SEL1L	19.737	170.01	19.737	170.01	3.0438	11292	184.3	11.07	1	9.5022e-29	1.9004e-28	1.3254e-26	TRUE
gene_27265	LYRM2	117.72	623.74	117.72	623.74	2.3957	128030	2091.4	11.065	1	9.3325e-29	1.8665e-28	1.3034e-26	TRUE
gene_52571	UBASH3B	85.294	490.92	85.294	490.92	2.5111	82265	1346	11.056	1	1.0347e-28	2.0694e-28	1.4415e-26	TRUE
gene_45317	SLC6A15	45.819	311.34	45.819	311.34	2.7379	35250	576.9	11.055	1	1.071e-28	2.142e-28	1.4903e-26	TRUE
gene_44821	SLC27A1	160.01	783.13	160.01	783.13	2.2839	194140	3185.1	11.041	1	1.216e-28	2.432e-28	1.6899e-26	TRUE
gene_56975	ZSCAN31	69.786	422.91	69.786	422.91	2.5822	62348	1023.4	11.038	1	1.2649e-28	2.5299e-28	1.7558e-26	TRUE
gene_3037	ARID3B	27.491	214.64	27.491	214.64	2.92	17513	288.42	11.02	1	1.6171e-28	3.2342e-28	2.242e-26	TRUE
gene_10442	COL4A6	45.819	310.28	45.819	310.28	2.733	34969	576.9	11.01	1	1.7518e-28	3.5035e-28	2.4227e-26	TRUE
gene_22564	IL13RA2	45.819	310.28	45.819	310.28	2.733	34969	576.9	11.01	1	1.7518e-28	3.5035e-28	2.4227e-26	TRUE
gene_26996	LRRN4CL	59.212	374.03	59.212	374.03	2.6389	49555	817.96	11.008	1	1.7891e-28	3.5782e-28	2.4714e-26	TRUE
gene_47764	SUMO3	52.868	344.28	52.868	344.28	2.6803	42460	700.94	11.007	1	1.8115e-28	3.6231e-28	2.4993e-26	TRUE
gene_6447	C8orf33	49.343	327.28	49.343	327.28	2.705	38624	638.1	11.003	1	1.9046e-28	3.8093e-28	2.6246e-26	TRUE
gene_36640	PIGQ	131.11	672.62	131.11	672.62	2.3502	146610	2424	10.999	1	1.9491e-28	3.8982e-28	2.6826e-26	TRUE
gene_3646	ATG5	38.065	270.96	38.065	270.96	2.7994	27120	448.41	10.998	1	2.0204e-28	4.0409e-28	2.7742e-26	TRUE
gene_48209	TAF4	85.294	488.79	85.294	488.79	2.5048	81405	1346	10.998	1	1.97e-28	3.94e-28	2.7082e-26	TRUE
gene_21849	HSPA2	20.442	173.2	20.442	173.2	3.0222	11668	193.24	10.989	1	2.318e-28	4.636e-28	3.1751e-26	TRUE
gene_7412	CCDC142	47.229	316.65	47.229	316.65	2.7195	36294	601.18	10.988	1	2.2355e-28	4.4711e-28	3.0658e-26	TRUE
gene_17911	FXR2	28.196	217.83	28.196	217.83	2.906	17981	298.48	10.976	1	2.6176e-28	5.2353e-28	3.5769e-26	TRUE
gene_8798	CEND1	85.998	490.92	85.998	490.92	2.4993	81979	1361.2	10.975	1	2.5461e-28	5.0923e-28	3.4834e-26	TRUE
gene_38639	PRNP	58.507	369.78	58.507	369.78	2.6394	48446	804.72	10.973	1	2.6314e-28	5.2627e-28	3.5914e-26	TRUE
gene_12859	DGKI	59.917	376.16	59.917	376.16	2.6302	50004	831.26	10.969	1	2.7597e-28	5.5194e-28	3.762e-26	TRUE
gene_48263	TANC1	67.671	411.22	67.671	411.22	2.5856	59013	981.31	10.967	1	2.7965e-28	5.593e-28	3.8077e-26	TRUE
gene_33111	NUF2	65.556	401.66	65.556	401.66	2.5969	56482	939.72	10.964	1	2.8907e-28	5.7813e-28	3.9312e-26	TRUE
gene_15506	EWSR1	32.426	240.14	32.426	240.14	2.8509	21574	360.72	10.937	1	4.02e-28	8.04e-28	5.454e-26	TRUE
gene_36744	PIMREG	189.62	883.01	189.62	883.01	2.2134	240400	4020.6	10.935	1	3.9108e-28	7.8215e-28	5.3121e-26	TRUE
gene_8947	CEP72	95.867	530.23	95.867	530.23	2.4553	94336	1579.1	10.931	1	4.1466e-28	8.2933e-28	5.6191e-26	TRUE
gene_5970	C20orf24	75.425	443.1	75.425	443.1	2.5388	67592	1137.9	10.9	1	5.8604e-28	1.1721e-27	7.9321e-26	TRUE
gene_37436	PNMA8A	131.11	667.31	131.11	667.31	2.3387	143750	2424	10.891	1	6.4116e-28	1.2823e-27	8.6678e-26	TRUE
gene_21375	HNRNPA2B1	113.49	598.24	113.49	598.24	2.3879	117490	1989.2	10.869	1	8.1827e-28	1.6365e-27	1.1049e-25	TRUE
gene_39673	PYHIN1	39.475	275.21	39.475	275.21	2.7707	27786	471.11	10.861	1	9.1711e-28	1.8342e-27	1.2369e-25	TRUE
gene_14822	EMD	31.721	234.83	31.721	234.83	2.8495	20627	350.13	10.855	1	9.9163e-28	1.9833e-27	1.3343e-25	TRUE
gene_27544	MAL2	160.01	772.5	160.01	772.5	2.2642	187570	3185.1	10.853	1	9.7134e-28	1.9427e-27	1.3085e-25	TRUE
gene_54076	WDR47	93.048	515.36	93.048	515.36	2.4569	89172	1516	10.846	1	1.0465e-27	2.0931e-27	1.4065e-25	TRUE
gene_21371	HNRNPA1L2	83.179	473.91	83.179	473.91	2.4961	76337	1300.6	10.835	1	1.1932e-27	2.3864e-27	1.6017e-25	TRUE
gene_42450	RTP5	35.245	252.9	35.245	252.9	2.8084	23686	403.92	10.83	1	1.2981e-27	2.5963e-27	1.7405e-25	TRUE
gene_55602	ZNF251	40.885	281.59	40.885	281.59	2.7542	28969	494.12	10.828	1	1.3057e-27	2.6113e-27	1.7485e-25	TRUE
gene_11381	CT45A3	57.802	362.34	57.802	362.34	2.6274	46372	791.53	10.825	1	1.3435e-27	2.687e-27	1.7971e-25	TRUE
gene_34622	OR9G1	117.01	609.93	117.01	609.93	2.372	121480	2074.3	10.823	1	1.3514e-27	2.7028e-27	1.8056e-25	TRUE
gene_26511	LOC646588	13.393	126.45	13.393	126.45	3.1464	6390.7	109.34	10.812	1	1.683e-27	3.366e-27	2.2381e-25	TRUE
gene_8953	CEP78	44.409	298.59	44.409	298.59	2.7219	32303	552.9	10.81	1	1.5944e-27	3.1888e-27	2.1252e-25	TRUE
gene_16628	FBLN2	107.15	570.61	107.15	570.61	2.4021	107400	1838.6	10.809	1	1.5773e-27	3.1546e-27	2.1049e-25	TRUE
gene_50860	TNNC1	96.572	528.11	96.572	528.11	2.439	93111	1595	10.805	1	1.6399e-27	3.2798e-27	2.1833e-25	TRUE
gene_10862	CPSF2	45.114	301.77	45.114	301.77	2.715	32937	564.87	10.799	1	1.7897e-27	3.5794e-27	2.3745e-25	TRUE
gene_36762	PIP	82.474	469.66	82.474	469.66	2.4953	74958	1285.6	10.799	1	1.7619e-27	3.5238e-27	2.3403e-25	TRUE
gene_28027	MBOAT2	224.16	991.39	224.16	991.39	2.14	294320	5059.4	10.786	1	1.9954e-27	3.9909e-27	2.6444e-25	TRUE
gene_26657	LRFN2	83.179	471.79	83.179	471.79	2.4897	75509	1300.6	10.776	1	2.2676e-27	4.5352e-27	3.0016e-25	TRUE
gene_52743	UBP1	25.377	198.7	25.377	198.7	2.9205	15021	258.81	10.774	1	2.4237e-27	4.8474e-27	3.2045e-25	TRUE
gene_11167	CRYGS	21.852	178.51	21.852	178.51	2.9737	12272	211.44	10.774	1	2.4523e-27	4.9045e-27	3.2385e-25	TRUE
gene_15957	FAM160B1	27.491	210.39	27.491	210.39	2.8913	16726	288.42	10.77	1	2.5277e-27	5.0554e-27	3.3342e-25	TRUE
gene_35402	PBK	67.671	404.85	67.671	404.85	2.5632	56844	981.31	10.763	1	2.6001e-27	5.2001e-27	3.4257e-25	TRUE
gene_41900	RPL23A	87.408	488.79	87.408	488.79	2.4699	80554	1391.8	10.759	1	2.7147e-27	5.4294e-27	3.5726e-25	TRUE
gene_9531	CIB2	183.28	849.01	183.28	849.01	2.2056	221600	3837.1	10.747	1	3.0577e-27	6.1154e-27	4.0194e-25	TRUE
gene_23932	KCNK6	114.9	598.24	114.9	598.24	2.3703	116810	2023.1	10.746	1	3.1192e-27	6.2384e-27	4.0955e-25	TRUE
gene_7927	CCR3	0	17.001	0.70491	17.001	3.4003	144.52	2.3009	10.743	1	4.6855e-27	9.371e-27	6.1099e-25	TRUE
gene_6540	C9orf3	0	17.001	0.70491	17.001	3.4003	144.52	2.3009	10.743	1	4.6855e-27	9.371e-27	6.1099e-25	TRUE
gene_45190	SLC45A2	50.753	327.28	50.753	327.28	2.6652	38233	663.05	10.739	1	3.4244e-27	6.8488e-27	4.4859e-25	TRUE
gene_46830	SPRYD4	276.32	1158.2	276.32	1158.2	2.0635	388870	6745	10.738	1	3.3737e-27	6.7473e-27	4.4245e-25	TRUE
gene_28976	MMACHC	173.41	812.88	173.41	812.88	2.2224	204460	3556.5	10.723	1	3.9793e-27	7.9585e-27	5.2068e-25	TRUE
gene_52388	TWSG1	44.409	296.46	44.409	296.46	2.7117	31765	552.9	10.719	1	4.2531e-27	8.5063e-27	5.5588e-25	TRUE
gene_23941	KCNMA1	13.393	125.39	13.393	125.39	3.1344	6271.1	109.34	10.71	1	5.0702e-27	1.014e-26	6.5965e-25	TRUE
gene_37723	POMZP3	2.1147	35.065	2.1147	35.065	3.5334	542.87	9.4735	10.706	1	6.3579e-27	1.2716e-26	8.253e-25	TRUE
gene_2406	ANXA9	207.24	928.7	207.24	928.7	2.1585	260250	4542.4	10.705	1	4.8482e-27	9.6964e-27	6.3149e-25	TRUE
gene_54938	ZC3H7B	246.72	1059.4	246.72	1059.4	2.0978	330230	5771.9	10.697	1	5.2594e-27	1.0519e-26	6.8348e-25	TRUE
gene_17107	FGF6	20.442	168.95	20.442	168.95	2.9866	11027	193.24	10.683	1	6.5482e-27	1.3096e-26	8.4904e-25	TRUE
gene_54889	ZC2HC1A	52.163	331.53	52.163	331.53	2.645	39022	688.25	10.649	1	9.046e-27	1.8092e-26	1.1716e-24	TRUE
gene_53536	VCL	155.08	742.75	155.08	742.75	2.2525	172680	3051.2	10.639	1	9.8438e-27	1.9688e-26	1.2734e-24	TRUE
gene_46751	SPP2	384.88	1482.3	384.88	1482.3	1.9426	602180	10642	10.638	1	9.8977e-27	1.9795e-26	1.279e-24	TRUE
gene_5792	C1orf174	59.212	363.41	59.212	363.41	2.5974	46267	817.96	10.636	1	1.0315e-26	2.063e-26	1.3314e-24	TRUE
gene_42634	S1PR5	118.42	606.74	118.42	606.74	2.3474	119230	2108.6	10.634	1	1.0386e-26	2.0773e-26	1.3391e-24	TRUE
gene_38006	PPOX	114.19	589.74	114.19	589.74	2.3584	113070	2006.2	10.617	1	1.248e-26	2.4959e-26	1.6072e-24	TRUE
gene_27534	MAJIN	87.408	483.48	87.408	483.48	2.4542	78435	1391.8	10.617	1	1.2602e-26	2.5204e-26	1.6211e-24	TRUE
gene_11285	CSNK2A2	21.147	172.14	21.147	172.14	2.9667	11399	202.28	10.616	1	1.3438e-26	2.6876e-26	1.7247e-24	TRUE
gene_7828	CCNA2	159.31	756.56	159.31	756.56	2.2405	178360	3165.9	10.615	1	1.2751e-26	2.5502e-26	1.6384e-24	TRUE
gene_24875	KNTC1	33.835	241.21	33.835	241.21	2.7976	21502	382.16	10.608	1	1.429e-26	2.858e-26	1.832e-24	TRUE
gene_23905	KCNK13	20.442	167.89	20.442	167.89	2.9775	10870	193.24	10.607	1	1.4879e-26	2.9759e-26	1.9054e-24	TRUE
gene_9593	CITED4	119.13	607.8	119.13	607.8	2.3414	119400	2125.8	10.599	1	1.5167e-26	3.0334e-26	1.9401e-24	TRUE
gene_42674	SALL1	47.934	310.28	47.934	310.28	2.6693	34412	613.42	10.592	1	1.6628e-26	3.3255e-26	2.1245e-24	TRUE
gene_7288	CBX8	177.64	819.26	177.64	819.26	2.199	205840	3676	10.583	1	1.7992e-26	3.5984e-26	2.2963e-24	TRUE
gene_25300	KRTAP5-1	45.114	296.46	45.114	296.46	2.6894	31588	564.87	10.576	1	1.9919e-26	3.9839e-26	2.5394e-24	TRUE
gene_55121	ZFHX2	22.557	179.58	22.557	179.58	2.9384	12328	220.71	10.569	1	2.2115e-26	4.4231e-26	2.8163e-24	TRUE
gene_26431	LOC283485	46.524	302.84	46.524	302.84	2.6766	32848	589.01	10.561	1	2.3197e-26	4.6393e-26	2.9507e-24	TRUE
gene_52080	TTC23	33.835	240.14	33.835	240.14	2.7913	21282	382.16	10.554	1	2.5527e-26	5.1054e-26	3.2435e-24	TRUE
gene_37218	PLGLB2	156.49	742.75	156.49	742.75	2.2396	171850	3089.3	10.548	1	2.6078e-26	5.2157e-26	3.3099e-24	TRUE
gene_21780	HSD3B1	28.196	210.39	28.196	210.39	2.8561	16598	298.48	10.546	1	2.7994e-26	5.5989e-26	3.5491e-24	TRUE
gene_22389	IGF2R	68.376	400.6	68.376	400.6	2.5332	55185	995.28	10.531	1	3.17e-26	6.34e-26	4.0144e-24	TRUE
gene_10934	CRAMP1	61.327	369.78	61.327	369.78	2.5726	47572	858.03	10.53	1	3.1915e-26	6.383e-26	4.0372e-24	TRUE
gene_45435	SLC9A6	67.671	397.41	67.671	397.41	2.5365	54363	981.31	10.526	1	3.3281e-26	6.6562e-26	4.2053e-24	TRUE
gene_42065	RPS13	57.097	350.65	57.097	350.65	2.5976	43088	778.41	10.522	1	3.5005e-26	7.001e-26	4.4182e-24	TRUE
gene_49723	TM9SF4	4.2294	55.255	4.2294	55.255	3.4272	1301.8	23.531	10.519	1	4.3838e-26	8.7677e-26	5.5209e-24	TRUE
gene_32068	NO-TARGET	71.195	412.28	71.195	412.28	2.5172	58171	1051.7	10.518	1	3.6309e-26	7.2618e-26	4.5778e-24	TRUE
gene_29829	MT1E	61.327	368.72	61.327	368.72	2.5685	47245	858.03	10.494	1	4.689e-26	9.378e-26	5.8987e-24	TRUE
gene_4179	B4GALT7	60.622	365.53	60.622	365.53	2.5724	46485	844.62	10.492	1	4.8122e-26	9.6243e-26	6.047e-24	TRUE
gene_23784	KCNE2	100.1	529.17	100.1	529.17	2.3907	92051	1675.2	10.483	1	5.1887e-26	1.0377e-25	6.513e-24	TRUE
gene_56812	ZNF85	55.688	343.22	55.688	343.22	2.6022	41336	752.34	10.483	1	5.2991e-26	1.0598e-25	6.637e-24	TRUE
gene_15459	ETV7	90.228	489.85	90.228	489.85	2.4277	79850	1453.5	10.482	1	5.2755e-26	1.0551e-25	6.6146e-24	TRUE
gene_52100	TTC29	64.146	380.41	64.146	380.41	2.5496	50010	912.27	10.471	1	5.9771e-26	1.1954e-25	7.4779e-24	TRUE
gene_31985	NO-TARGET	112.08	574.86	112.08	574.86	2.3484	107080	1955.5	10.465	1	6.2774e-26	1.2555e-25	7.845e-24	TRUE
gene_51200	TPSD1	47.934	307.09	47.934	307.09	2.6544	33580	613.42	10.464	1	6.5242e-26	1.3048e-25	8.1445e-24	TRUE
gene_19235	GOLGA1	28.901	212.52	28.901	212.52	2.8361	16857	308.63	10.452	1	7.5689e-26	1.5138e-25	9.4383e-24	TRUE
gene_21541	HOXC12	57.802	351.72	57.802	351.72	2.5846	43193	791.53	10.447	1	7.7257e-26	1.5451e-25	9.6234e-24	TRUE
gene_9087	CFAP97	23.262	181.7	23.262	181.7	2.9127	12552	230.08	10.445	1	8.2048e-26	1.641e-25	1.0209e-23	TRUE
gene_29001	MMP10	19.737	161.51	19.737	161.51	2.9703	10050	184.3	10.443	1	8.4697e-26	1.6939e-25	1.0527e-23	TRUE
gene_28831	MIPEP	171.29	788.44	171.29	788.44	2.196	190440	3497.1	10.436	1	8.501e-26	1.7002e-25	1.0555e-23	TRUE
gene_33156	NUP210L	90.933	490.92	90.933	490.92	2.4198	79993	1469.1	10.436	1	8.5954e-26	1.7191e-25	1.066e-23	TRUE
gene_15180	ERAP2	26.786	200.83	26.786	200.83	2.8607	15145	278.46	10.43	1	9.5818e-26	1.9164e-25	1.1871e-23	TRUE
gene_5324	C11orf95	28.196	208.27	28.196	208.27	2.8415	16213	298.48	10.423	1	1.0284e-25	2.0568e-25	1.2713e-23	TRUE
gene_21513	HOXB2	93.752	501.54	93.752	501.54	2.407	83146	1531.7	10.42	1	1.0178e-25	2.0356e-25	1.2596e-23	TRUE
gene_27362	MAD2L1	484.97	1744.8	484.97	1744.8	1.8449	793540	14633	10.414	1	1.0656e-25	2.1312e-25	1.3159e-23	TRUE
gene_19680	GPR68	37.36	255.02	37.36	255.02	2.7386	23688	437.17	10.41	1	1.1572e-25	2.3143e-25	1.4258e-23	TRUE
gene_9854	CLECL1	86.703	472.85	86.703	472.85	2.4337	74555	1376.5	10.408	1	1.1505e-25	2.3009e-25	1.4191e-23	TRUE
gene_39122	PSMB7	52.163	325.15	52.163	325.15	2.617	37261	688.25	10.406	1	1.195e-25	2.3901e-25	1.4693e-23	TRUE
gene_23011	INTS6	13.393	122.2	13.393	122.2	3.0975	5919.2	109.34	10.405	1	1.3036e-25	2.6073e-25	1.5994e-23	TRUE
gene_20462	HAS1	112.78	574.86	112.78	574.86	2.3394	106760	1972.3	10.404	1	1.1891e-25	2.3782e-25	1.4636e-23	TRUE
gene_48881	TEAD3	9.1638	93.508	9.1638	93.508	3.217	3557	65.756	10.401	1	1.4046e-25	2.8092e-25	1.7215e-23	TRUE
gene_30197	MXRA5	132.52	648.18	132.52	648.18	2.2815	132950	2459.8	10.397	1	1.2832e-25	2.5664e-25	1.576e-23	TRUE
gene_55372	ZNF101	2.8196	41.441	2.8196	41.441	3.474	745.8	13.8	10.396	1	1.6579e-25	3.3159e-25	2.0276e-23	TRUE
gene_18827	GJB6	89.523	483.48	89.523	483.48	2.4201	77600	1438	10.389	1	1.4077e-25	2.8154e-25	1.7234e-23	TRUE
gene_19156	GNG12	89.523	482.41	89.523	482.41	2.4169	77182	1438	10.361	1	1.8876e-25	3.7753e-25	2.306e-23	TRUE
gene_11861	CYP11B1	265.04	1091.3	265.04	1091.3	2.0376	341330	6369.4	10.353	1	2.0354e-25	4.0708e-25	2.4838e-23	TRUE
gene_42694	SAMD12	84.589	462.23	84.589	462.23	2.4362	71305	1330.8	10.352	1	2.0743e-25	4.1487e-25	2.5286e-23	TRUE
gene_43976	SH3PXD2B	26.081	195.52	26.081	195.52	2.8593	14354	268.59	10.339	1	2.4969e-25	4.9938e-25	3.034e-23	TRUE
gene_24800	KLLN	97.277	512.17	97.277	512.17	2.3845	86067	1611	10.337	1	2.4182e-25	4.8363e-25	2.9446e-23	TRUE
gene_51445	TRIM26	33.835	235.89	33.835	235.89	2.7656	20414	382.16	10.336	1	2.5243e-25	5.0486e-25	3.0608e-23	TRUE
gene_46013	SNTB1	91.638	489.85	91.638	489.85	2.4056	79288	1484.7	10.335	1	2.4718e-25	4.9436e-25	3.0067e-23	TRUE
gene_19194	GNL3L	117.01	587.61	117.01	587.61	2.3184	110730	2074.3	10.333	1	2.5194e-25	5.0387e-25	3.0581e-23	TRUE
gene_34059	OR4D5	115.6	582.3	115.6	582.3	2.3226	108900	2040.2	10.332	1	2.5282e-25	5.0563e-25	3.0622e-23	TRUE
gene_23617	KALRN	48.638	307.09	48.638	307.09	2.6338	33398	625.73	10.332	1	2.5937e-25	5.1873e-25	3.1382e-23	TRUE
gene_27526	MAGT1	106.44	547.23	106.44	547.23	2.3512	97149	1822.1	10.326	1	2.6946e-25	5.3892e-25	3.2569e-23	TRUE
gene_10249	CNTN1	120.54	600.36	120.54	600.36	2.3068	115120	2160.3	10.323	1	2.7749e-25	5.5497e-25	3.3504e-23	TRUE
gene_3389	ASB5	97.982	514.29	97.982	514.29	2.3802	86657	1627	10.321	1	2.8478e-25	5.6955e-25	3.4348e-23	TRUE
gene_30599	NABP2	34.54	239.08	34.54	239.08	2.756	20919	393	10.318	1	3.0521e-25	6.1042e-25	3.6774e-23	TRUE
gene_20015	GSDMC	44.409	286.9	44.409	286.9	2.6645	29401	552.9	10.313	1	3.1819e-25	6.3637e-25	3.8216e-23	TRUE
gene_47823	SURF6	155.08	724.68	155.08	724.68	2.2171	162230	3051.2	10.312	1	3.1207e-25	6.2413e-25	3.756e-23	TRUE
gene_55488	ZNF189	78.949	437.79	78.949	437.79	2.4564	64382	1211.1	10.311	1	3.1767e-25	6.3535e-25	3.8194e-23	TRUE
gene_49022	TEX13B	97.277	511.1	97.277	511.1	2.3815	85627	1611	10.31	1	3.1862e-25	6.3725e-25	3.8228e-23	TRUE
gene_46569	SPDYE3	37.36	252.9	37.36	252.9	2.7266	23228	437.17	10.309	1	3.3486e-25	6.6972e-25	4.0134e-23	TRUE
gene_42839	SBK1	29.606	213.58	29.606	213.58	2.8096	16923	318.88	10.303	1	3.6051e-25	7.2101e-25	4.3117e-23	TRUE
gene_35801	PDCD5	35.245	242.27	35.245	242.27	2.7467	21430	403.92	10.301	1	3.636e-25	7.2719e-25	4.3441e-23	TRUE
gene_46161	SOD3	96.572	507.92	96.572	507.92	2.3829	84602	1595	10.3	1	3.5642e-25	7.1284e-25	4.2673e-23	TRUE
gene_30718	NARFL	72.605	410.16	72.605	410.16	2.4818	56971	1080.2	10.27	1	4.8588e-25	9.7176e-25	5.7991e-23	TRUE
gene_53786	VRK1	375.71	1417.5	375.71	1417.5	1.9128	542650	10295	10.268	1	4.9298e-25	9.8596e-25	5.8777e-23	TRUE
gene_21151	HIVEP2	82.474	450.54	82.474	450.54	2.4354	67735	1285.6	10.265	1	5.1003e-25	1.0201e-24	6.0746e-23	TRUE
gene_42702	SAMD15	86.703	467.54	86.703	467.54	2.4175	72518	1376.5	10.265	1	5.1242e-25	1.0248e-24	6.0967e-23	TRUE
gene_20929	HIP1	17.623	146.64	17.623	146.64	2.9869	8322.4	158.18	10.258	1	5.9233e-25	1.1847e-24	7.0182e-23	TRUE
gene_44650	SLC25A11	194.55	856.45	194.55	856.45	2.1325	219050	4164.9	10.256	1	5.561e-25	1.1122e-24	6.6095e-23	TRUE
gene_53074	UPB1	267.86	1092.3	267.86	1092.3	2.0238	339880	6462.8	10.256	1	5.5754e-25	1.1151e-24	6.6197e-23	TRUE
gene_35234	PAQR4	91.638	486.67	91.638	486.67	2.3962	78023	1484.7	10.252	1	5.8383e-25	1.1677e-24	6.9247e-23	TRUE
gene_16166	FAM20B	29.606	212.52	29.606	212.52	2.8025	16728	318.88	10.243	1	6.6813e-25	1.3363e-24	7.9081e-23	TRUE
gene_40392	RBAK	38.77	258.21	38.77	258.21	2.7044	24077	459.72	10.235	1	7.1986e-25	1.4397e-24	8.5115e-23	TRUE
gene_9588	CITED1	33.835	233.77	33.835	233.77	2.7526	19987	382.16	10.227	1	7.7996e-25	1.5599e-24	9.1841e-23	TRUE
gene_4725	BMF	129	626.93	129	626.93	2.2721	123970	2370.6	10.227	1	7.5551e-25	1.511e-24	8.9238e-23	TRUE
gene_39249	PTAFR	81.769	446.29	81.769	446.29	2.434	66437	1270.6	10.226	1	7.6436e-25	1.5287e-24	9.019e-23	TRUE
gene_39294	PTEN	143.8	680.06	143.8	680.06	2.2337	143780	2751.1	10.224	1	7.7737e-25	1.5547e-24	9.163e-23	TRUE
gene_499	ACE	63.441	369.78	63.441	369.78	2.5245	46922	898.62	10.219	1	8.2822e-25	1.6564e-24	9.7422e-23	TRUE
gene_55020	ZDHHC11B	87.408	468.6	87.408	468.6	2.4092	72654	1391.8	10.218	1	8.3326e-25	1.6665e-24	9.7915e-23	TRUE
gene_7303	CC2D2A	76.13	422.91	76.13	422.91	2.4584	60128	1152.4	10.215	1	8.5873e-25	1.7175e-24	1.008e-22	TRUE
gene_36518	PHTF2	78.244	431.41	78.244	431.41	2.448	62363	1196.4	10.21	1	9.0067e-25	1.8013e-24	1.0562e-22	TRUE
gene_3059	ARIH2	26.081	193.39	26.081	193.39	2.8436	13996	268.59	10.209	1	9.5799e-25	1.916e-24	1.1223e-22	TRUE
gene_8474	CDHR3	74.72	416.53	74.72	416.53	2.4631	58419	1123.4	10.198	1	1.0233e-24	2.0466e-24	1.1975e-22	TRUE
gene_35143	PALM	9.8687	96.695	9.8687	96.695	3.1681	3769.4	72.607	10.19	1	1.2561e-24	2.5123e-24	1.467e-22	TRUE
gene_53363	USP51	18.328	149.82	18.328	149.82	2.9641	8645.8	166.77	10.183	1	1.2848e-24	2.5696e-24	1.4989e-22	TRUE
gene_49649	TLR4	116.31	578.05	116.31	578.05	2.3034	106600	2057.2	10.18	1	1.2214e-24	2.4428e-24	1.4279e-22	TRUE
gene_56893	ZNRF4	56.392	337.9	56.392	337.9	2.5619	39624	765.34	10.176	1	1.2993e-24	2.5985e-24	1.5143e-22	TRUE
gene_17534	FOXD4L1	39.475	260.33	39.475	260.33	2.6908	24389	471.11	10.175	1	1.3214e-24	2.6428e-24	1.5385e-22	TRUE
gene_44732	SLC25A36	14.803	128.57	14.803	128.57	3.0355	6471.8	125.09	10.172	1	1.4514e-24	2.9028e-24	1.6847e-22	TRUE
gene_35804	PDCD6	171.29	772.5	171.29	772.5	2.1665	180730	3497.1	10.167	1	1.401e-24	2.802e-24	1.6295e-22	TRUE
gene_16886	FCGR3B	53.573	325.15	53.573	325.15	2.5793	36878	713.7	10.166	1	1.4422e-24	2.8845e-24	1.6757e-22	TRUE
gene_56573	ZNF720	47.229	296.46	47.229	296.46	2.6247	31059	601.18	10.165	1	1.4616e-24	2.9233e-24	1.6948e-22	TRUE
gene_335	ABHD15	68.376	388.91	68.376	388.91	2.4906	51370	995.28	10.16	1	1.5169e-24	3.0338e-24	1.7571e-22	TRUE
gene_23426	ITPK1	83.179	449.47	83.179	449.47	2.4199	67086	1300.6	10.157	1	1.5605e-24	3.1211e-24	1.8058e-22	TRUE
gene_11501	CTNS	11.983	110.51	11.983	110.51	3.1024	4853.7	94.177	10.153	1	1.8095e-24	3.619e-24	2.0919e-22	TRUE
gene_47163	SSUH2	26.081	192.33	26.081	192.33	2.8357	13819	268.59	10.144	1	1.8648e-24	3.7296e-24	2.1536e-22	TRUE
gene_18111	GADD45G	42.999	276.27	42.999	276.27	2.6558	27208	529.17	10.141	1	1.8803e-24	3.7606e-24	2.1693e-22	TRUE
gene_14930	ENO4	83.884	451.6	83.884	451.6	2.4147	67608	1315.7	10.138	1	1.8999e-24	3.7998e-24	2.1897e-22	TRUE
gene_39621	PXDNL	131.82	632.24	131.82	632.24	2.2533	125210	2441.9	10.127	1	2.108e-24	4.2159e-24	2.427e-22	TRUE
gene_3023	ARHGEF9	164.24	745.94	164.24	745.94	2.1764	169180	3301.2	10.124	1	2.1622e-24	4.3244e-24	2.487e-22	TRUE
gene_37318	PLXNA3	101.51	519.61	101.51	519.61	2.3445	87403	1707.5	10.118	1	2.3148e-24	4.6295e-24	2.6598e-22	TRUE
gene_28230	ME2	80.359	436.72	80.359	436.72	2.4276	63498	1240.8	10.117	1	2.3485e-24	4.6969e-24	2.6958e-22	TRUE
gene_18158	GALE	21.852	168.95	21.852	168.95	2.8947	10819	211.44	10.116	1	2.5105e-24	5.021e-24	2.8789e-22	TRUE
gene_8533	CDK2AP2	25.377	188.08	25.377	188.08	2.8417	13236	258.81	10.113	1	2.5543e-24	5.1086e-24	2.9261e-22	TRUE
gene_34349	OR5F1	83.884	450.54	83.884	450.54	2.4113	67217	1315.7	10.108	1	2.5631e-24	5.1261e-24	2.9333e-22	TRUE
gene_37182	PLEKHH2	106.44	537.67	106.44	537.67	2.3259	92979	1822.1	10.102	1	2.7145e-24	5.429e-24	3.1034e-22	TRUE
gene_40921	RFPL4B	117.01	576.99	117.01	576.99	2.2921	105790	2074.3	10.099	1	2.7936e-24	5.5872e-24	3.1907e-22	TRUE
gene_33980	OR2W1	325.67	1250.7	325.67	1250.7	1.938	427810	8455.6	10.059	1	4.1798e-24	8.3595e-24	4.7691e-22	TRUE
gene_13078	DKK4	23.967	179.58	23.967	179.58	2.8545	12107	239.56	10.054	1	4.7018e-24	9.4036e-24	5.3487e-22	TRUE
gene_30488	MYPN	73.31	405.91	73.31	405.91	2.4531	55311	1094.6	10.053	1	4.5126e-24	9.0251e-24	5.1386e-22	TRUE
gene_44310	SLA	117.01	574.86	117.01	574.86	2.2868	104810	2074.3	10.053	1	4.4908e-24	8.9816e-24	5.1189e-22	TRUE
gene_18428	GCHFR	34.54	233.77	34.54	233.77	2.7237	19846	393	10.05	1	4.7988e-24	9.5976e-24	5.4536e-22	TRUE
gene_46711	SPNS1	0	15.939	0.70491	15.939	3.3126	127.02	2.3009	10.043	1	7.268e-24	1.4536e-23	8.2026e-22	TRUE
gene_51356	TREM1	85.294	453.72	85.294	453.72	2.3977	67871	1346	10.042	1	5.0133e-24	1.0027e-23	5.6917e-22	TRUE
gene_47706	SUGT1	66.261	376.16	66.261	376.16	2.4873	48017	953.53	10.036	1	5.3958e-24	1.0792e-23	6.1199e-22	TRUE
gene_45012	SLC35F1	19.032	151.95	19.032	151.95	2.9327	8833.5	175.47	10.034	1	5.8395e-24	1.1679e-23	6.6166e-22	TRUE
gene_46325	SPA17	78.244	425.04	78.244	425.04	2.4266	60132	1196.4	10.026	1	5.9199e-24	1.184e-23	6.7009e-22	TRUE
gene_482	ACBD5	108.56	541.92	108.56	541.92	2.3091	93902	1871.8	10.017	1	6.481e-24	1.2962e-23	7.3288e-22	TRUE
gene_19001	GLTP	33.835	229.52	33.835	229.52	2.7263	19146	382.16	10.01	1	7.1894e-24	1.4379e-23	8.1219e-22	TRUE
gene_33230	NXF2	17.623	143.45	17.623	143.45	2.9554	7916.2	158.18	10.005	1	7.9149e-24	1.583e-23	8.9063e-22	TRUE
gene_34858	OVOL1	84.589	449.47	84.589	449.47	2.396	66571	1330.8	10.002	1	7.5231e-24	1.5046e-23	8.4821e-22	TRUE
gene_6370	C7	69.081	386.78	69.081	386.78	2.4682	50467	1009.3	10	1	7.7214e-24	1.5443e-23	8.697e-22	TRUE
gene_29262	MPLKIP	16.918	139.2	16.918	139.2	2.968	7476.4	149.71	9.9937	1	8.8556e-24	1.7711e-23	9.9451e-22	TRUE
gene_17001	FETUB	108.56	540.86	108.56	540.86	2.3063	93442	1871.8	9.9921	1	8.3061e-24	1.6612e-23	9.3372e-22	TRUE
gene_1966	AMY1A	38.77	252.9	38.77	252.9	2.6745	22925	459.72	9.9867	1	9.0313e-24	1.8063e-23	1.0132e-21	TRUE
gene_21365	HNRNPA0	14.803	126.45	14.803	126.45	3.0116	6232.3	125.09	9.9824	1	1.0033e-23	2.0066e-23	1.1223e-21	TRUE
gene_8441	CDH24	109.26	542.98	109.26	542.98	2.3026	94057	1888.5	9.9806	1	9.3241e-24	1.8648e-23	1.0451e-21	TRUE
gene_44458	SLC16A5	54.983	326.21	54.983	326.21	2.5472	36783	739.4	9.9747	1	1.0048e-23	2.0097e-23	1.1229e-21	TRUE
gene_18410	GCC2	112.78	555.73	112.78	555.73	2.2907	98102	1972.3	9.9738	1	9.977e-24	1.9954e-23	1.1172e-21	TRUE
gene_17586	FOXK2	42.294	268.83	42.294	268.83	2.6398	25660	517.41	9.9593	1	1.1862e-23	2.3724e-23	1.3243e-21	TRUE
gene_37627	POLR2F	42.999	272.02	42.999	272.02	2.6335	26226	529.17	9.9559	1	1.2257e-23	2.4514e-23	1.3671e-21	TRUE
gene_24299	KIAA1324L	37.36	245.46	37.36	245.46	2.6837	21652	437.17	9.9528	1	1.2735e-23	2.547e-23	1.4176e-21	TRUE
gene_12302	DCLK1	102.21	515.36	102.21	515.36	2.3228	85344	1723.8	9.9509	1	1.2586e-23	2.5173e-23	1.4024e-21	TRUE
gene_37570	POLE4	21.147	162.58	21.147	162.58	2.8848	10001	202.28	9.9439	1	1.4395e-23	2.8789e-23	1.5993e-21	TRUE
gene_51815	TSC2	66.966	376.16	66.966	376.16	2.4723	47799	967.39	9.9409	1	1.4039e-23	2.8079e-23	1.5613e-21	TRUE
gene_37872	PPAT	106.44	530.23	106.44	530.23	2.3058	89799	1822.1	9.9281	1	1.5813e-23	3.1626e-23	1.7551e-21	TRUE
gene_2339	ANP32A	150.85	688.56	150.85	688.56	2.183	144560	2937.7	9.9207	1	1.6959e-23	3.3919e-23	1.8805e-21	TRUE
gene_1830	ALOXE3	26.786	192.33	26.786	192.33	2.7986	13702	278.46	9.9204	1	1.7944e-23	3.5888e-23	1.9878e-21	TRUE
gene_34144	OR51A7	98.687	500.48	98.687	500.48	2.3307	80718	1643	9.9125	1	1.85e-23	3.7001e-23	2.0474e-21	TRUE
gene_41975	RPL4	44.409	277.34	44.409	277.34	2.6158	27127	552.9	9.906	1	2.0205e-23	4.041e-23	2.2339e-21	TRUE
gene_43016	SCN1B	45.819	283.71	45.819	283.71	2.6043	28296	576.9	9.9044	1	2.0494e-23	4.0988e-23	2.2615e-21	TRUE
gene_31621	NKRF	46.524	286.9	46.524	286.9	2.5988	28890	589.01	9.9044	1	2.0483e-23	4.0966e-23	2.2615e-21	TRUE
gene_50560	TMEM95	21.852	165.76	21.852	165.76	2.8674	10355	211.44	9.8969	1	2.3003e-23	4.6006e-23	2.5359e-21	TRUE
gene_40059	RAD51C	102.92	515.36	102.92	515.36	2.3129	85053	1740.1	9.8873	1	2.3792e-23	4.7584e-23	2.6203e-21	TRUE
gene_1496	AIP	78.949	422.91	78.949	422.91	2.4066	59154	1211.1	9.8836	1	2.4806e-23	4.9611e-23	2.7293e-21	TRUE
gene_51118	TPD52L3	40.18	257.15	40.18	257.15	2.6482	23537	482.58	9.8767	1	2.7193e-23	5.4386e-23	2.9863e-21	TRUE
gene_21818	HSH2D	103.62	517.48	103.62	517.48	2.3091	85640	1756.4	9.8751	1	2.6862e-23	5.3723e-23	2.9527e-21	TRUE
gene_27169	LY6D	78.244	419.72	78.244	419.72	2.4085	58304	1196.4	9.8725	1	2.7708e-23	5.5415e-23	3.0398e-21	TRUE
gene_51057	TP53AIP1	88.818	461.16	88.818	461.16	2.3633	69320	1422.6	9.8721	1	2.776e-23	5.5519e-23	3.0426e-21	TRUE
gene_48805	TCTE3	150.85	685.37	150.85	685.37	2.1763	142860	2937.7	9.8619	1	3.0521e-23	6.1041e-23	3.342e-21	TRUE
gene_20628	HDDC3	219.23	909.58	219.23	909.58	2.0478	238290	4907	9.8551	1	3.2606e-23	6.5212e-23	3.567e-21	TRUE
gene_7091	CASKIN2	232.62	951.02	232.62	951.02	2.0268	258050	5323.5	9.8461	1	3.5648e-23	7.1297e-23	3.8961e-21	TRUE
gene_38379	PRDM15	148.03	674.74	148.03	674.74	2.1809	138710	2862.7	9.8444	1	3.6336e-23	7.2673e-23	3.9675e-21	TRUE
gene_31147	NDUFS8	116.31	562.11	116.31	562.11	2.2631	99369	2057.2	9.8288	1	4.2528e-23	8.5055e-23	4.639e-21	TRUE
gene_28262	MED12L	44.409	275.21	44.409	275.21	2.6047	26635	552.9	9.8156	1	4.9706e-23	9.9413e-23	5.4169e-21	TRUE
gene_47580	STS	100.1	501.54	100.1	501.54	2.3135	80579	1675.2	9.8083	1	5.2203e-23	1.0441e-22	5.6836e-21	TRUE
gene_37015	PLAGL1	94.457	480.29	94.457	480.29	2.334	74433	1547.5	9.8082	1	5.2336e-23	1.0467e-22	5.6925e-21	TRUE
gene_51844	TSFM	37.36	242.27	37.36	242.27	2.6649	20994	437.17	9.8003	1	5.8281e-23	1.1656e-22	6.3332e-21	TRUE
gene_54426	XAGE2	99.392	498.35	99.392	498.35	2.3144	79585	1659.1	9.7949	1	5.9638e-23	1.1928e-22	6.4745e-21	TRUE
gene_56515	ZNF703	96.572	487.73	96.572	487.73	2.3245	76501	1595	9.7941	1	6.0134e-23	1.2027e-22	6.516e-21	TRUE
gene_13914	DUSP11	265.75	1048.8	265.75	1048.8	1.9765	306560	6392.7	9.7934	1	6.0125e-23	1.2025e-22	6.516e-21	TRUE
gene_6191	C4A	407.44	1457.9	407.44	1457.9	1.8367	551710	11510	9.791	1	6.1544e-23	1.2309e-22	6.6624e-21	TRUE
gene_49617	TLE6	114.19	552.55	114.19	552.55	2.2646	96076	2006.2	9.7867	1	6.4534e-23	1.2907e-22	6.9795e-21	TRUE
gene_25094	KRT84	28.901	200.83	28.901	200.83	2.7549	14780	308.63	9.7864	1	6.7758e-23	1.3552e-22	7.3212e-21	TRUE
gene_12954	DHX33	39.475	251.83	39.475	251.83	2.6431	22548	471.11	9.7838	1	6.8422e-23	1.3684e-22	7.379e-21	TRUE
gene_37618	POLR2C	140.98	647.12	140.98	647.12	2.1906	128090	2677.5	9.7815	1	6.7827e-23	1.3565e-22	7.3217e-21	TRUE
gene_21508	HOXB13	81.769	430.35	81.769	430.35	2.3817	60754	1270.6	9.7791	1	6.9957e-23	1.3991e-22	7.5302e-21	TRUE
gene_8242	CD86	157.19	702.37	157.19	702.37	2.1526	148610	3108.4	9.7784	1	6.9858e-23	1.3972e-22	7.5267e-21	TRUE
gene_12205	DCAF1	163.54	723.62	163.54	723.62	2.1388	156850	3281.8	9.7769	1	7.09e-23	1.418e-22	7.6246e-21	TRUE
gene_52105	TTC3	54.278	317.71	54.278	317.71	2.5275	34699	726.52	9.7735	1	7.4768e-23	1.4954e-22	8.0329e-21	TRUE
gene_43096	SCRT1	43.704	270.96	43.704	270.96	2.6049	25823	541	9.7705	1	7.7692e-23	1.5538e-22	8.3393e-21	TRUE
gene_29901	MTF1	20.442	156.2	20.442	156.2	2.8741	9215.1	193.24	9.7661	1	8.4654e-23	1.6931e-22	9.0525e-21	TRUE
gene_7058	CARNS1	73.31	396.35	73.31	396.35	2.4188	52176	1094.6	9.764	1	8.142e-23	1.6284e-22	8.7312e-21	TRUE
gene_53358	USP5	35.95	234.83	35.95	234.83	2.6741	19777	414.92	9.7636	1	8.3911e-23	1.6782e-22	8.9899e-21	TRUE
gene_2140	ANKRD17	157.19	701.31	157.19	701.31	2.1504	148030	3108.4	9.7594	1	8.4315e-23	1.6863e-22	9.0247e-21	TRUE
gene_55346	ZMYM6	138.87	638.62	138.87	638.62	2.1932	124870	2622.6	9.7586	1	8.5012e-23	1.7002e-22	9.0823e-21	TRUE
gene_4741	BMP2K	98.687	494.1	98.687	494.1	2.3123	78177	1643	9.7552	1	8.8255e-23	1.7651e-22	9.4199e-21	TRUE
gene_4280	BARD1	228.39	930.83	228.39	930.83	2.0223	246710	5191	9.7495	1	9.2752e-23	1.855e-22	9.8907e-21	TRUE
gene_5661	C19orf24	289.01	1114.7	289.01	1114.7	1.9437	340840	7174.6	9.7475	1	9.4583e-23	1.8917e-22	1.0077e-20	TRUE
gene_26369	LOC100506514	40.18	253.96	40.18	253.96	2.6303	22851	482.58	9.7316	1	1.1445e-22	2.2891e-22	1.2182e-20	TRUE
gene_29573	MRPL9	34.54	227.39	34.54	227.39	2.684	18596	393	9.7282	1	1.1917e-22	2.3835e-22	1.2673e-20	TRUE
gene_54081	WDR49	191.73	812.88	191.73	812.88	2.0782	192910	4082.3	9.7217	1	1.2202e-22	2.4404e-22	1.2963e-20	TRUE
gene_40975	RGL2	148.74	670.49	148.74	670.49	2.165	136120	2881.4	9.7201	1	1.2414e-22	2.4827e-22	1.3176e-20	TRUE
gene_49340	THG1L	65.556	363.41	65.556	363.41	2.4529	44357	939.72	9.7162	1	1.307e-22	2.6141e-22	1.386e-20	TRUE
gene_14510	EIF2AK3	59.917	340.03	59.917	340.03	2.485	39231	831.26	9.7154	1	1.3205e-22	2.6409e-22	1.3989e-20	TRUE
gene_24125	KDM4E	346.11	1277.2	346.11	1277.2	1.8807	433490	9194.7	9.7104	1	1.361e-22	2.722e-22	1.4405e-20	TRUE
gene_31563	NIPSNAP1	279.85	1083.8	279.85	1083.8	1.9496	323200	6863.6	9.7045	1	1.4426e-22	2.8851e-22	1.5254e-20	TRUE
gene_51136	TPK1	124.77	586.55	124.77	586.55	2.2239	106620	2264.8	9.7033	1	1.4654e-22	2.9309e-22	1.5482e-20	TRUE
gene_56196	ZNF566	50.048	297.52	50.048	297.52	2.5479	30622	650.54	9.7028	1	1.5045e-22	3.009e-22	1.5879e-20	TRUE
gene_43962	SH3GLB1	66.966	368.72	66.966	368.72	2.4435	45527	967.39	9.7017	1	1.5057e-22	3.0115e-22	1.5879e-20	TRUE
gene_44708	SLC25A29	212.88	878.76	212.88	878.76	2.0403	221700	4713	9.6994	1	1.5174e-22	3.0349e-22	1.5987e-20	TRUE
gene_46964	SRM	58.507	333.65	58.507	333.65	2.4915	37853	804.72	9.6993	1	1.5479e-22	3.0958e-22	1.6293e-20	TRUE
gene_25796	LEF1	14.098	119.01	14.098	119.01	2.9907	5503.2	117.14	9.6931	1	1.7844e-22	3.5688e-22	1.8765e-20	TRUE
gene_23498	JADE3	41.589	259.27	41.589	259.27	2.6115	23693	505.73	9.6797	1	1.8992e-22	3.7985e-22	1.9954e-20	TRUE
gene_41631	RNF222	43.704	268.83	43.704	268.83	2.5936	25342	541	9.6791	1	1.9066e-22	3.8133e-22	2.0013e-20	TRUE
gene_38087	PPP1R27	90.228	459.04	90.228	459.04	2.3342	68010	1453.5	9.6737	1	1.9679e-22	3.9359e-22	2.0638e-20	TRUE
gene_17828	FTMT	2.1147	31.878	2.1147	31.878	3.3999	442.92	9.4735	9.6698	1	2.6857e-22	5.3714e-22	2.8088e-20	TRUE
gene_41614	RNF215	26.786	188.08	26.786	188.08	2.7665	13007	278.46	9.6657	1	2.2299e-22	4.4598e-22	2.3364e-20	TRUE
gene_24321	KIAA1549	79.654	417.6	79.654	417.6	2.3757	57103	1225.9	9.6519	1	2.44e-22	4.8801e-22	2.5542e-20	TRUE
gene_13468	DNM1	105.74	515.36	105.74	515.36	2.2743	83894	1805.6	9.6398	1	2.732e-22	5.464e-22	2.8546e-20	TRUE
gene_5535	C16orf82	314.39	1179.5	314.39	1179.5	1.9042	374190	8055.3	9.6387	1	2.7454e-22	5.4909e-22	2.866e-20	TRUE
gene_19345	GP1BA	106.44	517.48	106.44	517.48	2.2707	84477	1822.1	9.6294	1	3.0243e-22	6.0486e-22	3.1542e-20	TRUE
gene_48831	TDGF1	64.146	354.9	64.146	354.9	2.4497	42270	912.27	9.6266	1	3.1411e-22	6.2822e-22	3.2731e-20	TRUE
gene_54194	WEE1	54.278	313.46	54.278	313.46	2.5081	33589	726.52	9.6159	1	3.504e-22	7.008e-22	3.6478e-20	TRUE
gene_27220	LYL1	99.392	490.92	99.392	490.92	2.2928	76645	1659.1	9.6123	1	3.5736e-22	7.1472e-22	3.7169e-20	TRUE
gene_11691	CXCL16	83.884	432.47	83.884	432.47	2.3524	60757	1315.7	9.6103	1	3.6533e-22	7.3065e-22	3.7963e-20	TRUE
gene_35127	PAK4	212.88	872.38	212.88	872.38	2.0298	217470	4713	9.6066	1	3.7543e-22	7.5086e-22	3.8978e-20	TRUE
gene_39029	PSEN2	164.24	716.18	164.24	716.18	2.1178	152320	3301.2	9.6064	1	3.7659e-22	7.5318e-22	3.9063e-20	TRUE
gene_47595	STX10	133.23	610.99	133.23	610.99	2.1888	114130	2477.7	9.598	1	4.0889e-22	8.1778e-22	4.2375e-20	TRUE
gene_16973	FEN1	83.179	429.29	83.179	429.29	2.3538	59895	1300.6	9.5971	1	4.1568e-22	8.3136e-22	4.3e-20	TRUE
gene_15522	EXOC1	37.36	238.02	37.36	238.02	2.6395	20132	437.17	9.597	1	4.2726e-22	8.5451e-22	4.4158e-20	TRUE
gene_53414	UTP20	309.45	1161.4	309.45	1161.4	1.9047	362910	7881.9	9.5962	1	4.1464e-22	8.2928e-22	4.2931e-20	TRUE
gene_22596	IL17RC	38.065	241.21	38.065	241.21	2.6323	20633	448.41	9.5932	1	4.4279e-22	8.8557e-22	4.5721e-20	TRUE
gene_8007	CD151	109.26	525.98	109.26	525.98	2.2568	86828	1888.5	9.5894	1	4.4583e-22	8.9167e-22	4.5994e-20	TRUE
gene_52622	UBE2H	39.475	247.58	39.475	247.58	2.6186	21655	471.11	9.588	1	4.6509e-22	9.3017e-22	4.7894e-20	TRUE
gene_12283	DCDC2B	68.376	370.84	68.376	370.84	2.4222	45743	995.28	9.5875	1	4.5812e-22	9.1624e-22	4.7219e-20	TRUE
gene_8173	CD48	42.294	260.33	42.294	260.33	2.5936	23771	517.41	9.5855	1	4.748e-22	9.4961e-22	4.8762e-20	TRUE
gene_6728	CACNG2	40.885	253.96	40.885	253.96	2.6058	22700	494.12	9.5855	1	4.7556e-22	9.5113e-22	4.8797e-20	TRUE
gene_30662	NANOGNB	121.24	568.48	121.24	568.48	2.2199	100010	2177.6	9.584	1	4.6879e-22	9.3757e-22	4.8188e-20	TRUE
gene_4168	B4GALT3	121.24	568.48	121.24	568.48	2.2199	100010	2177.6	9.584	1	4.6879e-22	9.3757e-22	4.8188e-20	TRUE
gene_17720	FRMD6	188.21	792.69	188.21	792.69	2.0686	182700	3979.6	9.5821	1	4.7606e-22	9.5212e-22	4.8804e-20	TRUE
gene_48299	TAPT1	63.441	350.65	63.441	350.65	2.4481	41246	898.62	9.5811	1	4.8853e-22	9.7707e-22	5.0038e-20	TRUE
gene_18783	GIT1	57.802	327.28	57.802	327.28	2.481	36308	791.53	9.5782	1	5.0381e-22	1.0076e-21	5.151e-20	TRUE
gene_5447	C14orf93	50.048	294.34	50.048	294.34	2.5324	29838	650.54	9.5778	1	5.0837e-22	1.0167e-21	5.1929e-20	TRUE
gene_53915	WAS	86.703	442.04	86.703	442.04	2.3367	63131	1376.5	9.5775	1	5.0214e-22	1.0043e-21	5.1385e-20	TRUE
gene_6786	CALB2	73.31	389.97	73.31	389.97	2.3954	50137	1094.6	9.5713	1	5.3495e-22	1.0699e-21	5.4595e-20	TRUE
gene_17820	FTHL17	62.737	347.47	62.737	347.47	2.4508	40535	885.04	9.5709	1	5.3938e-22	1.0788e-21	5.4998e-20	TRUE
gene_8728	CEBPD	57.097	324.09	57.097	324.09	2.4843	35642	778.41	9.5696	1	5.4768e-22	1.0954e-21	5.5795e-20	TRUE
gene_34708	OSBPL5	4.9343	56.317	4.9343	56.317	3.2718	1320.1	28.853	9.5658	1	6.7807e-22	1.3561e-21	6.8832e-20	TRUE
gene_17829	FTO	87.408	444.16	87.408	444.16	2.3321	63637	1391.8	9.5627	1	5.7918e-22	1.1584e-21	5.8952e-20	TRUE
gene_26869	LRRC49	26.081	182.77	26.081	182.77	2.7625	12275	268.59	9.5605	1	6.204e-22	1.2408e-21	6.3091e-20	TRUE
gene_50858	TNN	124.06	576.99	124.06	576.99	2.2084	102570	2247.3	9.5542	1	6.2554e-22	1.2511e-21	6.3557e-20	TRUE
gene_42122	RPS28	8.4589	81.819	8.4589	81.819	3.1302	2690.9	59.087	9.5437	1	7.9757e-22	1.5951e-21	8.082e-20	TRUE
gene_50810	TNFSF14	67.671	366.59	67.671	366.59	2.4203	44677	981.31	9.5423	1	7.0914e-22	1.4183e-21	7.1922e-20	TRUE
gene_35998	PDPR	48.638	286.9	48.638	286.9	2.536	28384	625.73	9.5248	1	8.4844e-22	1.6969e-21	8.5898e-20	TRUE
gene_37172	PLEKHG6	137.46	621.61	137.46	621.61	2.1689	117200	2586.2	9.5205	1	8.6477e-22	1.7295e-21	8.7473e-20	TRUE
gene_12103	DAG1	89.523	450.54	89.523	450.54	2.3185	65166	1438	9.5201	1	8.7298e-22	1.746e-21	8.8148e-20	TRUE
gene_15021	EPB41L2	143.1	640.74	143.1	640.74	2.155	123830	2732.7	9.5198	1	8.7054e-22	1.7411e-21	8.7979e-20	TRUE
gene_41317	RIPPLY2	319.32	1182.7	319.32	1182.7	1.8857	372680	8229.8	9.5167	1	8.9406e-22	1.7881e-21	9.0196e-20	TRUE
gene_55689	ZNF292	105.74	510.04	105.74	510.04	2.2594	81732	1805.6	9.5148	1	9.164e-22	1.8328e-21	9.2369e-20	TRUE
gene_52708	UBFD1	95.867	473.91	95.867	473.91	2.2936	71460	1579.1	9.5134	1	9.2978e-22	1.8596e-21	9.3634e-20	TRUE
gene_42221	RRAGD	87.408	442.04	87.408	442.04	2.3252	62881	1391.8	9.5057	1	1.0028e-21	2.0057e-21	1.009e-19	TRUE
gene_46655	SPIN4	78.244	406.97	78.244	406.97	2.3641	54031	1196.4	9.5039	1	1.023e-21	2.0461e-21	1.0285e-19	TRUE
gene_51984	TSPYL1	64.851	353.84	64.851	353.84	2.4299	41758	925.96	9.497	1	1.0983e-21	2.1966e-21	1.1031e-19	TRUE
gene_47023	SRRM4	50.048	292.21	50.048	292.21	2.522	29322	650.54	9.4945	1	1.1349e-21	2.2699e-21	1.1379e-19	TRUE
gene_26995	LRRN4CL	72.605	384.66	72.605	384.66	2.3894	48688	1080.2	9.4944	1	1.1224e-21	2.2447e-21	1.1263e-19	TRUE
gene_797	ADA	89.523	449.47	89.523	449.47	2.3151	64783	1438	9.4921	1	1.1427e-21	2.2854e-21	1.1447e-19	TRUE
gene_3998	ATXN7L2	12.688	108.38	12.688	108.38	2.9984	4578.8	101.68	9.49	1	1.29e-21	2.58e-21	1.2889e-19	TRUE
gene_19182	GNGT2	117.72	551.48	117.72	551.48	2.2184	94076	2091.4	9.4849	1	1.2193e-21	2.4385e-21	1.2203e-19	TRUE
gene_19614	GPR25	32.426	212.52	32.426	212.52	2.6753	16217	360.72	9.4822	1	1.3024e-21	2.6049e-21	1.3002e-19	TRUE
gene_15518	EXO1	159.31	692.81	159.31	692.81	2.1137	142310	3165.9	9.4817	1	1.2542e-21	2.5083e-21	1.2542e-19	TRUE
gene_7989	CCT8L2	20.442	151.95	20.442	151.95	2.8345	8647.2	193.24	9.4604	1	1.6509e-21	3.3018e-21	1.6466e-19	TRUE
gene_34561	OR8B4	25.377	177.45	25.377	177.45	2.7582	11563	258.81	9.453	1	1.7472e-21	3.4944e-21	1.7365e-19	TRUE
gene_11497	CTNND2	62.032	341.09	62.032	341.09	2.4402	38937	871.51	9.4528	1	1.6791e-21	3.3583e-21	1.6733e-19	TRUE
gene_13253	DNAH11	101.51	491.98	101.51	491.98	2.2658	76234	1707.5	9.4494	1	1.7156e-21	3.4312e-21	1.7081e-19	TRUE
gene_24761	KLK12	87.408	439.91	87.408	439.91	2.3182	62129	1391.8	9.4488	1	1.7308e-21	3.4616e-21	1.7217e-19	TRUE
gene_560	ACOT2	155.08	676.87	155.08	676.87	2.1187	136130	3051.2	9.4463	1	1.7603e-21	3.5206e-21	1.748e-19	TRUE
gene_33821	OR2A25	189.62	788.44	189.62	788.44	2.0501	179290	4020.6	9.4439	1	1.7984e-21	3.5967e-21	1.7843e-19	TRUE
gene_50451	TMEM56-RWDD3	90.933	452.66	90.933	452.66	2.303	65424	1469.1	9.4376	1	1.9233e-21	3.8466e-21	1.906e-19	TRUE
gene_48788	TCP11	164.95	708.75	164.95	708.75	2.0966	147860	3320.6	9.4369	1	1.9244e-21	3.8487e-21	1.906e-19	TRUE
gene_52256	TUBA3C	23.967	170.01	23.967	170.01	2.776	10665	239.56	9.436	1	2.0617e-21	4.1233e-21	2.0384e-19	TRUE
gene_30551	NAA16	170.59	726.81	170.59	726.81	2.0846	154690	3477.3	9.4325	1	2.0068e-21	4.0136e-21	1.9859e-19	TRUE
gene_21102	HIST1H4I	22.557	162.58	22.557	162.58	2.7957	9802.7	220.71	9.4249	1	2.3017e-21	4.6035e-21	2.2738e-19	TRUE
gene_7621	CCDC68	50.753	293.27	50.753	293.27	2.5074	29408	663.05	9.4184	1	2.347e-21	4.6941e-21	2.3166e-19	TRUE
gene_53461	VAMP3	107.85	513.23	107.85	513.23	2.2401	82166	1855.2	9.4116	1	2.4572e-21	4.9145e-21	2.4233e-19	TRUE
gene_6617	CA7	59.212	328.34	59.212	328.34	2.4515	36215	817.96	9.4101	1	2.5275e-21	5.055e-21	2.4882e-19	TRUE
gene_56518	ZNF704	236.14	929.76	236.14	929.76	1.9727	240560	5434.7	9.4088	1	2.5104e-21	5.0208e-21	2.4735e-19	TRUE
gene_38650	PROCR	89.523	446.29	89.523	446.29	2.3048	63640	1438	9.408	1	2.5511e-21	5.1022e-21	2.5093e-19	TRUE
gene_25466	LAMA2	142.39	632.24	142.39	632.24	2.1428	119980	2714.2	9.4024	1	2.6749e-21	5.3498e-21	2.6288e-19	TRUE
gene_51538	TRIM50	35.245	224.21	35.245	224.21	2.6354	17853	403.92	9.4021	1	2.7859e-21	5.5718e-21	2.7332e-19	TRUE
gene_47412	STIP1	186.8	776.75	186.8	776.75	2.0501	174020	3938.8	9.4002	1	2.7272e-21	5.4544e-21	2.6779e-19	TRUE
gene_30450	MYO9B	42.294	256.08	42.294	256.08	2.57	22853	517.41	9.3987	1	2.8521e-21	5.7043e-21	2.7958e-19	TRUE
gene_3379	ASB18	30.311	200.83	30.311	200.83	2.6884	14538	329.21	9.398	1	2.9182e-21	5.8365e-21	2.8581e-19	TRUE
gene_40706	RDH8	111.38	524.92	111.38	524.92	2.2265	85509	1938.7	9.3922	1	2.9543e-21	5.9086e-21	2.891e-19	TRUE
gene_43188	SDHD	38.77	240.14	38.77	240.14	2.6002	20276	459.72	9.392	1	3.0507e-21	6.1014e-21	2.9827e-19	TRUE
gene_29270	MPP1	13.393	111.57	13.393	111.57	2.9674	4819.5	109.34	9.3891	1	3.3632e-21	6.7263e-21	3.2798e-19	TRUE
gene_6402	C7orf57	54.983	310.28	54.983	310.28	2.4751	32587	739.4	9.3886	1	3.1081e-21	6.2161e-21	3.0362e-19	TRUE
gene_25143	KRTAP10-7	280.55	1059.4	280.55	1059.4	1.9131	303300	6887.4	9.3848	1	3.1537e-21	6.3073e-21	3.0781e-19	TRUE
gene_39180	PSMD5	108.56	514.29	108.56	514.29	2.2337	82311	1871.8	9.3781	1	3.3806e-21	6.7612e-21	3.294e-19	TRUE
gene_18680	GGTLC2	82.474	418.66	82.474	418.66	2.3298	56510	1285.6	9.3763	1	3.453e-21	6.906e-21	3.3617e-19	TRUE
gene_49750	TMC4	116.31	540.86	116.31	540.86	2.2076	90120	2057.2	9.3603	1	3.9978e-21	7.9956e-21	3.8888e-19	TRUE
gene_12803	DFFA	90.933	449.47	90.933	449.47	2.2928	64276	1469.1	9.3545	1	4.2383e-21	8.4766e-21	4.1192e-19	TRUE
gene_39962	RAB9A	34.54	219.96	34.54	219.96	2.6362	17189	393	9.353	1	4.4416e-21	8.8831e-21	4.3057e-19	TRUE
gene_50836	TNIP3	238.96	934.01	238.96	934.01	1.9622	241550	5524.1	9.3516	1	4.3175e-21	8.6351e-21	4.1926e-19	TRUE
gene_9178	CH25H	78.244	401.66	78.244	401.66	2.3452	52298	1196.4	9.3503	1	4.4228e-21	8.8456e-21	4.2912e-19	TRUE
gene_43650	SETBP1	19.737	146.64	19.737	146.64	2.8318	8051.8	184.3	9.3476	1	4.8347e-21	9.6694e-21	4.6749e-19	TRUE
gene_1428	AHCYL1	164.24	701.31	164.24	701.31	2.0875	144220	3301.2	9.3474	1	4.4991e-21	8.9981e-21	4.3578e-19	TRUE
gene_8141	CD38	69.786	368.72	69.786	368.72	2.3849	44680	1023.4	9.3444	1	4.6871e-21	9.3743e-21	4.5361e-19	TRUE
gene_11008	CRHBP	37.36	232.71	37.36	232.71	2.607	19080	437.17	9.3429	1	4.8659e-21	9.7318e-21	4.7011e-19	TRUE
gene_15887	FAM131C	50.753	291.15	50.753	291.15	2.497	28895	663.05	9.3359	1	5.133e-21	1.0266e-20	4.9507e-19	TRUE
gene_31614	NKIRAS2	87.408	435.66	87.408	435.66	2.3043	60640	1391.8	9.3348	1	5.1062e-21	1.0212e-20	4.9291e-19	TRUE
gene_38861	PRRC1	78.949	403.78	78.949	403.78	2.34	52759	1211.1	9.334	1	5.1568e-21	1.0314e-20	4.9696e-19	TRUE
gene_34892	OXR1	83.179	419.72	83.179	419.72	2.3213	56631	1300.6	9.3319	1	5.2558e-21	1.0512e-20	5.0607e-19	TRUE
gene_50415	TMEM47	53.573	302.84	53.573	302.84	2.477	31066	713.7	9.3305	1	5.3911e-21	1.0782e-20	5.1822e-19	TRUE
gene_36058	PDZRN3	277.03	1044.5	277.03	1044.5	1.9109	294530	6768.7	9.3287	1	5.359e-21	1.0718e-20	5.1557e-19	TRUE
gene_21077	HIST1H4A	164.95	702.37	164.95	702.37	2.0836	144410	3320.6	9.3262	1	5.4964e-21	1.0993e-20	5.279e-19	TRUE
gene_33041	NUDCD3	141.69	625.86	141.69	625.86	2.1353	117210	2695.8	9.3252	1	5.5552e-21	1.111e-20	5.331e-19	TRUE
gene_38049	PPP1R14D	75.425	389.97	75.425	389.97	2.3549	49469	1137.9	9.3246	1	5.6404e-21	1.1281e-20	5.4082e-19	TRUE
gene_4728	BMI1	81.064	411.22	81.064	411.22	2.3286	54502	1255.6	9.3173	1	6.0359e-21	1.2072e-20	5.7825e-19	TRUE
gene_805	ADAD2	163.54	697.06	163.54	697.06	2.0849	142320	3281.8	9.3132	1	6.217e-21	1.2434e-20	5.951e-19	TRUE
gene_56092	ZNF518B	66.261	353.84	66.261	353.84	2.3993	41351	953.53	9.3131	1	6.3098e-21	1.262e-20	6.0297e-19	TRUE
gene_34197	OR51T1	143.8	632.24	143.8	632.24	2.1287	119290	2751.1	9.3123	1	6.2768e-21	1.2554e-20	6.0032e-19	TRUE
gene_2071	ANKDD1A	90.228	445.22	90.228	445.22	2.2902	63011	1453.5	9.3114	1	6.3671e-21	1.2734e-20	6.0794e-19	TRUE
gene_18814	GJB2	33.131	212.52	33.131	212.52	2.6452	16090	371.4	9.3083	1	6.7842e-21	1.3568e-20	6.4614e-19	TRUE
gene_42362	RTBDN	42.294	253.96	42.294	253.96	2.558	22401	517.41	9.3053	1	6.9004e-21	1.3801e-20	6.5666e-19	TRUE
gene_1976	AMY2A	267.86	1015.8	267.86	1015.8	1.9191	279730	6462.8	9.3041	1	6.7584e-21	1.3517e-20	6.4476e-19	TRUE
gene_16348	FAM53B	254.47	976.52	254.47	976.52	1.936	260680	6022.7	9.304	1	6.7663e-21	1.3533e-20	6.4497e-19	TRUE
gene_1046	ADGRE1	28.901	192.33	28.901	192.33	2.6928	13354	308.63	9.3026	1	7.2152e-21	1.443e-20	6.8433e-19	TRUE
gene_17443	FNDC5	83.179	418.66	83.179	418.66	2.3177	56274	1300.6	9.3024	1	6.9376e-21	1.3875e-20	6.5965e-19	TRUE
gene_53097	UPK3A	95.867	465.41	95.867	465.41	2.2675	68282	1579.1	9.2995	1	7.1111e-21	1.4222e-20	6.7549e-19	TRUE
gene_54111	WDR62	34.54	218.89	34.54	218.89	2.6293	16993	393	9.2994	1	7.3634e-21	1.4727e-20	6.9607e-19	TRUE
gene_24550	KLC2	157.9	677.93	157.9	677.93	2.0952	135220	3127.5	9.2988	1	7.116e-21	1.4232e-20	6.7549e-19	TRUE
gene_12236	DCAF4	69.081	364.47	69.081	364.47	2.3827	43627	1009.3	9.2978	1	7.2778e-21	1.4556e-20	6.897e-19	TRUE
gene_21854	HSPA4	74.015	383.59	74.015	383.59	2.3581	47920	1109	9.2964	1	7.3621e-21	1.4724e-20	6.9607e-19	TRUE
gene_44947	SLC34A1	113.49	528.11	113.49	528.11	2.2083	85953	1989.2	9.2961	1	7.3215e-21	1.4643e-20	6.9326e-19	TRUE
gene_10325	COG2	94.457	460.1	94.457	460.1	2.2722	66847	1547.5	9.295	1	7.4236e-21	1.4847e-20	7.0118e-19	TRUE
gene_12336	DCST2	107.85	507.92	107.85	507.92	2.2251	80027	1855.2	9.2883	1	7.8874e-21	1.5775e-20	7.4437e-19	TRUE
gene_11528	CTSB	68.376	361.28	68.376	361.28	2.3846	42896	995.28	9.2844	1	8.2579e-21	1.6516e-20	7.787e-19	TRUE
gene_22568	IL15	90.228	444.16	90.228	444.16	2.2868	62635	1453.5	9.2835	1	8.2747e-21	1.6549e-20	7.7964e-19	TRUE
gene_55499	ZNF197	45.114	265.65	45.114	265.65	2.5317	24317	564.87	9.279	1	8.808e-21	1.7616e-20	8.2852e-19	TRUE
gene_5691	C19orf54	188.91	775.69	188.91	775.69	2.032	172150	4000.1	9.2776	1	8.6789e-21	1.7358e-20	8.1704e-19	TRUE
gene_42264	RRP1B	92.343	451.6	92.343	451.6	2.2776	64533	1500.3	9.2751	1	8.9505e-21	1.7901e-20	8.4123e-19	TRUE
gene_47829	SUSD2	77.54	396.35	77.54	396.35	2.3389	50819	1181.7	9.2742	1	9.0573e-21	1.8115e-20	8.5057e-19	TRUE
gene_8703	CEACAM21	54.983	307.09	54.983	307.09	2.4603	31779	739.4	9.2713	1	9.3939e-21	1.8788e-20	8.8145e-19	TRUE
gene_27568	MAML2	16.213	126.45	16.213	126.45	2.8884	6075.9	141.38	9.2711	1	1.0078e-20	2.0156e-20	9.41e-19	TRUE
gene_7177	CATSPERD	16.213	126.45	16.213	126.45	2.8884	6075.9	141.38	9.2711	1	1.0078e-20	2.0156e-20	9.41e-19	TRUE
gene_39752	RAB10	101.51	484.54	101.51	484.54	2.2439	73357	1707.5	9.2694	1	9.4242e-21	1.8848e-20	8.8357e-19	TRUE
gene_36344	PGPEP1	43.704	259.27	43.704	259.27	2.5415	23235	541	9.268	1	9.7803e-21	1.9561e-20	9.147e-19	TRUE
gene_11999	CYP4F8	89.523	440.97	89.523	440.97	2.2876	61759	1438	9.2679	1	9.5782e-21	1.9156e-20	8.9726e-19	TRUE
gene_28143	MCMDC2	401.09	1384.6	401.09	1384.6	1.7849	483600	11264	9.2663	1	9.633e-21	1.9266e-20	9.0166e-19	TRUE
gene_21522	HOXB5	35.245	221.02	35.245	221.02	2.6148	17256	403.92	9.2434	1	1.2428e-20	2.4855e-20	1.1594e-18	TRUE
gene_19167	GNG4	45.819	267.77	45.819	267.77	2.5212	24632	576.9	9.2408	1	1.2587e-20	2.5174e-20	1.1714e-18	TRUE
gene_48542	TBCC	129.7	581.24	129.7	581.24	2.1553	101940	2388.4	9.2393	1	1.2457e-20	2.4915e-20	1.1613e-18	TRUE
gene_22624	IL1A	21.852	156.2	21.852	156.2	2.7822	9024.7	211.44	9.2392	1	1.3301e-20	2.6602e-20	1.2369e-18	TRUE
gene_53770	VPS52	119.13	545.11	119.13	545.11	2.1846	90729	2125.8	9.239	1	1.2496e-20	2.4992e-20	1.1639e-18	TRUE
gene_42366	RTCA	90.228	442.04	90.228	442.04	2.2799	61885	1453.5	9.2278	1	1.3944e-20	2.7887e-20	1.2956e-18	TRUE
gene_52728	UBL7	57.097	314.53	57.097	314.53	2.4412	33135	778.41	9.2268	1	1.4226e-20	2.8452e-20	1.3207e-18	TRUE
gene_41782	RP2	94.457	456.91	94.457	456.91	2.2621	65687	1547.5	9.2139	1	1.585e-20	3.17e-20	1.4703e-18	TRUE
gene_26734	LRP6	50.753	287.96	50.753	287.96	2.4812	28134	663.05	9.2121	1	1.6393e-20	3.2786e-20	1.5194e-18	TRUE
gene_36197	PFAS	22.557	159.39	22.557	159.39	2.7673	9361.4	220.71	9.2103	1	1.7383e-20	3.4766e-20	1.6073e-18	TRUE
gene_44862	SLC2A10	161.42	684.31	161.42	684.31	2.077	136700	3223.7	9.2093	1	1.6443e-20	3.2887e-20	1.5229e-18	TRUE
gene_21056	HIST1H3C	148.03	640.74	148.03	640.74	2.1064	121380	2862.7	9.2089	1	1.6524e-20	3.3047e-20	1.5291e-18	TRUE
gene_22940	INPP5K	27.491	183.83	27.491	183.83	2.6976	12221	288.42	9.2054	1	1.796e-20	3.5919e-20	1.6593e-18	TRUE
gene_14487	EIF1	207.95	828.82	207.95	828.82	1.9897	192740	4563.6	9.1907	1	1.9541e-20	3.9083e-20	1.8039e-18	TRUE
gene_22176	IFI27	52.163	293.27	52.163	293.27	2.4687	29067	688.25	9.1906	1	1.9993e-20	3.9986e-20	1.8442e-18	TRUE
gene_5061	BTBD6	7.754	74.381	7.754	74.381	3.1062	2219.6	52.61	9.1858	1	2.3821e-20	4.7643e-20	2.1902e-18	TRUE
gene_56107	ZNF527	110.67	513.23	110.67	513.23	2.2032	81027	1921.9	9.1826	1	2.1167e-20	4.2334e-20	1.9509e-18	TRUE
gene_51705	TRMU	131.82	585.49	131.82	585.49	2.1427	102910	2441.9	9.1807	1	2.1496e-20	4.2992e-20	1.9796e-18	TRUE
gene_6558	C9orf62	98.687	470.73	98.687	470.73	2.2425	69207	1643	9.1785	1	2.2019e-20	4.4039e-20	2.0261e-18	TRUE
gene_47593	STUM	81.064	405.91	81.064	405.91	2.3099	52762	1255.6	9.1673	1	2.4516e-20	4.9032e-20	2.2523e-18	TRUE
gene_30080	MUC1	95.867	460.1	95.867	460.1	2.251	66333	1579.1	9.1658	1	2.4784e-20	4.9568e-20	2.275e-18	TRUE
gene_17134	FGFR1OP2	69.081	360.22	69.081	360.22	2.3658	42380	1009.3	9.164	1	2.538e-20	5.0761e-20	2.3279e-18	TRUE
gene_32765	NRBP1	85.998	423.97	85.998	423.97	2.2883	57113	1361.2	9.1605	1	2.6078e-20	5.2156e-20	2.39e-18	TRUE
gene_31002	NDRG3	225.57	879.82	225.57	879.82	1.9589	214020	5103.1	9.1586	1	2.6319e-20	5.2639e-20	2.4101e-18	TRUE
gene_12066	D2HGDH	123.36	555.73	123.36	555.73	2.1625	93474	2229.8	9.1564	1	2.6944e-20	5.3889e-20	2.4654e-18	TRUE
gene_14361	EFHC2	106.44	497.29	106.44	497.29	2.2134	76382	1822.1	9.1564	1	2.7002e-20	5.4004e-20	2.4687e-18	TRUE
gene_43447	SEMG2	26.786	179.58	26.786	179.58	2.7002	11673	278.46	9.1563	1	2.8403e-20	5.6805e-20	2.5926e-18	TRUE
gene_17976	FZR1	26.786	179.58	26.786	179.58	2.7002	11673	278.46	9.1563	1	2.8403e-20	5.6805e-20	2.5926e-18	TRUE
gene_50090	TMEM183A	40.18	241.21	40.18	241.21	2.5562	20206	482.58	9.1511	1	2.916e-20	5.832e-20	2.6596e-18	TRUE
gene_8020	CD164L2	24.672	168.95	24.672	168.95	2.7269	10408	249.14	9.1409	1	3.2915e-20	6.5831e-20	2.9997e-18	TRUE
gene_2953	ARHGEF10L	47.934	274.15	47.934	274.15	2.4913	25586	613.42	9.1335	1	3.4046e-20	6.8093e-20	3.1003e-18	TRUE
gene_12422	DDIAS	129.7	575.92	129.7	575.92	2.1421	99556	2388.4	9.1306	1	3.4207e-20	6.8413e-20	3.1124e-18	TRUE
gene_17416	FNBP1	109.26	505.79	109.26	505.79	2.2005	78619	1888.5	9.1248	1	3.6158e-20	7.2317e-20	3.2874e-18	TRUE
gene_6098	C2orf72	42.999	252.9	42.999	252.9	2.5287	22028	529.17	9.1245	1	3.7188e-20	7.4376e-20	3.3729e-18	TRUE
gene_5863	C1orf68	296.06	1081.7	296.06	1081.7	1.8658	308630	7416.4	9.1229	1	3.6577e-20	7.3153e-20	3.3228e-18	TRUE
gene_29207	MOSPD3	154.37	656.68	154.37	656.68	2.0816	126160	3032.2	9.122	1	3.698e-20	7.396e-20	3.3567e-18	TRUE
gene_13552	DOK1	63.441	336.84	63.441	336.84	2.3903	37373	898.62	9.1203	1	3.812e-20	7.624e-20	3.4547e-18	TRUE
gene_18715	GIF	41.589	246.52	41.589	246.52	2.539	20998	505.73	9.1127	1	4.1499e-20	8.2997e-20	3.7579e-18	TRUE
gene_41198	RIBC1	66.261	347.47	66.261	347.47	2.3732	39538	953.53	9.1066	1	4.3187e-20	8.6375e-20	3.9077e-18	TRUE
gene_43095	SCRT1	62.737	333.65	62.737	333.65	2.3925	36698	885.04	9.1066	1	4.3275e-20	8.6549e-20	3.9126e-18	TRUE
gene_49604	TLE1	32.426	205.08	32.426	205.08	2.6242	14905	360.72	9.0905	1	5.1538e-20	1.0308e-19	4.6559e-18	TRUE
gene_1812	ALOX12	35.95	221.02	35.95	221.02	2.587	17125	414.92	9.0855	1	5.3713e-20	1.0743e-19	4.8448e-18	TRUE
gene_30427	MYO3B	97.982	464.35	97.982	464.35	2.2331	67113	1627	9.083	1	5.3201e-20	1.064e-19	4.8024e-18	TRUE
gene_26686	LRIT1	50.048	281.59	50.048	281.59	2.4688	26805	650.54	9.0779	1	5.6777e-20	1.1355e-19	5.1131e-18	TRUE
gene_40247	RARG	131.11	578.05	131.11	578.05	2.1319	99876	2424	9.0777	1	5.5646e-20	1.1129e-19	5.0152e-18	TRUE
gene_20542	HCAR3	59.212	318.78	59.212	318.78	2.4089	33687	817.96	9.0757	1	5.7585e-20	1.1517e-19	5.1817e-18	TRUE
gene_46136	SOCS2	72.605	370.84	72.605	370.84	2.3368	44473	1080.2	9.0741	1	5.8081e-20	1.1616e-19	5.2222e-18	TRUE
gene_45106	SLC39A10	66.261	346.4	66.261	346.4	2.3688	39240	953.53	9.0722	1	5.9265e-20	1.1853e-19	5.3245e-18	TRUE
gene_41558	RNF170	138.16	600.36	138.16	600.36	2.1115	106810	2604.3	9.0569	1	6.7311e-20	1.3462e-19	6.0426e-18	TRUE
gene_8632	CDR1	106.44	493.04	106.44	493.04	2.2011	74730	1822.1	9.0568	1	6.7583e-20	1.3517e-19	6.0623e-18	TRUE
gene_25062	KRT74	192.44	772.5	192.44	772.5	1.9995	168240	4102.9	9.0558	1	6.7849e-20	1.357e-19	6.0813e-18	TRUE
gene_24922	KRCC1	88.818	430.35	88.818	430.35	2.2638	58321	1422.6	9.0551	1	6.8869e-20	1.3774e-19	6.168e-18	TRUE
gene_16299	FAM3D	55.688	303.9	55.688	303.9	2.4272	30805	752.34	9.0493	1	7.3481e-20	1.4696e-19	6.5707e-18	TRUE
gene_56223	ZNF574	122.65	548.3	122.65	548.3	2.1513	90585	2212.4	9.0493	1	7.229e-20	1.4458e-19	6.4693e-18	TRUE
gene_21491	HOXA4	50.753	283.71	50.753	283.71	2.4598	27135	663.05	9.047	1	7.5299e-20	1.506e-19	6.728e-18	TRUE
gene_25716	LCN9	31.016	197.64	31.016	197.64	2.6333	13882	339.63	9.0415	1	8.0997e-20	1.6199e-19	7.2257e-18	TRUE
gene_43324	SEL1L2	38.065	229.52	38.065	229.52	2.5609	18327	448.41	9.0413	1	8.0336e-20	1.6067e-19	7.1724e-18	TRUE
gene_46458	SPATA3	35.95	219.96	35.95	219.96	2.5801	16929	414.92	9.0333	1	8.6649e-20	1.733e-19	7.724e-18	TRUE
gene_28050	MC2R	14.803	115.82	14.803	115.82	2.886	5102.4	125.09	9.0323	1	9.2646e-20	1.8529e-19	8.2328e-18	TRUE
gene_54692	YWHAQ	33.835	210.39	33.835	210.39	2.6013	15586	382.16	9.0316	1	8.8293e-20	1.7659e-19	7.8644e-18	TRUE
gene_6634	CABIN1	73.31	371.91	73.31	371.91	2.3272	44580	1094.6	9.0253	1	9.0807e-20	1.8161e-19	8.082e-18	TRUE
gene_54083	WDR5	136.75	593.99	136.75	593.99	2.1108	104530	2568	9.0228	1	9.1974e-20	1.8395e-19	8.1795e-18	TRUE
gene_7175	CATSPERB	21.852	153.01	21.852	153.01	2.7527	8601.5	211.44	9.02	1	1.0076e-19	2.0152e-19	8.9468e-18	TRUE
gene_25389	KTN1	14.098	111.57	14.098	111.57	2.8984	4750.6	117.14	9.0059	1	1.1836e-19	2.3672e-19	1.0477e-17	TRUE
gene_1848	ALPP	179.75	730	179.75	730	2.0159	151390	3736.2	9.0021	1	1.1094e-19	2.2187e-19	9.8429e-18	TRUE
gene_29117	MOB3C	162.83	676.87	162.83	676.87	2.0488	132120	3262.4	8.9997	1	1.1344e-19	2.2688e-19	1.0057e-17	TRUE
gene_9050	CFAP45	259.41	966.95	259.41	966.95	1.8942	250310	6183.8	8.9976	1	1.1538e-19	2.3076e-19	1.0221e-17	TRUE
gene_21755	HSD17B13	50.048	279.46	50.048	279.46	2.4579	26315	650.54	8.9945	1	1.2164e-19	2.4328e-19	1.0759e-17	TRUE
gene_11618	CUL5	113.49	514.29	113.49	514.29	2.1702	80321	1989.2	8.9864	1	1.284e-19	2.568e-19	1.1348e-17	TRUE
gene_5580	C17orf47	119.13	533.42	119.13	533.42	2.1534	85818	2125.8	8.9855	1	1.2937e-19	2.5874e-19	1.1425e-17	TRUE
gene_36468	PHKB	79.654	394.22	79.654	394.22	2.2928	49476	1225.9	8.9843	1	1.3175e-19	2.635e-19	1.1626e-17	TRUE
gene_47421	STK11IP	42.294	246.52	42.294	246.52	2.5153	20854	517.41	8.9783	1	1.4201e-19	2.8401e-19	1.2512e-17	TRUE
gene_49738	TMBIM6	268.57	991.39	268.57	991.39	1.8803	261240	6486.2	8.9751	1	1.4159e-19	2.8319e-19	1.2485e-17	TRUE
gene_46341	SPACA5B	293.24	1060.5	293.24	1060.5	1.851	294310	7319.5	8.9677	1	1.5142e-19	3.0284e-19	1.3331e-17	TRUE
gene_41659	RNF38	2.8196	36.128	2.8196	36.128	3.281	554.72	13.8	8.9663	1	1.9762e-19	3.9525e-19	1.7266e-17	TRUE
gene_27909	MAST1	76.13	380.41	76.13	380.41	2.306	46292	1152.4	8.9631	1	1.5979e-19	3.1959e-19	1.4058e-17	TRUE
gene_23028	IP6K1	64.146	334.72	64.146	334.72	2.3655	36604	912.27	8.9581	1	1.6795e-19	3.3591e-19	1.4764e-17	TRUE
gene_49864	TMEM110	44.409	255.02	44.409	255.02	2.4952	22179	552.9	8.957	1	1.7193e-19	3.4386e-19	1.5102e-17	TRUE
gene_26578	LPAR1	50.048	278.4	50.048	278.4	2.4524	26072	650.54	8.9529	1	1.7758e-19	3.5517e-19	1.5586e-17	TRUE
gene_56385	ZNF646	16.918	126.45	16.918	126.45	2.8304	5998.4	149.71	8.9516	1	1.9107e-19	3.8215e-19	1.6732e-17	TRUE
gene_5046	BTBD17	76.835	382.53	76.835	382.53	2.3009	46725	1167	8.9485	1	1.8244e-19	3.6489e-19	1.5988e-17	TRUE
gene_46871	SPTLC2	11.983	98.821	11.983	98.821	2.9427	3770.4	94.177	8.9482	1	2.0271e-19	4.0543e-19	1.767e-17	TRUE
gene_48025	SYT1	143.8	613.11	143.8	613.11	2.0844	110130	2751.1	8.9476	1	1.8221e-19	3.6442e-19	1.598e-17	TRUE
gene_15413	ETFB	85.294	413.35	85.294	413.35	2.2635	53809	1346	8.9418	1	1.9343e-19	3.8685e-19	1.6925e-17	TRUE
gene_27690	MAP3K11	119.13	531.29	119.13	531.29	2.1476	84940	2125.8	8.9394	1	1.9653e-19	3.9305e-19	1.7183e-17	TRUE
gene_17282	FKBP9	14.803	114.76	14.803	114.76	2.8729	4995.6	125.09	8.9373	1	2.198e-19	4.3961e-19	1.9086e-17	TRUE
gene_6725	CACNG1	280.55	1022.2	280.55	1022.2	1.8616	275030	6887.4	8.9366	1	2.0065e-19	4.0131e-19	1.7517e-17	TRUE
gene_45683	SMCP	133.23	578.05	133.23	578.05	2.109	98933	2477.7	8.9363	1	2.0198e-19	4.0396e-19	1.7619e-17	TRUE
gene_39320	PTGER4	57.802	309.21	57.802	309.21	2.3993	31604	791.53	8.9361	1	2.0562e-19	4.1123e-19	1.7882e-17	TRUE
gene_7612	CCDC63	279.85	1020.1	279.85	1020.1	1.8622	273980	6863.6	8.935	1	2.0371e-19	4.0742e-19	1.7743e-17	TRUE
gene_17582	FOXJ3	178.34	721.5	178.34	721.5	2.0103	147510	3696.1	8.9342	1	2.0541e-19	4.1083e-19	1.7878e-17	TRUE
gene_50465	TMEM61	30.311	192.33	30.311	192.33	2.6263	13125	329.21	8.9295	1	2.2459e-19	4.4919e-19	1.9488e-17	TRUE
gene_43389	SEMA3C	109.26	497.29	109.26	497.29	2.1761	75284	1888.5	8.9292	1	2.1591e-19	4.3183e-19	1.8763e-17	TRUE
gene_32646	NPTX2	20.442	144.51	20.442	144.51	2.7626	7696.6	193.24	8.9253	1	2.3917e-19	4.7833e-19	2.0721e-17	TRUE
gene_14355	EFHB	33.131	205.08	33.131	205.08	2.5941	14783	371.4	8.9224	1	2.3845e-19	4.7689e-19	2.0674e-17	TRUE
gene_55262	ZHX3	98.687	460.1	98.687	460.1	2.2096	65310	1643	8.9164	1	2.4274e-19	4.8549e-19	2.1014e-17	TRUE
gene_38841	PRR35	181.16	728.94	181.16	728.94	2.0026	150030	3776.5	8.9137	1	2.4718e-19	4.9435e-19	2.1382e-17	TRUE
gene_7470	CCDC168	19.032	137.07	19.032	137.07	2.785	6966.9	175.47	8.911	1	2.7339e-19	5.4679e-19	2.3614e-17	TRUE
gene_41302	RIPK4	90.933	432.47	90.933	432.47	2.2373	58325	1469.1	8.9109	1	2.5535e-19	5.1071e-19	2.2073e-17	TRUE
gene_20776	HES2	51.458	282.65	51.458	282.65	2.4349	26724	675.61	8.8945	1	3.0066e-19	6.0132e-19	2.593e-17	TRUE
gene_32517	NPB	55.688	299.65	55.688	299.65	2.407	29759	752.34	8.8944	1	3.0012e-19	6.0023e-19	2.5903e-17	TRUE
gene_51570	TRIM62	45.114	256.08	45.114	256.08	2.479	22254	564.87	8.8766	1	3.5485e-19	7.097e-19	3.058e-17	TRUE
gene_13412	DNAJC5G	40.885	238.02	40.885	238.02	2.5126	19431	494.12	8.8685	1	3.8333e-19	7.6665e-19	3.3009e-17	TRUE
gene_48549	TBCD	67.671	345.34	67.671	345.34	2.3344	38550	981.31	8.8639	1	3.9225e-19	7.8449e-19	3.3752e-17	TRUE
gene_23362	ITGB3	70.491	355.97	70.491	355.97	2.32	40748	1037.5	8.8628	1	3.957e-19	7.914e-19	3.3998e-17	TRUE
gene_11436	CTCFL	131.11	567.42	131.11	567.42	2.1052	95183	2424	8.8619	1	3.9481e-19	7.8962e-19	3.3947e-17	TRUE
gene_53046	UNC5D	49.343	273.09	49.343	273.09	2.4447	25030	638.1	8.8573	1	4.2057e-19	8.4113e-19	3.6107e-17	TRUE
gene_23957	KCNN1	51.458	281.59	51.458	281.59	2.4295	26479	675.61	8.8536	1	4.3409e-19	8.6818e-19	3.724e-17	TRUE
gene_35562	PCDHB2	119.13	527.04	119.13	527.04	2.1361	83197	2125.8	8.8473	1	4.5068e-19	9.0136e-19	3.8634e-17	TRUE
gene_28111	MCM10	135.34	580.17	135.34	580.17	2.0917	98937	2531.8	8.8406	1	4.7775e-19	9.5549e-19	4.0924e-17	TRUE
gene_16526	FANCE	11.983	97.758	11.983	97.758	2.9272	3678.6	94.177	8.8387	1	5.4326e-19	1.0865e-18	4.6397e-17	TRUE
gene_44404	SLC13A4	58.507	309.21	58.507	309.21	2.3821	31427	804.72	8.8378	1	4.9792e-19	9.9583e-19	4.2588e-17	TRUE
gene_24999	KRT3	84.589	406.97	84.589	406.97	2.253	51965	1330.8	8.8372	1	4.9592e-19	9.9184e-19	4.2449e-17	TRUE
gene_19379	GPAT2	66.261	338.97	66.261	338.97	2.3375	37184	953.53	8.8313	1	5.2562e-19	1.0512e-18	4.4924e-17	TRUE
gene_5772	C1orf141	16.213	121.14	16.213	121.14	2.8269	5504.3	141.38	8.8243	1	6.0273e-19	1.2055e-18	5.136e-17	TRUE
gene_23546	JKAMP	28.196	180.64	28.196	180.64	2.6372	11620	298.48	8.8237	1	5.8372e-19	1.1674e-18	4.9778e-17	TRUE
gene_5585	C17orf50	97.982	453.72	97.982	453.72	2.1998	63277	1627	8.8196	1	5.7878e-19	1.1576e-18	4.9393e-17	TRUE
gene_39019	PSD3	10.574	89.257	10.574	89.257	2.9632	3095.6	79.632	8.8174	1	6.6397e-19	1.3279e-18	5.6537e-17	TRUE
gene_29570	MRPL58	130.41	562.11	130.41	562.11	2.0994	93183	2406.2	8.8008	1	6.8218e-19	1.3644e-18	5.8044e-17	TRUE
gene_53141	UQCRH	18.328	131.76	18.328	131.76	2.7801	6433.6	166.77	8.7839	1	8.5645e-19	1.7129e-18	7.2655e-17	TRUE
gene_20019	GSE1	221.34	840.51	221.34	840.51	1.9202	191680	4972.1	8.7808	1	8.1205e-19	1.6241e-18	6.9043e-17	TRUE
gene_48090	SYVN1	66.966	340.03	66.966	340.03	2.327	37281	967.39	8.7793	1	8.3548e-19	1.671e-18	7.0929e-17	TRUE
gene_24180	KHDRBS3	219.93	836.26	219.93	836.26	1.9221	189930	4928.7	8.779	1	8.2544e-19	1.6509e-18	7.0128e-17	TRUE
gene_6963	CAPN3	97.277	449.47	97.277	449.47	2.1965	62022	1611	8.7749	1	8.6184e-19	1.7237e-18	7.3004e-17	TRUE
gene_6115	C2orf81	183.98	728.94	183.98	728.94	1.9804	148490	3857.4	8.7743	1	8.6094e-19	1.7219e-18	7.2982e-17	TRUE
gene_48067	SYT7	185.39	733.19	185.39	733.19	1.9778	150040	3898	8.774	1	8.636e-19	1.7272e-18	7.3098e-17	TRUE
gene_20034	GSK3B	167.77	678.99	167.77	678.99	2.0105	130680	3398.7	8.7691	1	9.0241e-19	1.8048e-18	7.6327e-17	TRUE
gene_10811	CPN1	145.21	607.8	145.21	607.8	2.0579	106990	2788.2	8.7606	1	9.7356e-19	1.9471e-18	8.2284e-17	TRUE
gene_22532	IL10	48.638	267.77	48.638	267.77	2.4369	24010	625.73	8.7602	1	1.0002e-18	2.0004e-18	8.4474e-17	TRUE
gene_56477	ZNF688	45.819	256.08	45.819	256.08	2.4571	22106	576.9	8.7542	1	1.0579e-18	2.1157e-18	8.9277e-17	TRUE
gene_27116	LTBR	19.032	134.95	19.032	134.95	2.7627	6718.3	175.47	8.7506	1	1.1475e-18	2.2951e-18	9.6631e-17	TRUE
gene_54645	YOD1	21.147	145.57	21.147	145.57	2.7264	7741.1	202.28	8.7485	1	1.1604e-18	2.3209e-18	9.7646e-17	TRUE
gene_25542	LAPTM4B	7.754	71.193	7.754	71.193	3.0439	2012.3	52.61	8.7463	1	1.2856e-18	2.5712e-18	1.0786e-16	TRUE
gene_11363	CSTF2	66.966	338.97	66.966	338.97	2.3225	36992	967.39	8.7451	1	1.1313e-18	2.2627e-18	9.5407e-17	TRUE
gene_6814	CALHM3	52.163	281.59	52.163	281.59	2.4102	26317	688.25	8.7451	1	1.1408e-18	2.2815e-18	9.6131e-17	TRUE
gene_28905	MLANA	97.982	450.54	97.982	450.54	2.1896	62148	1627	8.7406	1	1.1687e-18	2.3373e-18	9.8263e-17	TRUE
gene_31964	NO-TARGET	109.26	488.79	109.26	488.79	2.1513	72022	1888.5	8.7335	1	1.2414e-18	2.4829e-18	1.0431e-16	TRUE
gene_55971	ZNF460	37.36	219.96	37.36	219.96	2.5261	16671	437.17	8.7331	1	1.2869e-18	2.5738e-18	1.0789e-16	TRUE
gene_37951	PPIL3	57.097	300.71	57.097	300.71	2.3766	29674	778.41	8.7317	1	1.2801e-18	2.5602e-18	1.0748e-16	TRUE
gene_32645	NPTX2	51.458	278.4	51.458	278.4	2.4131	25751	675.61	8.731	1	1.2936e-18	2.5871e-18	1.0837e-16	TRUE
gene_10445	COL5A1	199.49	772.5	199.49	772.5	1.9479	164170	4310.6	8.7276	1	1.3026e-18	2.6051e-18	1.0904e-16	TRUE
gene_12269	DCBLD2	43.704	246.52	43.704	246.52	2.4691	20567	541	8.7198	1	1.4372e-18	2.8744e-18	1.2014e-16	TRUE
gene_43471	SEPHS1	72.605	359.15	72.605	359.15	2.2907	41055	1080.2	8.7185	1	1.4289e-18	2.8578e-18	1.1953e-16	TRUE
gene_21181	HLA-C	71.195	353.84	71.195	353.84	2.2972	39944	1051.7	8.7156	1	1.4668e-18	2.9336e-18	1.2252e-16	TRUE
gene_55222	ZFYVE19	14.098	108.38	14.098	108.38	2.857	4444.9	117.14	8.7114	1	1.6612e-18	3.3224e-18	1.3795e-16	TRUE
gene_56998	ZSWIM3	136.05	575.92	136.05	575.92	2.0737	96745	2549.9	8.7111	1	1.5106e-18	3.0212e-18	1.2609e-16	TRUE
gene_49932	TMEM132E	122.65	532.36	122.65	532.36	2.1088	83928	2212.4	8.7104	1	1.5208e-18	3.0416e-18	1.2685e-16	TRUE
gene_52564	UBAP2L	34.54	207.2	34.54	207.2	2.5505	14906	393	8.7098	1	1.5871e-18	3.1741e-18	1.3189e-16	TRUE
gene_21690	HS1BP3	109.26	487.73	109.26	487.73	2.1481	71619	1888.5	8.7091	1	1.5407e-18	3.0815e-18	1.2832e-16	TRUE
gene_38293	PRAMEF12	119.13	520.67	119.13	520.67	2.1185	80617	2125.8	8.709	1	1.5406e-18	3.0813e-18	1.2832e-16	TRUE
gene_46637	SPICE1	74.72	366.59	74.72	366.59	2.2794	42595	1123.4	8.7082	1	1.5645e-18	3.129e-18	1.3021e-16	TRUE
gene_26228	LMNTD1	180.46	714.06	180.46	714.06	1.9784	142370	3756.3	8.7064	1	1.5715e-18	3.143e-18	1.3069e-16	TRUE
gene_15900	FAM135B	88.113	414.41	88.113	414.41	2.2208	53235	1407.2	8.6984	1	1.6987e-18	3.3974e-18	1.4086e-16	TRUE
gene_29599	MRPS18A	286.19	1018	286.19	1018	1.827	267740	7078.5	8.6976	1	1.695e-18	3.3899e-18	1.4065e-16	TRUE
gene_6438	C8G	62.032	318.78	62.032	318.78	2.3429	32959	871.51	8.6969	1	1.7357e-18	3.4714e-18	1.4382e-16	TRUE
gene_47341	STARD8	9.8687	83.944	9.8687	83.944	2.9663	2743.6	72.607	8.6934	1	2.007e-18	4.014e-18	1.657e-16	TRUE
gene_18952	GLP2R	121.95	529.17	121.95	529.17	2.1084	82914	2195	8.6919	1	1.791e-18	3.5821e-18	1.483e-16	TRUE
gene_15360	ESPL1	141.69	592.92	141.69	592.92	2.0574	101810	2695.8	8.6908	1	1.8053e-18	3.6105e-18	1.4937e-16	TRUE
gene_5485	C15orf61	136.75	576.99	136.75	576.99	2.069	96903	2568	8.6873	1	1.8619e-18	3.7237e-18	1.5394e-16	TRUE
gene_11904	CYP27B1	199.49	769.31	199.49	769.31	1.9419	162350	4310.6	8.679	1	1.9984e-18	3.9968e-18	1.6511e-16	TRUE
gene_9849	CLEC7A	62.737	320.9	62.737	320.9	2.3364	33325	885.04	8.6779	1	2.0508e-18	4.1015e-18	1.6919e-16	TRUE
gene_44054	SHISA5	74.72	365.53	74.72	365.53	2.2752	42285	1123.4	8.6764	1	2.0683e-18	4.1365e-18	1.7051e-16	TRUE
gene_56062	ZNF510	78.244	378.28	78.244	378.28	2.2589	45011	1196.4	8.6744	1	2.103e-18	4.2059e-18	1.7325e-16	TRUE
gene_46332	SPACA3	99.392	452.66	99.392	452.66	2.176	62400	1659.1	8.6731	1	2.1173e-18	4.2345e-18	1.743e-16	TRUE
gene_24178	KHDRBS2	40.18	230.58	40.18	230.58	2.4915	18126	482.58	8.6674	1	2.2877e-18	4.5753e-18	1.8792e-16	TRUE
gene_48544	TBCC	59.212	307.09	59.212	307.09	2.3552	30721	817.96	8.667	1	2.2616e-18	4.5233e-18	1.8592e-16	TRUE
gene_4753	BMP6	306.63	1071.1	306.63	1071.1	1.8011	292200	7783.3	8.6651	1	2.2571e-18	4.5142e-18	1.8568e-16	TRUE
gene_43426	SEMA5B	84.589	400.6	84.589	400.6	2.2303	49930	1330.8	8.6624	1	2.3334e-18	4.6668e-18	1.914e-16	TRUE
gene_14876	EMX2	165.65	666.24	165.65	666.24	2.0014	125300	3340.1	8.6617	1	2.3292e-18	4.6583e-18	1.9119e-16	TRUE
gene_40850	REV1	88.818	415.47	88.818	415.47	2.2131	53351	1422.6	8.6607	1	2.367e-18	4.734e-18	1.9402e-16	TRUE
gene_4525	BEND2	21.852	147.7	21.852	147.7	2.702	7918.8	211.44	8.6546	1	2.6492e-18	5.2983e-18	2.1684e-16	TRUE
gene_43434	SEMA6C	26.081	167.89	26.081	167.89	2.6407	10055	268.59	8.6528	1	2.6608e-18	5.3216e-18	2.1763e-16	TRUE
gene_25190	KRTAP19-3	135.34	570.61	135.34	570.61	2.0678	94729	2531.8	8.6505	1	2.5721e-18	5.1442e-18	2.1068e-16	TRUE
gene_22375	IGF1R	38.77	224.21	38.77	224.21	2.5015	17193	459.72	8.6486	1	2.7011e-18	5.4023e-18	2.2077e-16	TRUE
gene_50854	TNMD	49.343	267.77	49.343	267.77	2.4165	23856	638.1	8.647	1	2.713e-18	5.4261e-18	2.2159e-16	TRUE
gene_26977	LRRK1	26.786	171.08	26.786	171.08	2.6306	10410	278.46	8.6468	1	2.7989e-18	5.5978e-18	2.2795e-16	TRUE
gene_49632	TLN1	54.983	290.09	54.983	290.09	2.3784	27637	739.4	8.6461	1	2.7232e-18	5.4464e-18	2.221e-16	TRUE
gene_14732	ELOA	164.95	663.05	164.95	663.05	2.0006	124060	3320.6	8.644	1	2.7205e-18	5.441e-18	2.2204e-16	TRUE
gene_42369	RTCB	85.998	404.85	85.998	404.85	2.2219	50832	1361.2	8.6421	1	2.7864e-18	5.5729e-18	2.2709e-16	TRUE
gene_41313	RIPOR3	138.16	579.11	138.16	579.11	2.0596	97218	2604.3	8.6405	1	2.8078e-18	5.6157e-18	2.2851e-16	TRUE
gene_34424	OR5V1	41.589	235.89	41.589	235.89	2.4757	18877	505.73	8.6402	1	2.8981e-18	5.7962e-18	2.3536e-16	TRUE
gene_19593	GPR180	123.36	531.29	123.36	531.29	2.0977	83206	2229.8	8.6389	1	2.8515e-18	5.703e-18	2.319e-16	TRUE
gene_43079	SCPEP1	80.359	384.66	80.359	384.66	2.2449	46299	1240.8	8.6389	1	2.8713e-18	5.7425e-18	2.3334e-16	TRUE
gene_1829	ALOXE3	146.62	605.68	146.62	605.68	2.039	105370	2825.3	8.6363	1	2.9112e-18	5.8224e-18	2.3608e-16	TRUE
gene_21244	HM13	340.47	1159.3	340.47	1159.3	1.7646	335230	8989.1	8.6363	1	2.9037e-18	5.8073e-18	2.3564e-16	TRUE
gene_29531	MRPL44	67.671	337.9	67.671	337.9	2.3031	36513	981.31	8.6265	1	3.2127e-18	6.4254e-18	2.6035e-16	TRUE
gene_27012	LRSAM1	62.032	316.65	62.032	316.65	2.3333	32416	871.51	8.625	1	3.2641e-18	6.5283e-18	2.6433e-16	TRUE
gene_1887	AMD1	89.523	416.53	89.523	416.53	2.2055	53468	1438	8.6234	1	3.2786e-18	6.5572e-18	2.6531e-16	TRUE
gene_4127	B3GNT3	188.21	732.12	188.21	732.12	1.9541	147920	3979.6	8.622	1	3.2941e-18	6.5882e-18	2.6638e-16	TRUE
gene_55796	ZNF354A	111.38	490.92	111.38	490.92	2.1301	72026	1938.7	8.62	1	3.368e-18	6.736e-18	2.7216e-16	TRUE
gene_8604	CDKN2AIP	76.13	368.72	76.13	368.72	2.2611	42804	1152.4	8.6188	1	3.4252e-18	6.8504e-18	2.7639e-16	TRUE
gene_13235	DNAAF2	127.59	544.04	127.59	544.04	2.0836	86718	2335.2	8.618	1	3.4194e-18	6.8387e-18	2.7611e-16	TRUE
gene_16536	FANCI	213.59	806.5	213.59	806.5	1.9119	175780	4734.5	8.6171	1	3.4378e-18	6.8756e-18	2.7721e-16	TRUE
gene_27603	MAN2B2	119.13	516.42	119.13	516.42	2.1067	78919	2125.8	8.6168	1	3.4597e-18	6.9193e-18	2.7878e-16	TRUE
gene_33007	NUAK2	90.228	418.66	90.228	418.66	2.2017	53934	1453.5	8.6146	1	3.5415e-18	7.0829e-18	2.8517e-16	TRUE
gene_31541	NIPA1	74.72	363.41	74.72	363.41	2.2668	41670	1123.4	8.613	1	3.6038e-18	7.2076e-18	2.8978e-16	TRUE
gene_26586	LPAR3	78.244	376.16	78.244	376.16	2.2508	44376	1196.4	8.613	1	3.6016e-18	7.2031e-18	2.8978e-16	TRUE
gene_18534	GDNF-AS1	39.475	226.33	39.475	226.33	2.4897	17458	471.11	8.6089	1	3.8205e-18	7.641e-18	3.0677e-16	TRUE
gene_14548	EIF3C	150.14	615.24	150.14	615.24	2.0276	108160	2918.9	8.6086	1	3.708e-18	7.4159e-18	2.9794e-16	TRUE
gene_2446	AP1S2	205.13	781	205.13	781	1.9236	165820	4478.9	8.6049	1	3.8243e-18	7.6485e-18	3.0685e-16	TRUE
gene_5363	C12orf54	84.589	398.47	84.589	398.47	2.2226	49261	1330.8	8.6041	1	3.8839e-18	7.7677e-18	3.1142e-16	TRUE
gene_25159	KRTAP12-3	74.015	360.22	74.015	360.22	2.2676	40956	1109	8.5944	1	4.241e-18	8.482e-18	3.3982e-16	TRUE
gene_33276	NXT2	148.74	609.93	148.74	609.93	2.0286	106350	2881.4	8.5917	1	4.295e-18	8.59e-18	3.439e-16	TRUE
gene_14383	EFNB2	97.277	442.04	97.277	442.04	2.1725	59430	1611	8.5896	1	4.3978e-18	8.7957e-18	3.5189e-16	TRUE
gene_31872	NO-TARGET	32.426	195.52	32.426	195.52	2.5556	13299	360.72	8.587	1	4.6679e-18	9.3358e-18	3.7297e-16	TRUE
gene_10781	CPEB1	152.26	620.55	152.26	620.55	2.0199	109650	2975.4	8.5851	1	4.5504e-18	9.1008e-18	3.6384e-16	TRUE
gene_5572	C17orf107	27.491	173.2	27.491	173.2	2.6122	10616	288.42	8.5798	1	5.0177e-18	1.0035e-17	4.0009e-16	TRUE
gene_47350	STAT2	28.901	179.58	28.901	179.58	2.5943	11352	308.63	8.5768	1	5.136e-18	1.0272e-17	4.0866e-16	TRUE
gene_22910	INO80E	82.474	389.97	82.474	389.97	2.2277	47277	1285.6	8.5761	1	4.9585e-18	9.9169e-18	3.9591e-16	TRUE
gene_43284	SEC31A	73.31	357.03	73.31	357.03	2.2684	40248	1094.6	8.5757	1	4.9926e-18	9.9851e-18	3.9836e-16	TRUE
gene_49843	TMEM106A	133.23	559.98	133.23	559.98	2.0633	91061	2477.7	8.5734	1	5.0429e-18	1.0086e-17	4.0181e-16	TRUE
gene_56352	ZNF625	349.63	1177.3	349.63	1177.3	1.7487	342560	9323.8	8.572	1	5.084e-18	1.0168e-17	4.048e-16	TRUE
gene_51437	TRIM23	177.64	697.06	177.64	697.06	1.9663	134900	3676	8.567	1	5.3177e-18	1.0635e-17	4.2283e-16	TRUE
gene_32339	NOC2L	143.1	590.8	143.1	590.8	2.0381	100220	2732.7	8.5644	1	5.4488e-18	1.0898e-17	4.3295e-16	TRUE
gene_9689	CLDN10	67.671	335.78	67.671	335.78	2.294	35941	981.31	8.5586	1	5.7993e-18	1.1599e-17	4.6047e-16	TRUE
gene_15185	ERAS	138.87	576.99	138.87	576.99	2.047	95974	2622.6	8.5552	1	5.905e-18	1.181e-17	4.6854e-16	TRUE
gene_45279	SLC5A2	110.67	485.6	110.67	485.6	2.1235	70287	1921.9	8.5524	1	6.0635e-18	1.2127e-17	4.8079e-16	TRUE
gene_39458	PTPN6	104.33	464.35	104.33	464.35	2.1435	64809	1772.8	8.5508	1	6.1506e-18	1.2301e-17	4.8735e-16	TRUE
gene_32349	NOD2	140.98	583.36	140.98	583.36	2.0412	97850	2677.5	8.5494	1	6.2088e-18	1.2418e-17	4.9162e-16	TRUE
gene_26180	LLPH	48.638	262.46	48.638	262.46	2.408	22860	625.73	8.5478	1	6.4379e-18	1.2876e-17	5.094e-16	TRUE
gene_25348	KRTAP9-1	73.31	355.97	73.31	355.97	2.2642	39947	1094.6	8.5435	1	6.5964e-18	1.3193e-17	5.2122e-16	TRUE
gene_43819	SGCE	73.31	355.97	73.31	355.97	2.2642	39947	1094.6	8.5435	1	6.5964e-18	1.3193e-17	5.2122e-16	TRUE
gene_2930	ARHGAP6	68.376	337.9	68.376	337.9	2.2884	36322	995.28	8.5434	1	6.6177e-18	1.3235e-17	5.2254e-16	TRUE
gene_37724	POMZP3	58.507	300.71	58.507	300.71	2.342	29332	804.72	8.5381	1	6.9572e-18	1.3914e-17	5.4859e-16	TRUE
gene_12742	DENND5A	138.16	573.8	138.16	573.8	2.0463	94889	2604.3	8.5364	1	6.9473e-18	1.3895e-17	5.4819e-16	TRUE
gene_42387	RTL1	121.95	521.73	121.95	521.73	2.088	79913	2195	8.5331	1	7.1571e-18	1.4314e-17	5.6396e-16	TRUE
gene_28918	MLF2	242.49	883.01	242.49	883.01	1.8602	205130	5636.3	8.5317	1	7.2144e-18	1.4429e-17	5.6809e-16	TRUE
gene_41259	RIMS4	74.015	358.09	74.015	358.09	2.2591	40350	1109	8.5306	1	7.3779e-18	1.4756e-17	5.8057e-16	TRUE
gene_22059	IBTK	66.261	329.4	66.261	329.4	2.2964	34622	953.53	8.5216	1	7.9943e-18	1.5989e-17	6.2863e-16	TRUE
gene_15611	EYA1	120.54	516.42	120.54	516.42	2.0899	78360	2160.3	8.5173	1	8.2025e-18	1.6405e-17	6.4456e-16	TRUE
gene_19330	GOSR1	146.62	599.3	146.62	599.3	2.0238	102460	2825.3	8.5164	1	8.2554e-18	1.6511e-17	6.4828e-16	TRUE
gene_16393	FAM71F1	83.179	389.97	83.179	389.97	2.2155	47060	1300.6	8.5069	1	9.0285e-18	1.8057e-17	7.085e-16	TRUE
gene_3203	ARMS2	114.9	497.29	114.9	497.29	2.1041	73112	2023.1	8.5015	1	9.409e-18	1.8818e-17	7.3785e-16	TRUE
gene_42388	RTL3	77.54	369.78	77.54	369.78	2.2391	42702	1181.7	8.5014	1	9.4787e-18	1.8957e-17	7.428e-16	TRUE
gene_30934	NCOA6	61.327	310.28	61.327	310.28	2.3203	30988	858.03	8.4988	1	9.7536e-18	1.9507e-17	7.6382e-16	TRUE
gene_501	ACE	83.884	392.09	83.884	392.09	2.2113	47497	1315.7	8.4971	1	9.8175e-18	1.9635e-17	7.6829e-16	TRUE
gene_19144	GNB5	93.752	426.1	93.752	426.1	2.1723	55227	1531.7	8.4919	1	1.0251e-17	2.0503e-17	8.017e-16	TRUE
gene_46744	SPOPL	45.819	249.71	45.819	249.71	2.4208	20785	576.9	8.4887	1	1.0748e-17	2.1496e-17	8.3883e-16	TRUE
gene_36923	PKP4	339.76	1143.3	339.76	1143.3	1.7477	322870	8963.5	8.4877	1	1.0538e-17	2.1077e-17	8.2358e-16	TRUE
gene_26584	LPAR3	250.95	903.2	250.95	903.2	1.8435	212720	5908.3	8.4856	1	1.0734e-17	2.1469e-17	8.3832e-16	TRUE
gene_6978	CAPN9	89.523	411.22	89.523	411.22	2.1871	51745	1438	8.4833	1	1.1042e-17	2.2085e-17	8.6121e-16	TRUE
gene_28605	MFSD12	87.408	403.78	87.408	403.78	2.1949	50047	1391.8	8.4804	1	1.1333e-17	2.2666e-17	8.8326e-16	TRUE
gene_27741	MAP4	37.36	214.64	37.36	214.64	2.491	15715	437.17	8.479	1	1.1797e-17	2.3594e-17	9.1754e-16	TRUE
gene_43720	SF3B2	163.54	649.24	163.54	649.24	1.9826	117950	3281.8	8.4785	1	1.1432e-17	2.2864e-17	8.9038e-16	TRUE
gene_19832	GREB1L	81.064	381.47	81.064	381.47	2.2205	45122	1255.6	8.4776	1	1.162e-17	2.3241e-17	9.0442e-16	TRUE
gene_51778	TRPS1	13.393	102.01	13.393	102.01	2.8393	3926.3	109.34	8.4745	1	1.3117e-17	2.6233e-17	1.0174e-15	TRUE
gene_41834	RPGRIP1L	222.75	822.44	222.75	822.44	1.8798	179820	5015.7	8.4676	1	1.253e-17	2.5061e-17	9.7392e-16	TRUE
gene_10917	CR2	57.097	293.27	57.097	293.27	2.3406	27890	778.41	8.4651	1	1.3059e-17	2.6118e-17	1.0136e-15	TRUE
gene_49694	TM4SF20	121.95	518.54	121.95	518.54	2.0792	78643	2195	8.4651	1	1.2861e-17	2.5722e-17	9.9892e-16	TRUE
gene_50403	TMEM43	31.016	187.02	31.016	187.02	2.554	12168	339.63	8.4649	1	1.3436e-17	2.6872e-17	1.0415e-15	TRUE
gene_35483	PCDH20	44.409	243.33	44.409	243.33	2.4278	19785	552.9	8.4599	1	1.3789e-17	2.7579e-17	1.0681e-15	TRUE
gene_14999	ENY2	46.524	251.83	46.524	251.83	2.4115	21076	589.01	8.4596	1	1.3799e-17	2.7599e-17	1.0682e-15	TRUE
gene_19289	GOLGA8O	29.606	180.64	29.606	180.64	2.5692	11406	318.88	8.4579	1	1.4305e-17	2.861e-17	1.1058e-15	TRUE
gene_42530	RXFP4	26.786	167.89	26.786	167.89	2.6036	9955	278.46	8.4558	1	1.4652e-17	2.9304e-17	1.1304e-15	TRUE
gene_25954	LHFPL4	281.96	986.08	281.96	986.08	1.8026	247890	6935.1	8.4551	1	1.3943e-17	2.7886e-17	1.0786e-15	TRUE
gene_9313	CHML	27.491	171.08	27.491	171.08	2.5945	10308	288.42	8.4546	1	1.4777e-17	2.9555e-17	1.1392e-15	TRUE
gene_33344	OCLM	265.75	941.45	265.75	941.45	1.8209	228290	6392.7	8.4511	1	1.4434e-17	2.8868e-17	1.115e-15	TRUE
gene_49972	TMEM14B	115.6	497.29	115.6	497.29	2.0954	72842	2040.2	8.4504	1	1.4597e-17	2.9193e-17	1.1268e-15	TRUE
gene_28007	MBLAC1	81.064	380.41	81.064	380.41	2.2165	44803	1255.6	8.4476	1	1.5029e-17	3.0058e-17	1.1579e-15	TRUE
gene_4997	BRWD3	141.69	580.17	141.69	580.17	2.0261	96135	2695.8	8.4452	1	1.5223e-17	3.0446e-17	1.172e-15	TRUE
gene_34060	OR4D6	127.59	535.54	127.59	535.54	2.0609	83214	2335.2	8.4421	1	1.5644e-17	3.1288e-17	1.2036e-15	TRUE
gene_2844	ARHGAP12	52.868	276.27	52.868	276.27	2.3638	24955	700.94	8.4382	1	1.6484e-17	3.2969e-17	1.2674e-15	TRUE
gene_50010	TMEM160	137.46	566.36	137.46	566.36	2.0348	91979	2586.2	8.434	1	1.6765e-17	3.353e-17	1.2881e-15	TRUE
gene_33174	NUP54	317.91	1080.7	317.91	1080.7	1.762	290890	8179.8	8.4334	1	1.6789e-17	3.3579e-17	1.2891e-15	TRUE
gene_36250	PGA3	197.37	747	197.37	747	1.9148	151040	4248	8.4328	1	1.6891e-17	3.3782e-17	1.2961e-15	TRUE
gene_12391	DDA1	133.23	552.55	133.23	552.55	2.044	87914	2477.7	8.424	1	1.8266e-17	3.6533e-17	1.4007e-15	TRUE
gene_54507	XPO1	164.95	650.3	164.95	650.3	1.9726	117790	3320.6	8.4227	1	1.8436e-17	3.6872e-17	1.4127e-15	TRUE
gene_45231	SLC4A3	96.572	432.47	96.572	432.47	2.1514	56415	1595	8.4106	1	2.0555e-17	4.111e-17	1.5741e-15	TRUE
gene_7961	CCSER2	170.59	666.24	170.59	666.24	1.9593	122840	3477.3	8.4054	1	2.137e-17	4.274e-17	1.6354e-15	TRUE
gene_452	ACADSB	92.343	417.6	92.343	417.6	2.165	52895	1500.3	8.3972	1	2.3056e-17	4.6112e-17	1.7632e-15	TRUE
gene_43928	SH3BGRL2	49.343	261.4	49.343	261.4	2.3819	22483	638.1	8.3946	1	2.3986e-17	4.7973e-17	1.8331e-15	TRUE
gene_5289	C11orf65	62.737	312.4	62.737	312.4	2.2978	31166	885.04	8.3922	1	2.428e-17	4.856e-17	1.8543e-15	TRUE
gene_42317	RSPH10B2	169.88	663.05	169.88	663.05	1.9583	121610	3457.6	8.387	1	2.4976e-17	4.9952e-17	1.9062e-15	TRUE
gene_44929	SLC30A8	88.113	402.72	88.113	402.72	2.1796	49489	1407.2	8.3868	1	2.5209e-17	5.0418e-17	1.9227e-15	TRUE
gene_3887	ATP6V1C2	50.753	266.71	50.753	266.71	2.3709	23319	663.05	8.3868	1	2.561e-17	5.1221e-17	1.952e-15	TRUE
gene_47579	STS	85.998	395.28	85.998	395.28	2.1875	47828	1361.2	8.3829	1	2.6074e-17	5.2147e-17	1.986e-15	TRUE
gene_10241	CNTF	120.54	510.04	120.54	510.04	2.072	75856	2160.3	8.3802	1	2.6553e-17	5.3107e-17	2.0212e-15	TRUE
gene_42404	RTL8B	4.9343	49.942	4.9343	49.942	3.1017	1012.8	28.853	8.3789	1	3.2542e-17	6.5084e-17	2.4606e-15	TRUE
gene_21638	HPSE	4.9343	49.942	4.9343	49.942	3.1017	1012.8	28.853	8.3789	1	3.2542e-17	6.5084e-17	2.4606e-15	TRUE
gene_19882	GRIK3	16.213	115.82	16.213	115.82	2.7628	4961	141.38	8.3775	1	2.9593e-17	5.9186e-17	2.2436e-15	TRUE
gene_13474	DNM2	37.36	212.52	37.36	212.52	2.4767	15340	437.17	8.3773	1	2.8113e-17	5.6226e-17	2.1356e-15	TRUE
gene_39949	RAB7A	94.457	423.97	94.457	423.97	2.1544	54290	1547.5	8.3766	1	2.7473e-17	5.4947e-17	2.0898e-15	TRUE
gene_241	ABCC10	112.08	482.41	112.08	482.41	2.0959	68574	1955.5	8.3747	1	2.7851e-17	5.5702e-17	2.1171e-15	TRUE
gene_20931	HIP1	152.96	610.99	152.96	610.99	1.9909	104890	2994.3	8.3703	1	2.8813e-17	5.7625e-17	2.1873e-15	TRUE
gene_50251	TMEM236	161.42	636.49	161.42	636.49	1.9726	112840	3223.7	8.3672	1	2.9576e-17	5.9151e-17	2.2436e-15	TRUE
gene_50722	TNFAIP8L2	124.06	520.67	124.06	520.67	2.0605	78648	2247.3	8.3662	1	2.9884e-17	5.9769e-17	2.2641e-15	TRUE
gene_28516	METTL2A	110.67	477.1	110.67	477.1	2.0981	67136	1921.9	8.3585	1	3.195e-17	6.39e-17	2.4191e-15	TRUE
gene_11830	CYBRD1	45.819	246.52	45.819	246.52	2.4024	20141	576.9	8.356	1	3.3378e-17	6.6756e-17	2.5205e-15	TRUE
gene_16480	FAM92B	71.195	342.15	71.195	342.15	2.2489	36709	1051.7	8.3552	1	3.3135e-17	6.6269e-17	2.5037e-15	TRUE
gene_43648	SET	252.36	896.82	252.36	896.82	1.8253	207670	5954	8.3521	1	3.3544e-17	6.7087e-17	2.5313e-15	TRUE
gene_48077	SYTL2	164.95	646.05	164.95	646.05	1.9632	115730	3320.6	8.3489	1	3.4515e-17	6.903e-17	2.6029e-15	TRUE
gene_46380	SPAG9	77.54	364.47	77.54	364.47	2.2183	41164	1181.7	8.3469	1	3.5478e-17	7.0956e-17	2.672e-15	TRUE
gene_29062	MMP8	117.72	499.42	117.72	499.42	2.0756	72846	2091.4	8.3464	1	3.5372e-17	7.0745e-17	2.6658e-15	TRUE
gene_1735	ALG10B	23.262	149.82	23.262	149.82	2.6361	8009.1	230.08	8.3438	1	3.8366e-17	7.6733e-17	2.8857e-15	TRUE
gene_32067	NO-TARGET	119.13	503.67	119.13	503.67	2.0707	73935	2125.8	8.3402	1	3.7253e-17	7.4506e-17	2.8038e-15	TRUE
gene_20808	HEXIM2	28.196	172.14	28.196	172.14	2.5681	10360	298.48	8.3317	1	4.2018e-17	8.4035e-17	3.1541e-15	TRUE
gene_22960	INSL4	286.19	987.14	286.19	987.14	1.7827	245670	7078.5	8.3314	1	3.9969e-17	7.9938e-17	3.0042e-15	TRUE
gene_55713	ZNF316	166.36	649.24	166.36	649.24	1.958	116590	3359.6	8.331	1	4.0161e-17	8.0321e-17	3.0167e-15	TRUE
gene_48372	TAS2R4	26.786	165.76	26.786	165.76	2.5854	9657.3	278.46	8.3285	1	4.3299e-17	8.6598e-17	3.2481e-15	TRUE
gene_38824	PRR3	33.835	196.58	33.835	196.58	2.5038	13243	382.16	8.325	1	4.4018e-17	8.8035e-17	3.2912e-15	TRUE
gene_40785	RELT	42.294	231.64	42.294	231.64	2.4259	17927	517.41	8.3243	1	4.3804e-17	8.7608e-17	3.2796e-15	TRUE
gene_28182	MCUR1	42.294	231.64	42.294	231.64	2.4259	17927	517.41	8.3243	1	4.3804e-17	8.7608e-17	3.2796e-15	TRUE
gene_7978	CCT6B	124.06	518.54	124.06	518.54	2.0546	77807	2247.3	8.3214	1	4.3668e-17	8.7336e-17	3.2737e-15	TRUE
gene_44700	SLC25A27	143.1	578.05	143.1	578.05	2.0067	94592	2732.7	8.3205	1	4.3941e-17	8.7882e-17	3.2876e-15	TRUE
gene_37389	PMS2	14.098	104.13	14.098	104.13	2.7998	4053.2	117.14	8.3187	1	4.9222e-17	9.8444e-17	3.6683e-15	TRUE
gene_13465	DNLZ	109.97	472.85	109.97	472.85	2.0943	65843	1905.2	8.3139	1	4.6584e-17	9.3167e-17	3.4808e-15	TRUE
gene_42469	RUNDC1	45.819	245.46	45.819	245.46	2.3962	19928	576.9	8.3118	1	4.8509e-17	9.7018e-17	3.6199e-15	TRUE
gene_53260	USP2	45.819	245.46	45.819	245.46	2.3962	19928	576.9	8.3118	1	4.8509e-17	9.7018e-17	3.6199e-15	TRUE
gene_41107	RHBDL1	234.03	842.63	234.03	842.63	1.8438	185200	5367.9	8.3068	1	4.921e-17	9.8419e-17	3.6683e-15	TRUE
gene_37573	POLG	50.753	264.58	50.753	264.58	2.3595	22862	663.05	8.3042	1	5.1491e-17	1.0298e-16	3.8349e-15	TRUE
gene_38844	PRR36	35.95	205.08	35.95	205.08	2.4795	14302	414.92	8.303	1	5.2813e-17	1.0563e-16	3.9247e-15	TRUE
gene_20970	HIST1H1T	70.491	337.9	70.491	337.9	2.245	35755	1037.5	8.302	1	5.1921e-17	1.0384e-16	3.8644e-15	TRUE
gene_30006	MTPAP	66.966	325.15	66.966	325.15	2.2627	33330	967.39	8.301	1	5.2432e-17	1.0486e-16	3.8999e-15	TRUE
gene_57046	ZZEF1	203.01	754.44	203.01	754.44	1.8887	152030	4415.6	8.2984	1	5.2834e-17	1.0567e-16	3.9247e-15	TRUE
gene_28720	MICA	60.622	301.77	60.622	301.77	2.2967	29077	844.62	8.2978	1	5.4025e-17	1.0805e-16	4.0106e-15	TRUE
gene_18537	GDPD1	74.72	352.78	74.72	352.78	2.2241	38658	1123.4	8.296	1	5.4534e-17	1.0907e-16	4.0457e-15	TRUE
gene_12445	DDR2	45.114	242.27	45.114	242.27	2.3993	19435	564.87	8.2954	1	5.5714e-17	1.1143e-16	4.1279e-15	TRUE
gene_22220	IFITM1	166.36	647.12	166.36	647.12	1.9533	115560	3359.6	8.2943	1	5.4705e-17	1.0941e-16	4.0558e-15	TRUE
gene_8070	CD226	56.392	285.84	56.392	285.84	2.3213	26322	765.34	8.2937	1	5.606e-17	1.1212e-16	4.1508e-15	TRUE
gene_42141	RPS4Y2	71.195	340.03	71.195	340.03	2.2399	36136	1051.7	8.2896	1	5.7606e-17	1.1521e-16	4.2625e-15	TRUE
gene_7915	CCPG1	138.16	561.05	138.16	561.05	2.0139	89416	2604.3	8.2865	1	5.8496e-17	1.1699e-16	4.3256e-15	TRUE
gene_5128	BTNL8	77.54	362.34	77.54	362.34	2.2098	40556	1181.7	8.285	1	5.9755e-17	1.1951e-16	4.4158e-15	TRUE
gene_9383	CHRDL2	40.18	222.08	40.18	222.08	2.4376	16544	482.58	8.2804	1	6.3505e-17	1.2701e-16	4.6869e-15	TRUE
gene_3075	ARL13B	169.88	656.68	169.88	656.68	1.9444	118490	3457.6	8.2786	1	6.243e-17	1.2486e-16	4.6105e-15	TRUE
gene_8986	CERKL	107.85	464.35	107.85	464.35	2.096	63546	1855.2	8.2768	1	6.3641e-17	1.2728e-16	4.6939e-15	TRUE
gene_35342	PATE1	217.82	794.82	217.82	794.82	1.8627	166460	4863.7	8.2736	1	6.5071e-17	1.3014e-16	4.7963e-15	TRUE
gene_4326	BBIP1	298.88	1015.8	298.88	1015.8	1.7616	257010	7513.8	8.2711	1	6.6396e-17	1.3279e-16	4.8908e-15	TRUE
gene_1570	AKAP6	27.491	167.89	27.491	167.89	2.5675	9855.7	288.42	8.2669	1	7.2551e-17	1.451e-16	5.3304e-15	TRUE
gene_6777	CADPS2	39.475	218.89	39.475	218.89	2.4417	16095	471.11	8.2662	1	7.1621e-17	1.4324e-16	5.2722e-15	TRUE
gene_27437	MAGEA8	25.377	158.33	25.377	158.33	2.5946	8837.7	258.81	8.2641	1	7.4687e-17	1.4937e-16	5.4802e-15	TRUE
gene_19099	GNAI2	115.6	488.79	115.6	488.79	2.0705	69634	2040.2	8.2622	1	7.1907e-17	1.4381e-16	5.2864e-15	TRUE
gene_43064	SCO1	171.29	659.87	171.29	659.87	1.9395	119350	3497.1	8.2619	1	7.1836e-17	1.4367e-16	5.2847e-15	TRUE
gene_29309	MPV17L	130.41	535.54	130.41	535.54	2.0296	82068	2406.2	8.2592	1	7.3615e-17	1.4723e-16	5.405e-15	TRUE
gene_37175	PLEKHG7	95.867	423.97	95.867	423.97	2.1333	53827	1579.1	8.2567	1	7.5499e-17	1.51e-16	5.5363e-15	TRUE
gene_31735	NLRP6	57.802	290.09	57.802	290.09	2.3075	26978	791.53	8.2563	1	7.6659e-17	1.5332e-16	5.6177e-15	TRUE
gene_25016	KRT35	103.62	449.47	103.62	449.47	2.1063	59807	1756.4	8.2524	1	7.8118e-17	1.5624e-16	5.721e-15	TRUE
gene_17054	FGF1	97.277	428.22	97.277	428.22	2.1268	54763	1611	8.2454	1	8.2924e-17	1.6585e-16	6.069e-15	TRUE
gene_28046	MC1R	192.44	720.43	192.44	720.43	1.899	139390	4102.9	8.243	1	8.4096e-17	1.6819e-16	6.1509e-15	TRUE
gene_50725	TNFAIP8L2-SCNM1	59.917	297.52	59.917	297.52	2.2929	28229	831.26	8.2412	1	8.6853e-17	1.7371e-16	6.3484e-15	TRUE
gene_55445	ZNF157	105.74	455.85	105.74	455.85	2.0977	61290	1805.6	8.2394	1	8.7064e-17	1.7413e-16	6.3557e-15	TRUE
gene_26623	LPO	143.1	573.8	143.1	573.8	1.996	92752	2732.7	8.2392	1	8.6974e-17	1.7395e-16	6.3532e-15	TRUE
gene_50640	TMPRSS3	81.064	372.97	81.064	372.97	2.1881	42604	1255.6	8.2377	1	8.8736e-17	1.7747e-16	6.4736e-15	TRUE
gene_22446	IGK	54.278	276.27	54.278	276.27	2.3265	24641	726.52	8.2361	1	9.0978e-17	1.8196e-16	6.6287e-15	TRUE
gene_42489	RUNX3	148.74	590.8	148.74	590.8	1.9827	97710	2881.4	8.2354	1	8.9712e-17	1.7942e-16	6.5407e-15	TRUE
gene_34671	ORM1	174.82	668.37	174.82	668.37	1.9287	121800	3596.2	8.2302	1	9.3606e-17	1.8721e-16	6.8158e-15	TRUE
gene_33525	OPN1SW	207.24	761.88	207.24	761.88	1.8732	153810	4542.4	8.2293	1	9.4241e-17	1.8848e-16	6.8577e-15	TRUE
gene_46462	SPATA31A1	65.556	317.71	65.556	317.71	2.2596	31792	939.72	8.2257	1	9.8623e-17	1.9725e-16	7.172e-15	TRUE
gene_16429	FAM83C	12.688	95.633	12.688	95.633	2.8196	3439.9	101.68	8.2255	1	1.0852e-16	2.1705e-16	7.872e-15	TRUE
gene_18932	GLIS3	164.24	636.49	164.24	636.49	1.9478	111510	3301.2	8.2193	1	1.0256e-16	2.0511e-16	7.4532e-15	TRUE
gene_37598	POLR1A	129	529.17	129	529.17	2.028	80068	2370.6	8.2189	1	1.0307e-16	2.0615e-16	7.4862e-15	TRUE
gene_6635	CABIN1	41.589	226.33	41.589	226.33	2.4162	17065	505.73	8.215	1	1.0963e-16	2.1925e-16	7.9469e-15	TRUE
gene_3027	ARID1B	105.74	454.79	105.74	454.79	2.0943	60919	1805.6	8.2144	1	1.0727e-16	2.1454e-16	7.7858e-15	TRUE
gene_31906	NO-TARGET	28.901	173.2	28.901	173.2	2.5425	10411	308.63	8.2139	1	1.1274e-16	2.2547e-16	8.162e-15	TRUE
gene_43639	SESN2	278.44	956.33	278.44	956.33	1.7765	229770	6816.1	8.2109	1	1.0981e-16	2.1961e-16	7.9548e-15	TRUE
gene_3230	ARPC3	68.376	327.28	68.376	327.28	2.2424	33515	995.28	8.2066	1	1.1555e-16	2.311e-16	8.3604e-15	TRUE
gene_45224	SLC4A1AP	107.85	461.16	107.85	461.16	2.0861	62415	1855.2	8.2028	1	1.1813e-16	2.3627e-16	8.5381e-15	TRUE
gene_19876	GRIK1	214.29	779.94	214.29	779.94	1.8589	159980	4755.9	8.2022	1	1.1816e-16	2.3631e-16	8.5381e-15	TRUE
gene_45455	SLC9C2	103.62	447.35	103.62	447.35	2.0995	59075	1756.4	8.2017	1	1.1927e-16	2.3854e-16	8.6078e-15	TRUE
gene_39846	RAB31	103.62	447.35	103.62	447.35	2.0995	59075	1756.4	8.2017	1	1.1927e-16	2.3854e-16	8.6078e-15	TRUE
gene_51302	TRAPPC10	26.786	163.64	26.786	163.64	2.5669	9364.3	278.46	8.2011	1	1.2592e-16	2.5185e-16	9.0592e-15	TRUE
gene_35195	PAOX	127.59	523.86	127.59	523.86	2.0292	78514	2335.2	8.2003	1	1.2043e-16	2.4086e-16	8.686e-15	TRUE
gene_25331	KRTAP5-9	51.458	264.58	51.458	264.58	2.3399	22711	675.61	8.1995	1	1.2364e-16	2.4728e-16	8.9005e-15	TRUE
gene_22109	ID3	51.458	264.58	51.458	264.58	2.3399	22711	675.61	8.1995	1	1.2364e-16	2.4728e-16	8.9005e-15	TRUE
gene_3792	ATP5C1	35.95	202.95	35.95	202.95	2.4646	13945	414.92	8.1987	1	1.2645e-16	2.529e-16	9.0914e-15	TRUE
gene_50829	TNIK	104.33	449.47	104.33	449.47	2.0966	59564	1772.8	8.1975	1	1.2352e-16	2.4704e-16	8.9005e-15	TRUE
gene_24287	KIAA1211L	9.8687	79.694	9.8687	79.694	2.8923	2437.8	72.607	8.1946	1	1.4347e-16	2.8694e-16	1.0289e-14	TRUE
gene_54643	YME1L1	277.03	951.02	277.03	951.02	1.7758	227130	6768.7	8.1922	1	1.2833e-16	2.5665e-16	9.2204e-15	TRUE
gene_52593	UBE2D1	75.425	351.72	75.425	351.72	2.2064	38169	1137.9	8.1906	1	1.3162e-16	2.6323e-16	9.4508e-15	TRUE
gene_23261	ISM1	95.162	418.66	95.162	418.66	2.1257	52325	1563.3	8.1819	1	1.4085e-16	2.8171e-16	1.0108e-14	TRUE
gene_9976	CLSPN	144.51	574.86	144.51	574.86	1.9846	92602	2769.6	8.1774	1	1.4546e-16	2.9092e-16	1.0425e-14	TRUE
gene_8984	CERK	34.54	196.58	34.54	196.58	2.4749	13128	393	8.1738	1	1.558e-16	3.116e-16	1.1145e-14	TRUE
gene_38826	PRR3	244.6	861.76	244.6	861.76	1.8126	190440	5704	8.1716	1	1.523e-16	3.0459e-16	1.0908e-14	TRUE
gene_53062	UNCX	169.88	650.3	169.88	650.3	1.9303	115400	3457.6	8.1702	1	1.5425e-16	3.085e-16	1.1042e-14	TRUE
gene_15435	ETS2	13.393	98.821	13.393	98.821	2.794	3648.9	109.34	8.1697	1	1.7184e-16	3.4367e-16	1.2239e-14	TRUE
gene_17674	FRAS1	48.638	252.9	48.638	252.9	2.3547	20861	625.73	8.1655	1	1.6428e-16	3.2855e-16	1.173e-14	TRUE
gene_24824	KLRF1	48.638	252.9	48.638	252.9	2.3547	20861	625.73	8.1655	1	1.6428e-16	3.2855e-16	1.173e-14	TRUE
gene_4982	BRPF3	135.34	546.17	135.34	546.17	2.0048	84390	2531.8	8.1648	1	1.6153e-16	3.2306e-16	1.1548e-14	TRUE
gene_39207	PSMF1	82.474	375.09	82.474	375.09	2.1717	42813	1285.6	8.1612	1	1.6759e-16	3.3519e-16	1.1952e-14	TRUE
gene_19344	GP1BA	125.47	515.36	125.47	515.36	2.0295	76004	2282.3	8.161	1	1.6686e-16	3.3372e-16	1.1907e-14	TRUE
gene_49761	TMC7	94.457	415.47	94.457	415.47	2.1253	51525	1547.5	8.1605	1	1.6825e-16	3.3649e-16	1.1991e-14	TRUE
gene_5890	C1QL2	36.655	205.08	36.655	205.08	2.4523	14183	426.01	8.1601	1	1.7393e-16	3.4786e-16	1.2372e-14	TRUE
gene_44137	SIGLEC11	144.51	573.8	144.51	573.8	1.982	92146	2769.6	8.1572	1	1.7195e-16	3.4391e-16	1.2239e-14	TRUE
gene_2951	ARHGEF10	181.87	684.31	181.87	684.31	1.906	126220	3796.7	8.1542	1	1.7596e-16	3.5192e-16	1.2509e-14	TRUE
gene_34793	OTOP2	33.131	190.2	33.131	190.2	2.486	12336	371.4	8.1504	1	1.8942e-16	3.7884e-16	1.3449e-14	TRUE
gene_50872	TNNI3	92.343	408.03	92.343	408.03	2.1316	49830	1500.3	8.1503	1	1.8305e-16	3.6609e-16	1.3005e-14	TRUE
gene_25989	LIF	123.36	507.92	123.36	507.92	2.0329	73943	2229.8	8.1438	1	1.9238e-16	3.8476e-16	1.3651e-14	TRUE
gene_20790	HES6	22.557	143.45	22.557	143.45	2.6163	7307.5	220.71	8.1374	1	2.158e-16	4.3159e-16	1.5274e-14	TRUE
gene_40630	RCBTB1	147.33	581.24	147.33	581.24	1.9728	94139	2844	8.1365	1	2.0406e-16	4.0812e-16	1.4471e-14	TRUE
gene_15813	FAM110D	181.16	681.12	181.16	681.12	1.9048	124980	3776.5	8.1356	1	2.0527e-16	4.1054e-16	1.4547e-14	TRUE
gene_42621	S100Z	245.31	860.7	245.31	860.7	1.8067	189350	5726.6	8.1321	1	2.1114e-16	4.2229e-16	1.4954e-14	TRUE
gene_841	ADAM22	47.229	246.52	47.229	246.52	2.3596	19859	601.18	8.128	1	2.242e-16	4.4839e-16	1.5849e-14	TRUE
gene_14576	EIF3L	75.425	349.59	75.425	349.59	2.1977	37584	1137.9	8.1276	1	2.2172e-16	4.4344e-16	1.5684e-14	TRUE
gene_42665	SAFB2	71.195	334.72	71.195	334.72	2.2173	34721	1051.7	8.1258	1	2.2536e-16	4.5071e-16	1.5912e-14	TRUE
gene_9802	CLEC2A	133.23	537.67	133.23	537.67	2.0047	81787	2477.7	8.1251	1	2.2433e-16	4.4865e-16	1.5849e-14	TRUE
gene_53183	USF1	85.998	385.72	85.998	385.72	2.1522	44916	1361.2	8.1237	1	2.2833e-16	4.5665e-16	1.6111e-14	TRUE
gene_37826	POU5F1	136.05	546.17	136.05	546.17	1.9973	84101	2549.9	8.1219	1	2.3037e-16	4.6074e-16	1.6245e-14	TRUE
gene_47601	STX12	104.33	446.29	104.33	446.29	2.0863	58469	1772.8	8.1218	1	2.3118e-16	4.6236e-16	1.6292e-14	TRUE
gene_530	ACKR4	62.032	301.77	62.032	301.77	2.2641	28738	871.51	8.121	1	2.353e-16	4.706e-16	1.6573e-14	TRUE
gene_55536	ZNF217	54.278	273.09	54.278	273.09	2.3099	23938	726.52	8.1178	1	2.4268e-16	4.8536e-16	1.7071e-14	TRUE
gene_39345	PTGIS	150.85	590.8	150.85	590.8	1.9625	96778	2937.7	8.1171	1	2.394e-16	4.7879e-16	1.6851e-14	TRUE
gene_41134	RHO	36.655	204.02	36.655	204.02	2.4448	14005	426.01	8.1086	1	2.6602e-16	5.3204e-16	1.869e-14	TRUE
gene_20228	GUCA1B	241.78	849.01	241.78	849.01	1.8078	184360	5613.8	8.1044	1	2.6523e-16	5.3047e-16	1.8647e-14	TRUE
gene_8004	CD14	160.01	617.36	160.01	617.36	1.9413	104580	3185.1	8.1037	1	2.671e-16	5.342e-16	1.8754e-14	TRUE
gene_53488	VARS	38.77	212.52	38.77	212.52	2.4246	15094	459.72	8.1035	1	2.7677e-16	5.5354e-16	1.9374e-14	TRUE
gene_15918	FAM149B1	38.77	212.52	38.77	212.52	2.4246	15094	459.72	8.1035	1	2.7677e-16	5.5354e-16	1.9374e-14	TRUE
gene_47974	SYNGR1	189.62	703.43	189.62	703.43	1.8858	132000	4020.6	8.1033	1	2.6789e-16	5.3578e-16	1.8799e-14	TRUE
gene_32458	NOTCH3	248.13	866.01	248.13	866.01	1.7992	190890	5817.3	8.1011	1	2.724e-16	5.448e-16	1.9103e-14	TRUE
gene_40106	RAI1	29.606	174.26	29.606	174.26	2.5176	10463	318.88	8.1009	1	2.8673e-16	5.7347e-16	2.0034e-14	TRUE
gene_9640	CLASRP	155.08	602.49	155.08	602.49	1.951	100090	3051.2	8.0997	1	2.7619e-16	5.5238e-16	1.9357e-14	TRUE
gene_5689	C19orf54	138.87	553.61	138.87	553.61	1.9874	86005	2622.6	8.0987	1	2.7873e-16	5.5746e-16	1.9499e-14	TRUE
gene_18685	GH2	53.573	269.9	53.573	269.9	2.3115	23398	713.7	8.0975	1	2.8705e-16	5.7411e-16	2.0045e-14	TRUE
gene_24938	KRR1	179.05	672.62	179.05	672.62	1.9036	121810	3716.1	8.0967	1	2.829e-16	5.6581e-16	1.9779e-14	TRUE
gene_11159	CRYGC	75.425	348.53	75.425	348.53	2.1933	37293	1137.9	8.0961	1	2.8735e-16	5.7471e-16	2.0053e-14	TRUE
gene_13655	DPP6	78.244	358.09	78.244	358.09	2.18	39157	1196.4	8.0907	1	3.0007e-16	6.0014e-16	2.0928e-14	TRUE
gene_20564	HCN1	90.933	400.6	90.933	400.6	2.1271	47946	1469.1	8.0792	1	3.2886e-16	6.5773e-16	2.2922e-14	TRUE
gene_8543	CDK5	51.458	261.4	51.458	261.4	2.3225	22037	675.61	8.0769	1	3.4039e-16	6.8078e-16	2.3711e-14	TRUE
gene_47092	SSBP4	9.8687	78.631	9.8687	78.631	2.8732	2364.2	72.607	8.0698	1	4.0147e-16	8.0294e-16	2.7915e-14	TRUE
gene_43578	SERPINB7	110.67	464.35	110.67	464.35	2.0591	62545	1921.9	8.0676	1	3.6048e-16	7.2097e-16	2.5095e-14	TRUE
gene_33461	OLFML3	100.8	432.47	100.8	432.47	2.0902	55003	1691.3	8.0648	1	3.6939e-16	7.3877e-16	2.5699e-14	TRUE
gene_11817	CYB5R4	174.82	657.74	174.82	657.74	1.9056	116610	3596.2	8.053	1	4.0459e-16	8.0918e-16	2.8114e-14	TRUE
gene_13958	DUSP3	108.56	456.91	108.56	456.91	2.0634	60676	1871.8	8.0518	1	4.1041e-16	8.2082e-16	2.8502e-14	TRUE
gene_35794	PDCD2	71.9	334.72	71.9	334.72	2.2032	34536	1065.9	8.0498	1	4.2054e-16	8.4108e-16	2.9187e-14	TRUE
gene_3900	ATP6V1G1	159.31	612.05	159.31	612.05	1.9352	102490	3165.9	8.0464	1	4.2728e-16	8.5456e-16	2.9637e-14	TRUE
gene_44210	SIRPA	18.328	122.2	18.328	122.2	2.6722	5394.5	166.77	8.0433	1	4.7411e-16	9.4822e-16	3.2746e-14	TRUE
gene_33366	ODC1	105.74	447.35	105.74	447.35	2.0706	58350	1805.6	8.0394	1	4.5434e-16	9.0868e-16	3.1495e-14	TRUE
gene_29542	MRPL47	54.278	270.96	54.278	270.96	2.2986	23476	726.52	8.039	1	4.632e-16	9.264e-16	3.2031e-14	TRUE
gene_55550	ZNF222	119.83	491.98	119.83	491.98	2.0285	69246	2143	8.0389	1	4.5544e-16	9.1088e-16	3.1552e-14	TRUE
gene_51110	TPD52	190.32	701.31	190.32	701.31	1.8761	130550	4041.1	8.0381	1	4.5671e-16	9.1343e-16	3.1621e-14	TRUE
gene_47556	STRAP	77.54	353.84	77.54	353.84	2.1757	38171	1181.7	8.0377	1	4.6309e-16	9.2619e-16	3.2031e-14	TRUE
gene_38334	PRAP1	93.048	405.91	93.048	405.91	2.1132	48941	1516	8.0354	1	4.7042e-16	9.4084e-16	3.2511e-14	TRUE
gene_49291	THAP7	194.55	713	194.55	713	1.8684	134390	4164.9	8.0334	1	4.7483e-16	9.4967e-16	3.2776e-14	TRUE
gene_26898	LRRC59	124.06	504.73	124.06	504.73	2.0157	72453	2247.3	8.03	1	4.896e-16	9.7921e-16	3.3775e-14	TRUE
gene_41005	RGPD4	69.081	324.09	69.081	324.09	2.2137	32515	1009.3	8.0268	1	5.0771e-16	1.0154e-15	3.5003e-14	TRUE
gene_27710	MAP3K20	56.392	278.4	56.392	278.4	2.2834	24643	765.34	8.0248	1	5.1915e-16	1.0383e-15	3.5727e-14	TRUE
gene_1128	ADH7	196.67	718.31	196.67	718.31	1.8635	136050	4227.2	8.0231	1	5.16e-16	1.032e-15	3.5553e-14	TRUE
gene_52199	TTLL2	168.47	637.55	168.47	637.55	1.9138	110020	3418.3	8.023	1	5.1678e-16	1.0336e-15	3.5585e-14	TRUE
gene_38970	PRSS56	46.524	241.21	46.524	241.21	2.3495	18951	589.01	8.0217	1	5.3609e-16	1.0722e-15	3.6804e-14	TRUE
gene_17011	FEZF1	37.36	205.08	37.36	205.08	2.4255	14065	437.17	8.0216	1	5.4204e-16	1.0841e-15	3.719e-14	TRUE
gene_34624	OR9G4	63.441	303.9	63.441	303.9	2.2423	28910	898.62	8.0214	1	5.3173e-16	1.0635e-15	3.6549e-14	TRUE
gene_30279	MYH1	195.96	716.18	195.96	716.18	1.8644	135310	4206.4	8.021	1	5.249e-16	1.0498e-15	3.6101e-14	TRUE
gene_21018	HIST1H2BD	131.82	528.11	131.82	528.11	1.9941	78522	2441.9	8.0195	1	5.3276e-16	1.0655e-15	3.6597e-14	TRUE
gene_12833	DGCR6L	7.0491	61.63	7.0491	61.63	2.96	1489.5	46.335	8.0184	1	6.3039e-16	1.2608e-15	4.2968e-14	TRUE
gene_24316	KIAA1522	27.491	163.64	27.491	163.64	2.5307	9268	288.42	8.0167	1	5.7353e-16	1.1471e-15	3.928e-14	TRUE
gene_43634	SERTM1	79.654	360.22	79.654	360.22	2.163	39358	1225.9	8.0131	1	5.6569e-16	1.1314e-15	3.8789e-14	TRUE
gene_33708	OR13F1	106.44	448.41	106.44	448.41	2.0645	58472	1822.1	8.0113	1	5.7108e-16	1.1422e-15	3.9135e-14	TRUE
gene_53797	VRTN	74.72	343.22	74.72	343.22	2.1846	36045	1123.4	8.0107	1	5.7778e-16	1.1556e-15	3.9547e-14	TRUE
gene_30115	MUC3A	64.146	306.03	64.146	306.03	2.2366	29253	912.27	8.0082	1	5.9175e-16	1.1835e-15	4.0454e-14	TRUE
gene_18939	GLO1	157.9	605.68	157.9	605.68	1.9328	100250	3127.5	8.0068	1	5.9e-16	1.18e-15	4.0359e-14	TRUE
gene_49860	TMEM109	157.19	603.55	157.19	603.55	1.9342	99617	3108.4	8.0059	1	5.9421e-16	1.1884e-15	4.0598e-14	TRUE
gene_40269	RASA2	36.655	201.89	36.655	201.89	2.4298	13652	426.01	8.0057	1	6.1744e-16	1.2349e-15	4.2135e-14	TRUE
gene_26813	LRRC32	107.85	452.66	107.85	452.66	2.0593	59448	1855.2	8.0055	1	5.988e-16	1.1976e-15	4.0887e-14	TRUE
gene_5163	BZW1	55.688	275.21	55.688	275.21	2.2847	24095	752.34	8.0034	1	6.1847e-16	1.2369e-15	4.218e-14	TRUE
gene_7491	CCDC174	59.212	287.96	59.212	287.96	2.2628	26163	817.96	7.9982	1	6.4341e-16	1.2868e-15	4.3828e-14	TRUE
gene_54017	WDR24	21.852	138.14	21.852	138.14	2.6061	6761	211.44	7.9969	1	6.8319e-16	1.3664e-15	4.6345e-14	TRUE
gene_45837	SMR3B	24.672	150.89	24.672	150.89	2.5648	7965.2	249.14	7.9964	1	6.8055e-16	1.3611e-15	4.6193e-14	TRUE
gene_6559	C9orf64	24.672	150.89	24.672	150.89	2.5648	7965.2	249.14	7.9964	1	6.8055e-16	1.3611e-15	4.6193e-14	TRUE
gene_1575	AKAP7	48.638	248.65	48.638	248.65	2.3304	20001	625.73	7.9956	1	6.6182e-16	1.3236e-15	4.5056e-14	TRUE
gene_38284	PRAME	30.311	175.33	30.311	175.33	2.4935	10515	329.21	7.9925	1	6.9412e-16	1.3882e-15	4.7003e-14	TRUE
gene_43732	SF3B6	105.03	443.1	105.03	443.1	2.0664	57145	1789.2	7.9924	1	6.6577e-16	1.3315e-15	4.5298e-14	TRUE
gene_13567	DOK6	88.113	387.84	88.113	387.84	2.1255	44919	1407.2	7.9903	1	6.7969e-16	1.3594e-15	4.619e-14	TRUE
gene_13766	DRICH1	121.24	494.1	121.24	494.1	2.018	69512	2177.6	7.9901	1	6.7727e-16	1.3545e-15	4.6052e-14	TRUE
gene_30970	NDE1	35.95	198.7	35.95	198.7	2.4342	13244	414.92	7.99	1	7.0196e-16	1.4039e-15	4.7505e-14	TRUE
gene_42739	SAP130	95.867	413.35	95.867	413.35	2.0968	50397	1579.1	7.9893	1	6.8414e-16	1.3683e-15	4.6382e-14	TRUE
gene_17219	FIGNL2	122.65	498.35	122.65	498.35	2.0138	70575	2212.4	7.9875	1	6.9167e-16	1.3833e-15	4.6864e-14	TRUE
gene_42167	RPS6KB1	14.803	104.13	14.803	104.13	2.734	3990	125.09	7.9872	1	7.607e-16	1.5214e-15	5.1328e-14	TRUE
gene_12351	DCTN2	152.26	587.61	152.26	587.61	1.9413	94765	2975.4	7.9812	1	7.265e-16	1.453e-15	4.9107e-14	TRUE
gene_7695	CCDC88C	294.65	979.71	294.65	979.71	1.7299	234650	7367.9	7.9809	1	7.2637e-16	1.4527e-15	4.9107e-14	TRUE
gene_45873	SMYD4	102.21	433.54	102.21	433.54	2.0739	54888	1723.8	7.9802	1	7.356e-16	1.4712e-15	4.9693e-14	TRUE
gene_51018	TOPORS	62.032	297.52	62.032	297.52	2.2437	27728	871.51	7.9771	1	7.6289e-16	1.5258e-15	5.143e-14	TRUE
gene_26688	LRIT1	162.83	618.43	162.83	618.43	1.9187	103780	3262.4	7.9765	1	7.5452e-16	1.509e-15	5.0941e-14	TRUE
gene_16541	FANCM	109.26	455.85	109.26	455.85	2.0508	60062	1888.5	7.9755	1	7.631e-16	1.5262e-15	5.143e-14	TRUE
gene_16761	FBXO32	50.753	256.08	50.753	256.08	2.3125	21080	663.05	7.9741	1	7.8666e-16	1.5733e-15	5.2985e-14	TRUE
gene_54916	ZC3H13	104.33	439.91	104.33	439.91	2.0656	56309	1772.8	7.9704	1	7.9619e-16	1.5924e-15	5.3596e-14	TRUE
gene_39764	RAB11FIP2	42.999	226.33	42.999	226.33	2.3692	16805	529.17	7.9697	1	8.2075e-16	1.6415e-15	5.5152e-14	TRUE
gene_45601	SMAGP	167.77	632.24	167.77	632.24	1.9077	107870	3398.7	7.9671	1	8.1373e-16	1.6275e-15	5.4745e-14	TRUE
gene_5866	C1orf74	156.49	599.3	156.49	599.3	1.9304	98041	3089.3	7.9669	1	8.1574e-16	1.6315e-15	5.4847e-14	TRUE
gene_14391	EFR3A	13.393	96.695	13.393	96.695	2.7629	3469.6	109.34	7.9664	1	9.0754e-16	1.8151e-15	6.0769e-14	TRUE
gene_31371	NFATC3	55.688	274.15	55.688	274.15	2.2791	23862	752.34	7.9646	1	8.4663e-16	1.6933e-15	5.6857e-14	TRUE
gene_9287	CHIC1	11.983	89.257	11.983	89.257	2.7974	2985.6	94.177	7.9627	1	9.4394e-16	1.8879e-15	6.3169e-14	TRUE
gene_979	ADCY10	71.195	329.4	71.195	329.4	2.1942	33335	1051.7	7.962	1	8.5858e-16	1.7172e-15	5.7625e-14	TRUE
gene_27848	MAPRE2	279.85	939.33	279.85	939.33	1.7434	217460	6863.6	7.9602	1	8.5907e-16	1.7181e-15	5.7625e-14	TRUE
gene_29710	MS4A6E	191.03	698.12	191.03	698.12	1.8642	128570	4061.7	7.9567	1	8.8477e-16	1.7695e-15	5.9314e-14	TRUE
gene_35613	PCDHGA7	15.508	107.32	15.508	107.32	2.7141	4214.9	133.16	7.9563	1	9.7328e-16	1.9466e-15	6.5018e-14	TRUE
gene_40293	RASD2	74.015	338.97	74.015	338.97	2.1801	35099	1109	7.9562	1	8.9866e-16	1.7973e-15	6.021e-14	TRUE
gene_25492	LAMC1	27.491	162.58	27.491	162.58	2.5214	9123.9	288.42	7.9541	1	9.5246e-16	1.9049e-15	6.3702e-14	TRUE
gene_49896	TMEM125	56.392	276.27	56.392	276.27	2.2724	24174	765.34	7.948	1	9.6781e-16	1.9356e-15	6.4691e-14	TRUE
gene_24048	KCTD20	90.228	393.16	90.228	393.16	2.1112	45883	1453.5	7.9457	1	9.7438e-16	1.9488e-15	6.5053e-14	TRUE
gene_24243	KIAA0895L	153.67	589.74	153.67	589.74	1.9333	95077	3013.2	7.944	1	9.8167e-16	1.9633e-15	6.5502e-14	TRUE
gene_23567	JOSD1	2.1147	26.565	2.1147	26.565	3.1456	298.9	9.4735	7.9437	1	1.3014e-15	2.6028e-15	8.5982e-14	TRUE
gene_35149	PALM3	122.65	496.23	122.65	496.23	2.0076	69779	2212.4	7.9423	1	9.9673e-16	1.9935e-15	6.6468e-14	TRUE
gene_26039	LIMCH1	112.08	463.29	112.08	463.29	2.0377	61674	1955.5	7.9421	1	9.9934e-16	1.9987e-15	6.6603e-14	TRUE
gene_56952	ZSCAN21	0	12.751	0.70491	12.751	3.0118	81.295	2.3009	7.9414	1	1.4721e-15	2.9443e-15	9.6814e-14	TRUE
gene_51003	TOP2B	218.52	773.56	218.52	773.56	1.819	154040	4885.3	7.9411	1	1.0031e-15	2.0061e-15	6.6813e-14	TRUE
gene_50366	TMEM33	205.83	738.5	205.83	738.5	1.8381	141870	4500	7.9405	1	1.0078e-15	2.0156e-15	6.7089e-14	TRUE
gene_13352	DNAJC12	45.114	233.77	45.114	233.77	2.348	17795	564.87	7.9377	1	1.0601e-15	2.1202e-15	7.0406e-14	TRUE
gene_39252	PTAR1	114.19	469.66	114.19	469.66	2.0306	63179	2006.2	7.9363	1	1.0472e-15	2.0944e-15	6.9671e-14	TRUE
gene_41384	RNASE12	95.867	411.22	95.867	411.22	2.0893	49724	1579.1	7.9358	1	1.0542e-15	2.1084e-15	7.0053e-14	TRUE
gene_32979	NTNG1	160.72	609.93	160.72	609.93	1.9175	100890	3204.4	7.9355	1	1.0507e-15	2.1014e-15	6.9862e-14	TRUE
gene_45897	SNAP47	88.113	385.72	88.113	385.72	2.1176	44285	1407.2	7.9336	1	1.0745e-15	2.149e-15	7.1321e-14	TRUE
gene_41873	RPL17	81.769	364.47	81.769	364.47	2.1426	39959	1270.6	7.9309	1	1.0997e-15	2.1995e-15	7.2954e-14	TRUE
gene_31123	NDUFC2	24.672	149.82	24.672	149.82	2.5546	7831.7	249.14	7.9291	1	1.1728e-15	2.3456e-15	7.7756e-14	TRUE
gene_46284	SOX9	21.852	137.07	21.852	137.07	2.595	6638	211.44	7.9239	1	1.2332e-15	2.4664e-15	8.1619e-14	TRUE
gene_18099	GAD1	90.228	392.09	90.228	392.09	2.1073	45562	1453.5	7.9178	1	1.2196e-15	2.4392e-15	8.0811e-14	TRUE
gene_16742	FBXO25	124.77	501.54	124.77	501.54	1.9985	70979	2264.8	7.9171	1	1.221e-15	2.442e-15	8.0857e-14	TRUE
gene_49962	TMEM144	52.868	262.46	52.868	262.46	2.2901	21964	700.94	7.9165	1	1.2502e-15	2.5004e-15	8.2694e-14	TRUE
gene_9982	CLSTN2	11.278	85.007	11.278	85.007	2.8083	2717.9	86.824	7.9125	1	1.4218e-15	2.8436e-15	9.3664e-14	TRUE
gene_41195	RHPN2	48.638	246.52	48.638	246.52	2.318	19579	625.73	7.9107	1	1.3143e-15	2.6285e-15	8.6781e-14	TRUE
gene_927	ADAMTS8	448.32	1354.8	448.32	1354.8	1.5933	410850	13131	7.9106	1	1.2807e-15	2.5613e-15	8.466e-14	TRUE
gene_20405	HACL1	16.918	113.7	16.918	113.7	2.6784	4683.1	149.71	7.9095	1	1.4095e-15	2.819e-15	9.2962e-14	TRUE
gene_27211	LYAR	81.064	361.28	81.064	361.28	2.1423	39260	1255.6	7.9079	1	1.3238e-15	2.6475e-15	8.7357e-14	TRUE
gene_9420	CHRNA5	300.29	987.14	300.29	987.14	1.7136	235880	7562.6	7.8982	1	1.4149e-15	2.8298e-15	9.3262e-14	TRUE
gene_31873	NO-TARGET	112.08	461.16	112.08	461.16	2.0311	60930	1955.5	7.8941	1	1.4707e-15	2.9415e-15	9.6776e-14	TRUE
gene_42695	SAMD12	112.08	461.16	112.08	461.16	2.0311	60930	1955.5	7.8941	1	1.4707e-15	2.9415e-15	9.6776e-14	TRUE
gene_53690	VPREB3	142.39	553.61	142.39	553.61	1.9515	84550	2714.2	7.8931	1	1.4784e-15	2.9567e-15	9.7166e-14	TRUE
gene_32648	NPTXR	174.11	646.05	174.11	646.05	1.8856	111360	3576.3	7.8917	1	1.493e-15	2.9861e-15	9.8074e-14	TRUE
gene_1395	AGRN	50.753	253.96	50.753	253.96	2.3005	20646	663.05	7.8916	1	1.5294e-15	3.0587e-15	1.0034e-13	TRUE
gene_31435	NFS1	195.96	707.68	195.96	707.68	1.8472	130930	4206.4	7.89	1	1.5131e-15	3.0262e-15	9.9335e-14	TRUE
gene_9775	CLEC12B	83.179	367.66	83.179	367.66	2.1307	40463	1300.6	7.8881	1	1.55e-15	3.0999e-15	1.0164e-13	TRUE
gene_27932	MATK	59.212	284.77	59.212	284.77	2.2467	25439	817.96	7.8868	1	1.5808e-15	3.1616e-15	1.036e-13	TRUE
gene_3729	ATP1A1	74.72	338.97	74.72	338.97	2.1666	34913	1123.4	7.8839	1	1.6076e-15	3.2152e-15	1.0524e-13	TRUE
gene_27936	MATN1	74.72	338.97	74.72	338.97	2.1666	34913	1123.4	7.8839	1	1.6076e-15	3.2152e-15	1.0524e-13	TRUE
gene_41283	RIOK2	478.63	1422.8	478.63	1422.8	1.5698	445730	14370	7.8764	1	1.6847e-15	3.3695e-15	1.1022e-13	TRUE
gene_40032	RAD21	68.376	316.65	68.376	316.65	2.1949	30820	995.28	7.8697	1	1.804e-15	3.6081e-15	1.1796e-13	TRUE
gene_8610	CDKN2B	37.36	201.89	37.36	201.89	2.403	13535	437.17	7.8691	1	1.8544e-15	3.7088e-15	1.2105e-13	TRUE
gene_42979	SCHIP1	76.13	343.22	76.13	343.22	2.158	35667	1152.4	7.8676	1	1.8304e-15	3.6608e-15	1.1962e-13	TRUE
gene_21125	HIST2H2BF	276.32	922.33	276.32	922.33	1.7353	208660	6745	7.8658	1	1.8346e-15	3.6692e-15	1.1982e-13	TRUE
gene_41026	RGS12	40.885	215.71	40.885	215.71	2.3712	15281	494.12	7.8646	1	1.9138e-15	3.8276e-15	1.2478e-13	TRUE
gene_6912	CAMTA1	15.508	106.26	15.508	106.26	2.6999	4117.9	133.16	7.8642	1	2.0393e-15	4.0786e-15	1.3251e-13	TRUE
gene_45432	SLC9A5	29.606	170.01	29.606	170.01	2.4822	9857.2	318.88	7.8629	1	1.9731e-15	3.9462e-15	1.285e-13	TRUE
gene_26054	LIMK2	228.39	794.82	228.39	794.82	1.7946	160420	5191	7.8617	1	1.8957e-15	3.7914e-15	1.2367e-13	TRUE
gene_35253	PARD3	19.737	126.45	19.737	126.45	2.6196	5693.6	184.3	7.8605	1	2.0643e-15	4.1285e-15	1.339e-13	TRUE
gene_8774	CELF4	53.573	263.52	53.573	263.52	2.2771	22039	713.7	7.8588	1	1.9836e-15	3.9672e-15	1.2904e-13	TRUE
gene_3571	ATE1	53.573	263.52	53.573	263.52	2.2771	22039	713.7	7.8588	1	1.9836e-15	3.9672e-15	1.2904e-13	TRUE
gene_11961	CYP3A4	83.179	366.59	83.179	366.59	2.1266	40162	1300.6	7.8587	1	1.9617e-15	3.9235e-15	1.2783e-13	TRUE
gene_31444	NFXL1	38.77	207.2	38.77	207.2	2.3883	14185	459.72	7.8557	1	2.0603e-15	4.1207e-15	1.3372e-13	TRUE
gene_28608	MFSD2A	108.56	448.41	108.56	448.41	2.0364	57751	1871.8	7.8553	1	2.0059e-15	4.0119e-15	1.3042e-13	TRUE
gene_9599	CKAP2	91.638	394.22	91.638	394.22	2.093	45778	1484.7	7.8529	1	2.0502e-15	4.1005e-15	1.3314e-13	TRUE
gene_35312	PARP6	34.54	190.2	34.54	190.2	2.4276	12115	393	7.8522	1	2.1314e-15	4.2628e-15	1.3794e-13	TRUE
gene_51930	TSPAN3	172	637.55	172	637.55	1.8841	108370	3516.8	7.8505	1	2.0763e-15	4.1526e-15	1.3461e-13	TRUE
gene_4755	BMP6	69.786	320.9	69.786	320.9	2.1851	31530	1023.4	7.8497	1	2.1155e-15	4.2311e-15	1.3699e-13	TRUE
gene_53878	VWA5A	138.16	538.73	138.16	538.73	1.9555	80228	2604.3	7.8493	1	2.0993e-15	4.1986e-15	1.3602e-13	TRUE
gene_14539	EIF2S3	81.064	359.15	81.064	359.15	2.1338	38667	1255.6	7.8479	1	2.139e-15	4.2779e-15	1.3835e-13	TRUE
gene_9033	CFAP126	47.934	242.27	47.934	242.27	2.3137	18883	613.42	7.8465	1	2.1978e-15	4.3956e-15	1.4192e-13	TRUE
gene_37733	POP1	97.982	414.41	97.982	414.41	2.0693	50063	1627	7.8449	1	2.1835e-15	4.367e-15	1.4107e-13	TRUE
gene_24811	KLRC3	289.72	955.27	289.72	955.27	1.7178	221480	7198.7	7.8443	1	2.1779e-15	4.3558e-15	1.4079e-13	TRUE
gene_23862	KCNJ14	81.769	361.28	81.769	361.28	2.1299	39063	1270.6	7.8415	1	2.2509e-15	4.5019e-15	1.4518e-13	TRUE
gene_42053	RPS10	85.294	372.97	85.294	372.97	2.1156	41378	1346	7.8412	1	2.2543e-15	4.5086e-15	1.4532e-13	TRUE
gene_20335	H1FX	310.16	1007.3	310.16	1007.3	1.6963	243030	7906.6	7.8406	1	2.2434e-15	4.4867e-15	1.4478e-13	TRUE
gene_55162	ZFP41	78.949	351.72	78.949	351.72	2.1414	37201	1211.1	7.8379	1	2.3179e-15	4.6358e-15	1.4934e-13	TRUE
gene_24104	KDM2B	107.15	443.1	107.15	443.1	2.0379	56432	1838.6	7.8349	1	2.3614e-15	4.7228e-15	1.5205e-13	TRUE
gene_10775	CPD	255.88	866.01	255.88	866.01	1.7549	186130	6068.6	7.8321	1	2.4009e-15	4.8017e-15	1.5451e-13	TRUE
gene_33183	NUP85	120.54	484.54	120.54	484.54	1.9982	66248	2160.3	7.8315	1	2.4222e-15	4.8444e-15	1.5579e-13	TRUE
gene_43207	SDR42E2	42.999	223.14	42.999	223.14	2.3489	16226	529.17	7.8311	1	2.495e-15	4.99e-15	1.602e-13	TRUE
gene_56160	ZNF554	224.16	781	224.16	781	1.7962	155040	5059.4	7.8286	1	2.4688e-15	4.9376e-15	1.587e-13	TRUE
gene_34763	OSTF1	153.67	583.36	153.67	583.36	1.9177	92317	3013.2	7.8278	1	2.4885e-15	4.9771e-15	1.5988e-13	TRUE
gene_41277	RINT1	131.82	518.54	131.82	518.54	1.9678	74778	2441.9	7.826	1	2.5277e-15	5.0554e-15	1.6221e-13	TRUE
gene_30717	NARFL	45.819	233.77	45.819	233.77	2.3261	17663	576.9	7.8251	1	2.6091e-15	5.2182e-15	1.6715e-13	TRUE
gene_48335	TAS2R1	80.359	355.97	80.359	355.97	2.1334	37980	1240.8	7.8244	1	2.5802e-15	5.1604e-15	1.6549e-13	TRUE
gene_7117	CASP6	111.38	455.85	111.38	455.85	2.0234	59332	1938.7	7.8236	1	2.582e-15	5.164e-15	1.6551e-13	TRUE
gene_26477	LOC388282	66.966	310.28	66.966	310.28	2.1953	29600	967.39	7.8227	1	2.6256e-15	5.2512e-15	1.6812e-13	TRUE
gene_50102	TMEM185A	88.113	381.47	88.113	381.47	2.1016	43029	1407.2	7.8203	1	2.66e-15	5.32e-15	1.7022e-13	TRUE
gene_24213	KIAA0368	166.36	619.49	166.36	619.49	1.8905	102660	3359.6	7.8177	1	2.6954e-15	5.3908e-15	1.7239e-13	TRUE
gene_26677	LRIG1	57.097	275.21	57.097	275.21	2.2492	23787	778.41	7.8177	1	2.7463e-15	5.4926e-15	1.7555e-13	TRUE
gene_14718	ELMOD1	42.294	219.96	42.294	219.96	2.3515	15782	517.41	7.8104	1	2.9426e-15	5.8852e-15	1.8799e-13	TRUE
gene_47211	ST3GAL4	70.491	321.96	70.491	321.96	2.1755	31619	1037.5	7.8072	1	2.9663e-15	5.9327e-15	1.8919e-13	TRUE
gene_55474	ZNF180	85.998	374.03	85.998	374.03	2.1079	41481	1361.2	7.8069	1	2.9597e-15	5.9195e-15	1.8898e-13	TRUE
gene_31093	NDUFB11	90.228	387.84	90.228	387.84	2.0916	44288	1453.5	7.8063	1	2.9706e-15	5.9412e-15	1.8936e-13	TRUE
gene_8575	CDKL1	43.704	225.27	43.704	225.27	2.3396	16483	541	7.8061	1	3.0414e-15	6.0828e-15	1.9354e-13	TRUE
gene_17467	FOCAD	152.26	578.05	152.26	578.05	1.9177	90648	2975.4	7.8059	1	2.9622e-15	5.9244e-15	1.8903e-13	TRUE
gene_35058	PAEP	49.343	246.52	49.343	246.52	2.2977	19439	638.1	7.8057	1	3.0362e-15	6.0725e-15	1.9332e-13	TRUE
gene_41174	RHOT1	73.31	331.53	73.31	331.53	2.1618	33338	1094.6	7.8048	1	3.0192e-15	6.0384e-15	1.9234e-13	TRUE
gene_16611	FAXC	12.688	91.383	12.688	91.383	2.7547	3096.4	101.68	7.804	1	3.3484e-15	6.6968e-15	2.1213e-13	TRUE
gene_55447	ZNF16	102.21	426.1	102.21	426.1	2.049	52451	1723.8	7.801	1	3.0913e-15	6.1826e-15	1.9661e-13	TRUE
gene_19064	GMNN	234.03	805.44	234.03	805.44	1.7787	163260	5367.9	7.7992	1	3.1185e-15	6.2369e-15	1.9823e-13	TRUE
gene_44552	SLC22A10	52.868	259.27	52.868	259.27	2.2725	21301	700.94	7.7961	1	3.2678e-15	6.5355e-15	2.0749e-13	TRUE
gene_41245	RIMKLB	256.59	864.95	256.59	864.95	1.7492	185050	6091.6	7.7946	1	3.2317e-15	6.4635e-15	2.0531e-13	TRUE
gene_35907	PDGFB	92.343	394.22	92.343	394.22	2.082	45565	1500.3	7.7937	1	3.2821e-15	6.5642e-15	2.0828e-13	TRUE
gene_50680	TMUB1	88.113	380.41	88.113	380.41	2.0976	42718	1407.2	7.792	1	3.33e-15	6.6599e-15	2.1108e-13	TRUE
gene_27630	MAOA	269.27	897.89	269.27	897.89	1.7337	197580	6509.6	7.7912	1	3.319e-15	6.6379e-15	2.105e-13	TRUE
gene_37547	POLD2	28.901	165.76	28.901	165.76	2.4795	9365.7	308.63	7.7905	1	3.5139e-15	7.0278e-15	2.2237e-13	TRUE
gene_3395	ASB7	66.966	309.21	66.966	309.21	2.1904	29342	967.39	7.7886	1	3.4426e-15	6.8852e-15	2.1798e-13	TRUE
gene_3676	ATN1	62.737	294.34	62.737	294.34	2.2122	26819	885.04	7.785	1	3.5477e-15	7.0953e-15	2.2426e-13	TRUE
gene_56535	ZNF706	134.64	524.92	134.64	524.92	1.9551	76160	2513.7	7.7843	1	3.5184e-15	7.0369e-15	2.2254e-13	TRUE
gene_25387	KTI12	85.294	370.84	85.294	370.84	2.1074	40769	1346	7.7833	1	3.57e-15	7.14e-15	2.2555e-13	TRUE
gene_43605	SERPINF2	81.769	359.15	81.769	359.15	2.1215	38471	1270.6	7.7819	1	3.6128e-15	7.2256e-15	2.2812e-13	TRUE
gene_8300	CDC25B	188.21	678.99	188.21	678.99	1.8455	120430	3979.6	7.7798	1	3.6367e-15	7.2735e-15	2.2951e-13	TRUE
gene_26127	LIPC	110.67	451.6	110.67	451.6	2.019	58117	1921.9	7.7768	1	3.7417e-15	7.4835e-15	2.36e-13	TRUE
gene_32391	NOM1	145.92	557.86	145.92	557.86	1.9275	84849	2806.7	7.7756	1	3.7645e-15	7.529e-15	2.3731e-13	TRUE
gene_54777	ZBTB16	90.933	388.91	90.933	388.91	2.0845	44394	1469.1	7.7742	1	3.8287e-15	7.6574e-15	2.4122e-13	TRUE
gene_53946	WASL	52.163	256.08	52.163	256.08	2.2737	20792	688.25	7.773	1	3.9237e-15	7.8475e-15	2.4707e-13	TRUE
gene_12228	DCAF16	15.508	105.2	15.508	105.2	2.6855	4022	133.16	7.7722	1	4.2373e-15	8.4746e-15	2.6594e-13	TRUE
gene_47141	SST	116.31	468.6	116.31	468.6	2.0011	62055	2057.2	7.7672	1	4.0333e-15	8.0666e-15	2.5383e-13	TRUE
gene_39146	PSMC5	105.74	435.66	105.74	435.66	2.0325	54425	1805.6	7.7643	1	4.1307e-15	8.2613e-15	2.5982e-13	TRUE
gene_46758	SPPL2B	135.34	525.98	135.34	525.98	1.9505	76299	2531.8	7.7636	1	4.1429e-15	8.2859e-15	2.6045e-13	TRUE
gene_6781	CALB1	302.4	980.77	302.4	980.77	1.6941	230090	7635.9	7.763	1	4.1472e-15	8.2943e-15	2.6057e-13	TRUE
gene_43028	SCN3B	122.65	487.73	122.65	487.73	1.9827	66640	2212.4	7.7616	1	4.2127e-15	8.4255e-15	2.6454e-13	TRUE
gene_15719	FABP4	252.36	851.13	252.36	851.13	1.7499	179270	5954	7.76	1	4.2498e-15	8.4995e-15	2.6657e-13	TRUE
gene_30089	MUC15	69.081	315.59	69.081	315.59	2.1755	30383	1009.3	7.7592	1	4.3363e-15	8.6726e-15	2.7185e-13	TRUE
gene_581	ACOX2	74.72	334.72	74.72	334.72	2.1485	33799	1123.4	7.7571	1	4.4025e-15	8.805e-15	2.7585e-13	TRUE
gene_25940	LHFP	71.9	325.15	71.9	325.15	2.1615	32068	1065.9	7.7569	1	4.4139e-15	8.8278e-15	2.7641e-13	TRUE
gene_56925	ZRANB3	109.26	446.29	109.26	446.29	2.0203	56793	1888.5	7.7555	1	4.4269e-15	8.8539e-15	2.7708e-13	TRUE
gene_46883	SPTY2D1	94.457	399.53	94.457	399.53	2.069	46536	1547.5	7.7553	1	4.4436e-15	8.8872e-15	2.7797e-13	TRUE
gene_36218	PFKFB2	16.213	108.38	16.213	108.38	2.6678	4247.8	141.38	7.7519	1	4.954e-15	9.908e-15	3.0956e-13	TRUE
gene_12402	DDB2	149.44	566.36	149.44	566.36	1.9151	86911	2900.1	7.7419	1	4.9121e-15	9.8242e-15	3.0711e-13	TRUE
gene_24815	KLRC4	191.03	684.31	191.03	684.31	1.8354	121660	4061.7	7.7399	1	4.9801e-15	9.9603e-15	3.1102e-13	TRUE
gene_6881	CAMK4	87.408	376.16	87.408	376.16	2.0929	41688	1391.8	7.7398	1	5.0259e-15	1.0052e-14	3.1371e-13	TRUE
gene_34870	OXA1L	226.98	782.06	226.98	782.06	1.7802	154060	5147	7.7372	1	5.0868e-15	1.0174e-14	3.1733e-13	TRUE
gene_24570	KLF12	16.918	111.57	16.918	111.57	2.6514	4479.7	149.71	7.7358	1	5.6038e-15	1.1208e-14	3.4882e-13	TRUE
gene_23060	IPO8	255.18	856.45	255.18	856.45	1.7429	180760	6045.7	7.733	1	5.2548e-15	1.051e-14	3.2764e-13	TRUE
gene_46537	SPC25	296.77	963.77	296.77	963.77	1.696	222450	7440.7	7.7325	1	5.275e-15	1.055e-14	3.2872e-13	TRUE
gene_14911	ENHO	14.098	97.758	14.098	97.758	2.7095	3499.5	117.14	7.7296	1	5.9689e-15	1.1938e-14	3.7094e-13	TRUE
gene_10878	CPSF7	111.38	451.6	111.38	451.6	2.0099	57876	1938.7	7.727	1	5.5354e-15	1.1071e-14	3.4475e-13	TRUE
gene_46941	SRFBP1	199.49	706.62	199.49	706.62	1.8195	128590	4310.6	7.7241	1	5.637e-15	1.1274e-14	3.507e-13	TRUE
gene_37300	PLTP	17.623	114.76	17.623	114.76	2.636	4717.8	158.18	7.7234	1	6.1593e-15	1.2319e-14	3.8215e-13	TRUE
gene_10188	CNOT4	293.95	955.27	293.95	955.27	1.697	218670	7343.7	7.7171	1	5.9509e-15	1.1902e-14	3.7003e-13	TRUE
gene_24585	KLF17	174.82	637.55	174.82	637.55	1.8607	107060	3596.2	7.7164	1	5.9957e-15	1.1991e-14	3.7241e-13	TRUE
gene_55188	ZFP91	124.77	491.98	124.77	491.98	1.9708	67422	2264.8	7.7161	1	6.0217e-15	1.2043e-14	3.7382e-13	TRUE
gene_8106	CD300C	60.622	284.77	60.622	284.77	2.2134	25122	844.62	7.7128	1	6.27e-15	1.254e-14	3.886e-13	TRUE
gene_8049	CD2	173.41	633.3	173.41	633.3	1.8627	105750	3556.5	7.7117	1	6.2183e-15	1.2437e-14	3.856e-13	TRUE
gene_30859	NCAPH	236.14	804.38	236.14	804.38	1.7639	161450	5434.7	7.708	1	6.3948e-15	1.279e-14	3.9612e-13	TRUE
gene_29852	MT3	19.032	121.14	19.032	121.14	2.6081	5212.5	175.47	7.7078	1	6.9219e-15	1.3844e-14	4.2773e-13	TRUE
gene_239	ABCC1	21.852	133.89	21.852	133.89	2.5613	6275.8	211.44	7.7046	1	7.028e-15	1.4056e-14	4.3322e-13	TRUE
gene_45833	SMR3A	138.87	533.42	138.87	533.42	1.9339	77836	2622.6	7.7044	1	6.5927e-15	1.3185e-14	4.0816e-13	TRUE
gene_41598	RNF207	231.91	792.69	231.91	792.69	1.7688	157240	5301.4	7.7019	1	6.7098e-15	1.342e-14	4.1518e-13	TRUE
gene_26731	LRP5L	277.03	910.64	277.03	910.64	1.7132	200730	6768.7	7.7014	1	6.7326e-15	1.3465e-14	4.1637e-13	TRUE
gene_21314	HMGN5	133.23	516.42	133.23	516.42	1.9467	73418	2477.7	7.6982	1	6.9276e-15	1.3855e-14	4.2773e-13	TRUE
gene_33782	OR1L4	81.064	353.84	81.064	353.84	2.1124	37204	1255.6	7.698	1	6.9898e-15	1.398e-14	4.311e-13	TRUE
gene_54884	ZBTB9	218.52	756.56	218.52	756.56	1.787	144740	4885.3	7.6978	1	6.9257e-15	1.3851e-14	4.2773e-13	TRUE
gene_1166	ADNP2	132.52	514.29	132.52	514.29	1.9483	72874	2459.8	7.6976	1	6.961e-15	1.3922e-14	4.2956e-13	TRUE
gene_29772	MSMB	85.294	367.66	85.294	367.66	2.0949	39864	1346	7.6964	1	7.0707e-15	1.4141e-14	4.3562e-13	TRUE
gene_18749	GIMD1	41.589	214.64	41.589	214.64	2.3401	14974	505.73	7.6952	1	7.2971e-15	1.4594e-14	4.4932e-13	TRUE
gene_40184	RANGAP1	172	627.99	172	627.99	1.8623	103960	3516.8	7.6892	1	7.4164e-15	1.4833e-14	4.5642e-13	TRUE
gene_23866	KCNJ15	262.22	871.32	262.22	871.32	1.7286	185500	6276.4	7.6883	1	7.4587e-15	1.4917e-14	4.5878e-13	TRUE
gene_43559	SERPINB11	26.081	151.95	26.081	151.95	2.4977	7921.4	268.59	7.6803	1	8.4077e-15	1.6815e-14	5.1604e-13	TRUE
gene_1135	ADIG	67.671	308.15	67.671	308.15	2.1705	28915	981.31	7.6767	1	8.2886e-15	1.6577e-14	5.0955e-13	TRUE
gene_21364	HNRNPA0	60.622	283.71	60.622	283.71	2.208	24884	844.62	7.6762	1	8.3454e-15	1.6691e-14	5.1277e-13	TRUE
gene_47259	ST8SIA3	115.6	462.23	115.6	462.23	1.9901	60073	2040.2	7.674	1	8.3776e-15	1.6755e-14	5.1447e-13	TRUE
gene_47465	STK36	153.67	574.86	153.67	574.86	1.8965	88701	3013.2	7.673	1	8.4257e-15	1.6851e-14	5.1686e-13	TRUE
gene_19050	GMFG	33.835	183.83	33.835	183.83	2.4076	11249	382.16	7.6727	1	8.7882e-15	1.7576e-14	5.3824e-13	TRUE
gene_16912	FCN3	124.06	487.73	124.06	487.73	1.9664	66126	2247.3	7.6713	1	8.548e-15	1.7096e-14	5.2409e-13	TRUE
gene_30680	NAP1L1	25.377	148.76	25.377	148.76	2.5053	7612	258.81	7.6696	1	9.1513e-15	1.8303e-14	5.5927e-13	TRUE
gene_54752	ZBED8	185.39	664.12	185.39	664.12	1.8353	114590	3898	7.6677	1	8.767e-15	1.7534e-14	5.3723e-13	TRUE
gene_15646	F13A1	57.097	270.96	57.097	270.96	2.2269	22869	778.41	7.6653	1	9.1038e-15	1.8208e-14	5.5697e-13	TRUE
gene_6316	C6orf132	57.097	270.96	57.097	270.96	2.2269	22869	778.41	7.6653	1	9.1038e-15	1.8208e-14	5.5697e-13	TRUE
gene_9082	CFAP74	183.98	659.87	183.98	659.87	1.837	113230	3857.4	7.6623	1	9.1484e-15	1.8297e-14	5.5927e-13	TRUE
gene_30602	NACA	13.393	93.508	13.393	93.508	2.715	3209.2	109.34	7.6616	1	1.0206e-14	2.0411e-14	6.2105e-13	TRUE
gene_17987	G3BP1	241.08	813.94	241.08	813.94	1.7512	164090	5591.4	7.6611	1	9.2201e-15	1.844e-14	5.6318e-13	TRUE
gene_23412	ITM2A	97.982	406.97	97.982	406.97	2.0432	47737	1627	7.6605	1	9.3336e-15	1.8667e-14	5.698e-13	TRUE
gene_35813	PDCL	31.016	172.14	31.016	172.14	2.4351	9957.9	339.63	7.6577	1	9.9222e-15	1.9844e-14	6.0477e-13	TRUE
gene_1261	AFDN	28.196	160.45	28.196	160.45	2.4672	8745.6	298.48	7.6551	1	1.018e-14	2.036e-14	6.1983e-13	TRUE
gene_56701	ZNF787	205.13	717.25	205.13	717.25	1.8009	131130	4478.9	7.6522	1	9.8874e-15	1.9775e-14	6.0329e-13	TRUE
gene_2900	ARHGAP33	350.34	1090.2	350.34	1090.2	1.635	273710	9349.7	7.6518	1	9.9135e-15	1.9827e-14	6.0456e-13	TRUE
gene_13321	DNAJB2	52.163	252.9	52.163	252.9	2.2557	20147	688.25	7.6515	1	1.017e-14	2.034e-14	6.1953e-13	TRUE
gene_2307	ANO1	102.92	421.85	102.92	421.85	2.0247	50859	1740.1	7.6457	1	1.0465e-14	2.093e-14	6.3648e-13	TRUE
gene_28237	MEA1	67.671	307.09	67.671	307.09	2.1656	28660	981.31	7.6428	1	1.0794e-14	2.1588e-14	6.5615e-13	TRUE
gene_42164	RPS6KA6	137.46	525.98	137.46	525.98	1.9283	75476	2586.2	7.64	1	1.0902e-14	2.1803e-14	6.6234e-13	TRUE
gene_27594	MAN2A1	38.065	199.77	38.065	199.77	2.3616	13074	448.41	7.6362	1	1.1603e-14	2.3206e-14	7.027e-13	TRUE
gene_5785	C1orf167	160.72	592.92	160.72	592.92	1.8768	93401	3204.4	7.6352	1	1.1303e-14	2.2606e-14	6.8638e-13	TRUE
gene_25969	LHX3	85.998	367.66	85.998	367.66	2.0832	39665	1361.2	7.6341	1	1.1484e-14	2.2967e-14	6.9659e-13	TRUE
gene_19666	GPR6	200.9	704.5	200.9	704.5	1.805	126810	4352.5	7.6333	1	1.1454e-14	2.2907e-14	6.9514e-13	TRUE
gene_39980	RABGAP1	109.26	440.97	109.26	440.97	2.003	55017	1888.5	7.6332	1	1.1517e-14	2.3033e-14	6.9785e-13	TRUE
gene_4881	BPIFB6	285.49	926.58	285.49	926.58	1.695	205500	7054.6	7.6328	1	1.149e-14	2.298e-14	6.9661e-13	TRUE
gene_8389	CDCA8	91.638	385.72	91.638	385.72	2.0616	43242	1484.7	7.6323	1	1.1632e-14	2.3263e-14	7.0407e-13	TRUE
gene_23479	IZUMO1R	164.95	604.61	164.95	604.61	1.8677	96652	3320.6	7.6298	1	1.1783e-14	2.3565e-14	7.1283e-13	TRUE
gene_9554	CILP	92.343	387.84	92.343	387.84	2.0586	43661	1500.3	7.6291	1	1.1923e-14	2.3846e-14	7.2093e-13	TRUE
gene_2443	AP1S1	126.18	491.98	126.18	491.98	1.9547	66905	2299.9	7.6276	1	1.201e-14	2.402e-14	7.2581e-13	TRUE
gene_34903	OXTR	66.261	301.77	66.261	301.77	2.1704	27733	953.53	7.6269	1	1.2215e-14	2.443e-14	7.3704e-13	TRUE
gene_7613	CCDC63	123.36	483.48	123.36	483.48	1.9619	64843	2229.8	7.6263	1	1.2138e-14	2.4276e-14	7.3317e-13	TRUE
gene_5724	C1D	122.65	481.35	122.65	481.35	1.9638	64332	2212.4	7.626	1	1.2159e-14	2.4317e-14	7.3402e-13	TRUE
gene_9794	CLEC19A	45.114	226.33	45.114	226.33	2.3015	16420	564.87	7.6248	1	1.2586e-14	2.5172e-14	7.5821e-13	TRUE
gene_6136	C3orf14	93.752	392.09	93.752	392.09	2.0526	44504	1531.7	7.6231	1	1.249e-14	2.4981e-14	7.5325e-13	TRUE
gene_48246	TAGLN	138.87	529.17	138.87	529.17	1.9224	76168	2622.6	7.6214	1	1.2584e-14	2.5169e-14	7.5821e-13	TRUE
gene_7832	CCNB1	208.65	724.68	208.65	724.68	1.7913	133140	4584.9	7.621	1	1.2596e-14	2.5193e-14	7.5844e-13	TRUE
gene_47081	SSBP1	50.048	244.4	50.048	244.4	2.2652	18885	650.54	7.6197	1	1.3034e-14	2.6068e-14	7.8438e-13	TRUE
gene_42897	SCAPER	37.36	196.58	37.36	196.58	2.3648	12675	437.17	7.615	1	1.369e-14	2.738e-14	8.2172e-13	TRUE
gene_32819	NRN1L	95.867	398.47	95.867	398.47	2.044	45784	1579.1	7.6149	1	1.3299e-14	2.6598e-14	7.9948e-13	TRUE
gene_1789	ALKBH4	291.13	939.33	291.13	939.33	1.6866	210080	7247	7.6143	1	1.3256e-14	2.6512e-14	7.9731e-13	TRUE
gene_13846	DTNA	245.31	821.38	245.31	821.38	1.7393	165930	5726.6	7.6125	1	1.3447e-14	2.6895e-14	8.0798e-13	TRUE
gene_25622	LCA5L	143.8	542.98	143.8	542.98	1.9095	79673	2751.1	7.6105	1	1.3691e-14	2.7381e-14	8.2172e-13	TRUE
gene_15006	EP300	38.77	201.89	38.77	201.89	2.351	13304	459.72	7.6079	1	1.4437e-14	2.8875e-14	8.6336e-13	TRUE
gene_55857	ZNF398	129	499.42	129	499.42	1.9446	68605	2370.6	7.6079	1	1.399e-14	2.7979e-14	8.3924e-13	TRUE
gene_32338	NOC2L	142.39	538.73	142.39	538.73	1.9123	78543	2714.2	7.6076	1	1.4009e-14	2.8018e-14	8.3994e-13	TRUE
gene_41237	RIMBP3	218.52	750.19	218.52	750.19	1.7748	141330	4885.3	7.6066	1	1.4081e-14	2.8161e-14	8.438e-13	TRUE
gene_2700	APPL1	62.737	289.02	62.737	289.02	2.186	25603	885.04	7.6064	1	1.4341e-14	2.8682e-14	8.5852e-13	TRUE
gene_29021	MMP17	98.687	406.97	98.687	406.97	2.033	47520	1643	7.6056	1	1.4284e-14	2.8568e-14	8.5554e-13	TRUE
gene_3254	ARRB1	91.638	384.66	91.638	384.66	2.0576	42930	1484.7	7.6047	1	1.4402e-14	2.8803e-14	8.6167e-13	TRUE
gene_2229	ANKRD44	25.377	147.7	25.377	147.7	2.4951	7481.5	258.81	7.6036	1	1.5282e-14	3.0564e-14	9.1195e-13	TRUE
gene_3067	ARL10	121.95	478.16	121.95	478.16	1.9625	63445	2195	7.6032	1	1.4511e-14	2.9022e-14	8.6732e-13	TRUE
gene_15912	FAM13C	68.376	308.15	68.376	308.15	2.1558	28746	995.28	7.6003	1	1.4999e-14	2.9999e-14	8.9604e-13	TRUE
gene_42458	RUFY1	147.33	552.55	147.33	552.55	1.8999	82102	2844	7.5985	1	1.5023e-14	3.0045e-14	8.9696e-13	TRUE
gene_18423	GCH1	2.1147	25.502	2.1147	25.502	3.0889	273.49	9.4735	7.5985	1	1.9872e-14	3.9745e-14	1.1742e-12	TRUE
gene_5851	C1orf54	187.5	665.18	187.5	665.18	1.8213	114090	3959.2	7.5915	1	1.5829e-14	3.1657e-14	9.441e-13	TRUE
gene_3799	ATP5E	164.24	600.36	164.24	600.36	1.8636	95100	3301.2	7.5905	1	1.5966e-14	3.1932e-14	9.5177e-13	TRUE
gene_25106	KRTAP1-1	105.03	426.1	105.03	426.1	2.0101	51542	1789.2	7.5905	1	1.6037e-14	3.2074e-14	9.5553e-13	TRUE
gene_36034	PDZD2	47.934	235.89	47.934	235.89	2.2753	17665	613.42	7.5891	1	1.6551e-14	3.3102e-14	9.8563e-13	TRUE
gene_10441	COL4A6	127.59	494.1	127.59	494.1	1.945	67167	2335.2	7.5846	1	1.6749e-14	3.3498e-14	9.9689e-13	TRUE
gene_40759	REG3A	110.67	443.1	110.67	443.1	1.9916	55255	1921.9	7.5829	1	1.6999e-14	3.3998e-14	1.0107e-12	TRUE
gene_23909	KCNK15	110.67	443.1	110.67	443.1	1.9916	55255	1921.9	7.5829	1	1.6999e-14	3.3998e-14	1.0107e-12	TRUE
gene_26372	LOC100996634	124.06	483.48	124.06	483.48	1.9538	64589	2247.3	7.5817	1	1.7131e-14	3.4261e-14	1.018e-12	TRUE
gene_33012	NUB1	53.573	256.08	53.573	256.08	2.236	20505	713.7	7.5804	1	1.7623e-14	3.5245e-14	1.0467e-12	TRUE
gene_13591	DPAGT1	3.5245	36.128	3.5245	36.128	3.0367	531.49	18.502	7.5797	1	2.1818e-14	4.3637e-14	1.2832e-12	TRUE
gene_28660	MGAT4B	40.885	209.33	40.885	209.33	2.3282	14187	494.12	7.5778	1	1.8168e-14	3.6335e-14	1.0763e-12	TRUE
gene_23840	KCNIP2	55.688	263.52	55.688	263.52	2.2223	21598	752.34	7.5772	1	1.8034e-14	3.6069e-14	1.0693e-12	TRUE
gene_56428	ZNF669	85.998	365.53	85.998	365.53	2.0749	39069	1361.2	7.5765	1	1.7927e-14	3.5855e-14	1.064e-12	TRUE
gene_1269	AFF2	70.491	314.53	70.491	314.53	2.1419	29777	1037.5	7.5763	1	1.804e-14	3.6081e-14	1.0693e-12	TRUE
gene_51727	TRPA1	221.34	755.5	221.34	755.5	1.7666	142660	4972.1	7.5753	1	1.7932e-14	3.5864e-14	1.064e-12	TRUE
gene_42473	RUNDC3A	92.343	385.72	92.343	385.72	2.0507	43035	1500.3	7.5742	1	1.822e-14	3.644e-14	1.0788e-12	TRUE
gene_32242	NO-TARGET	152.26	565.3	152.26	565.3	1.8856	85300	2975.4	7.5721	1	1.8408e-14	3.6816e-14	1.0894e-12	TRUE
gene_18853	GK2	9.8687	74.381	9.8687	74.381	2.794	2080.9	72.607	7.571	1	2.1119e-14	4.2238e-14	1.2427e-12	TRUE
gene_53018	UNC13C	234.73	790.57	234.73	790.57	1.7476	154470	5390.1	7.5708	1	1.8556e-14	3.7112e-14	1.0976e-12	TRUE
gene_42474	RUNDC3A	197.37	690.68	197.37	690.68	1.8019	121680	4248	7.5688	1	1.8863e-14	3.7725e-14	1.1151e-12	TRUE
gene_46793	SPRR2D	37.36	195.52	37.36	195.52	2.357	12507	437.17	7.5642	1	2.0264e-14	4.0528e-14	1.1943e-12	TRUE
gene_11666	CX3CR1	78.949	342.15	78.949	342.15	2.1017	34638	1211.1	7.5631	1	1.9912e-14	3.9824e-14	1.176e-12	TRUE
gene_7344	CCDC113	107.85	433.54	107.85	433.54	1.9971	53035	1855.2	7.5614	1	2.0061e-14	4.0123e-14	1.1838e-12	TRUE
gene_37317	PLXNA2	126.18	488.79	126.18	488.79	1.9453	65744	2299.9	7.5611	1	2.0066e-14	4.0131e-14	1.1838e-12	TRUE
gene_20986	HIST1H2AG	108.56	435.66	108.56	435.66	1.9949	53499	1871.8	7.5606	1	2.0184e-14	4.0368e-14	1.1902e-12	TRUE
gene_56476	ZNF688	97.277	400.6	97.277	400.6	2.0308	46001	1611	7.5571	1	2.0767e-14	4.1535e-14	1.2233e-12	TRUE
gene_10819	CPNE2	116.31	459.04	116.31	459.04	1.9714	58731	2057.2	7.5563	1	2.0836e-14	4.1673e-14	1.2267e-12	TRUE
gene_13408	DNAJC5	57.097	267.77	57.097	267.77	2.2098	22192	778.41	7.5511	1	2.2032e-14	4.4065e-14	1.2952e-12	TRUE
gene_5204	C10orf35	279.14	903.2	279.14	903.2	1.6905	194720	6839.9	7.5457	1	2.25e-14	4.4999e-14	1.3219e-12	TRUE
gene_20843	HGS	127.59	491.98	127.59	491.98	1.9388	66390	2335.2	7.5406	1	2.3489e-14	4.6978e-14	1.3794e-12	TRUE
gene_34267	OR52N5	194.55	681.12	194.55	681.12	1.8025	118370	4164.9	7.5394	1	2.3637e-14	4.7274e-14	1.3873e-12	TRUE
gene_50803	TNFSF13	327.08	1022.2	327.08	1022.2	1.641	241610	8506.1	7.5371	1	2.4032e-14	4.8064e-14	1.4098e-12	TRUE
gene_24317	KIAA1522	121.95	474.98	121.95	474.98	1.9528	62314	2195	7.5352	1	2.4499e-14	4.8998e-14	1.4364e-12	TRUE
gene_56746	ZNF808	74.72	327.28	74.72	327.28	2.1162	31893	1123.4	7.5351	1	2.4707e-14	4.9415e-14	1.4472e-12	TRUE
gene_18902	GLI1	62.737	286.9	62.737	286.9	2.1754	25124	885.04	7.535	1	2.4856e-14	4.9711e-14	1.4549e-12	TRUE
gene_12230	DCAF16	203.72	705.56	203.72	705.56	1.7872	125920	4436.6	7.5342	1	2.4588e-14	4.9177e-14	1.441e-12	TRUE
gene_55904	ZNF426	112.78	447.35	112.78	447.35	1.9783	55967	1972.3	7.5334	1	2.4864e-14	4.9728e-14	1.4549e-12	TRUE
gene_47686	SUCNR1	14.098	95.633	14.098	95.633	2.6781	3324	117.14	7.5333	1	2.7383e-14	5.4766e-14	1.5941e-12	TRUE
gene_17912	FXR2	291.83	934.01	291.83	934.01	1.6749	206200	7271.1	7.5311	1	2.5162e-14	5.0324e-14	1.4715e-12	TRUE
gene_13660	DPP8	40.885	208.27	40.885	208.27	2.3209	14008	494.12	7.53	1	2.6229e-14	5.2458e-14	1.5316e-12	TRUE
gene_51279	TRAK1	60.622	279.46	60.622	279.46	2.1863	23945	844.62	7.53	1	2.5849e-14	5.1699e-14	1.511e-12	TRUE
gene_39896	RAB3IL1	90.228	377.22	90.228	377.22	2.0517	41182	1453.5	7.5276	1	2.6072e-14	5.2144e-14	1.5232e-12	TRUE
gene_46969	SRMS	54.278	257.15	54.278	257.15	2.2234	20578	726.52	7.5265	1	2.6651e-14	5.3302e-14	1.5538e-12	TRUE
gene_25530	LANCL2	69.081	308.15	69.081	308.15	2.1412	28577	1009.3	7.5251	1	2.6734e-14	5.3468e-14	1.5579e-12	TRUE
gene_38303	PRAMEF18	155.78	572.73	155.78	572.73	1.8716	86924	3070.2	7.5249	1	2.6453e-14	5.2905e-14	1.5439e-12	TRUE
gene_28798	MILR1	141.69	532.36	141.69	532.36	1.9023	76312	2695.8	7.5243	1	2.6592e-14	5.3184e-14	1.5512e-12	TRUE
gene_28593	MFRP	85.294	361.28	85.294	361.28	2.0698	38084	1346	7.5226	1	2.7124e-14	5.4248e-14	1.5798e-12	TRUE
gene_24396	KIF18B	73.31	321.96	73.31	321.96	2.1197	30914	1094.6	7.5158	1	2.8669e-14	5.7338e-14	1.6664e-12	TRUE
gene_52634	UBE2K	86.703	365.53	86.703	365.53	2.0632	38872	1376.5	7.5154	1	2.8656e-14	5.7313e-14	1.6664e-12	TRUE
gene_38759	PRPSAP1	311.57	981.83	311.57	981.83	1.6528	224630	7956.1	7.5144	1	2.8589e-14	5.7179e-14	1.6635e-12	TRUE
gene_18020	GABARAP	168.47	607.8	168.47	607.8	1.8449	96504	3418.3	7.5142	1	2.8694e-14	5.7387e-14	1.667e-12	TRUE
gene_15222	ERCC6L2	106.44	427.16	106.44	427.16	1.9946	51431	1822.1	7.5134	1	2.8978e-14	5.7957e-14	1.6827e-12	TRUE
gene_11655	CWF19L1	122.65	476.04	122.65	476.04	1.9478	62441	2212.4	7.5131	1	2.9006e-14	5.8012e-14	1.6834e-12	TRUE
gene_54857	ZBTB49	110.67	439.91	110.67	439.91	1.9812	54200	1921.9	7.5101	1	2.9702e-14	5.9405e-14	1.7229e-12	TRUE
gene_31133	NDUFS3	74.015	324.09	74.015	324.09	2.1156	31269	1109	7.5095	1	3.0071e-14	6.0142e-14	1.7426e-12	TRUE
gene_18029	GABBR1	114.9	452.66	114.9	452.66	1.9687	57042	2023.1	7.5093	1	2.9885e-14	5.977e-14	1.7327e-12	TRUE
gene_56020	ZNF486	62.032	283.71	62.032	283.71	2.1753	24571	871.51	7.5091	1	3.0299e-14	6.0597e-14	1.7531e-12	TRUE
gene_6257	C5orf24	150.14	555.73	150.14	555.73	1.8811	82251	2918.9	7.5072	1	3.0285e-14	6.057e-14	1.7531e-12	TRUE
gene_47225	ST6GAL1	376.42	1139.1	376.42	1139.1	1.5949	290840	10321	7.5071	1	3.022e-14	6.0439e-14	1.7503e-12	TRUE
gene_52566	UBAP2L	78.244	337.9	78.244	337.9	2.0965	33711	1196.4	7.507	1	3.0601e-14	6.1201e-14	1.7688e-12	TRUE
gene_55540	ZNF219	78.244	337.9	78.244	337.9	2.0965	33711	1196.4	7.507	1	3.0601e-14	6.1201e-14	1.7688e-12	TRUE
gene_48537	TBCA	96.572	396.35	96.572	396.35	2.0259	44932	1595	7.506	1	3.072e-14	6.1441e-14	1.7748e-12	TRUE
gene_9716	CLDN2	47.934	233.77	47.934	233.77	2.2623	17267	613.42	7.5032	1	3.1975e-14	6.395e-14	1.8454e-12	TRUE
gene_36752	PINK1	140.28	527.04	140.28	527.04	1.9021	74795	2659.1	7.5003	1	3.1934e-14	6.3869e-14	1.844e-12	TRUE
gene_39746	R3HDM4	90.228	376.16	90.228	376.16	2.0476	40877	1453.5	7.4997	1	3.2261e-14	6.4522e-14	1.861e-12	TRUE
gene_53026	UNC45A	35.245	185.95	35.245	185.95	2.3668	11356	403.92	7.4987	1	3.3558e-14	6.7116e-14	1.9328e-12	TRUE
gene_32416	NOP2	139.57	524.92	139.57	524.92	1.9035	74246	2640.8	7.4986	1	3.2353e-14	6.4705e-14	1.8653e-12	TRUE
gene_41263	RIN2	205.83	708.75	205.83	708.75	1.7788	126460	4500	7.497	1	3.2685e-14	6.537e-14	1.8835e-12	TRUE
gene_41318	RIPPLY2	46.524	228.46	46.524	228.46	2.2715	16550	589.01	7.4963	1	3.3742e-14	6.7485e-14	1.9425e-12	TRUE
gene_22461	IGSF10	22.557	133.89	22.557	133.89	2.5175	6197.1	220.71	7.4937	1	3.5784e-14	7.1568e-14	2.0559e-12	TRUE
gene_37898	PPFIA3	216.41	736.37	216.41	736.37	1.762	135180	4820.5	7.4891	1	3.4707e-14	6.9414e-14	1.997e-12	TRUE
gene_49467	TIGD6	175.52	625.86	175.52	625.86	1.8283	101400	3616.1	7.489	1	3.4765e-14	6.953e-14	1.9993e-12	TRUE
gene_20851	HHATL	117.72	460.1	117.72	460.1	1.9575	58612	2091.4	7.4867	1	3.5497e-14	7.0995e-14	2.0404e-12	TRUE
gene_40121	RALBP1	16.213	105.2	16.213	105.2	2.6252	3959	141.38	7.4838	1	3.9513e-14	7.9027e-14	2.2621e-12	TRUE
gene_36241	PFN2	148.74	550.42	148.74	550.42	1.8807	80676	2881.4	7.4832	1	3.637e-14	7.274e-14	2.0885e-12	TRUE
gene_5483	C15orf59	205.83	707.68	205.83	707.68	1.7767	125930	4500	7.4812	1	3.6877e-14	7.3754e-14	2.1165e-12	TRUE
gene_48139	TACC2	185.39	652.43	185.39	652.43	1.8097	109060	3898	7.4805	1	3.7073e-14	7.4146e-14	2.1267e-12	TRUE
gene_52380	TWIST2	47.229	230.58	47.229	230.58	2.2636	16809	601.18	7.478	1	3.8784e-14	7.7568e-14	2.2215e-12	TRUE
gene_56590	ZNF730	97.277	397.41	97.277	397.41	2.0193	45039	1611	7.4777	1	3.8117e-14	7.6233e-14	2.1855e-12	TRUE
gene_3407	ASCC2	97.982	399.53	97.982	399.53	2.0167	45467	1627	7.4761	1	3.8584e-14	7.7167e-14	2.2112e-12	TRUE
gene_52401	TXLNG	32.426	174.26	32.426	174.26	2.3905	10059	360.72	7.4681	1	4.2558e-14	8.5116e-14	2.4316e-12	TRUE
gene_39476	PTPRCAP	75.425	327.28	75.425	327.28	2.1028	31715	1137.9	7.4661	1	4.183e-14	8.3661e-14	2.3936e-12	TRUE
gene_12855	DGKH	68.376	303.9	68.376	303.9	2.1358	27736	995.28	7.4656	1	4.2106e-14	8.4213e-14	2.4082e-12	TRUE
gene_14147	EBNA1BP2	118.42	461.16	118.42	461.16	1.9523	58735	2108.6	7.4639	1	4.2198e-14	8.4397e-14	2.4122e-12	TRUE
gene_32356	NOG	53.573	252.9	53.573	252.9	2.218	19865	713.7	7.4611	1	4.3901e-14	8.7803e-14	2.5058e-12	TRUE
gene_6266	C5orf38	131.11	498.35	131.11	498.35	1.9183	67433	2424	7.4591	1	4.374e-14	8.7481e-14	2.4979e-12	TRUE
[truncated: 55,051 more rows]

## Sheet: Table S2
id	num	neg|score	neg|p-value	neg|fdr	neg|rank	neg|goodsgrna	neg|lfc	pos|score	pos|p-value	pos|fdr	pos|rank	pos|goodsgrna	pos|lfc
TSEN2	3	4.6174e-06	1.6504e-05	0.235149	1	3	-6.3337	1	0.99999	1	18896	0	-6.3337
SLC38A9	3	8.9247e-06	2.4887e-05	0.235149	2	3	-4.0756	0.99999	0.99998	1	18895	0	-4.0756
MARF1	3	2.6334e-05	0.00015692	0.565816	3	1	0.47574	0.14948	0.21366	0.74495	5329	2	0.47574
TAS2R8	3	3.0082e-05	0.00021246	0.565816	4	3	-3.3172	0.99997	0.99988	1	18894	0	-3.3172
BSDC1	3	3.1374e-05	0.00021298	0.565816	5	3	-2.4216	0.99997	0.99988	1	18893	0	-2.4216
SVIL	3	4.8571e-05	0.000257	0.565816	6	2	-2.5385	0.73608	0.64881	0.867451	14125	1	-2.5385
GABRG2	3	5.3143e-05	0.000257	0.565816	7	3	-3.5082	0.99995	0.99984	1	18892	0	-3.5082
QTRT1	3	7.9001e-05	0.00025752	0.565816	8	1	-0.29093	0.90465	0.85097	0.94513	16951	0	-0.29093
OR2D3	3	8.9513e-05	0.00043671	0.565816	9	3	-3.865	0.99991	0.99975	1	18891	0	-3.865
TMC1	3	9.2865e-05	0.00043723	0.565816	10	2	-2.6491	0.73579	0.64881	0.867451	14120	1	-2.6491
ANLN	3	9.345e-05	0.00043723	0.565816	11	3	-2.7669	0.99307	0.9861	0.996324	18702	0	-2.7669
LCN1	3	9.9398e-05	0.0005394	0.565816	12	2	-4.0319	0.62584	0.58677	0.85665	12875	1	-4.0319
ERG	3	0.00011321	0.00065624	0.565816	13	3	-1.814	0.99989	0.99975	1	18890	0	-1.814
PLEKHH1	3	0.0001167	0.00065624	0.565816	14	3	-2.9579	0.99988	0.99975	1	18889	0	-2.9579
CNTROB	3	0.00013167	0.00068191	0.565816	15	1	0.075253	0.43649	0.4884	0.808176	11080	1	0.075253
RBM8A	3	0.0001562	0.00070864	0.565816	16	3	-6.6188	0.99506	0.9896	0.997141	18754	0	-6.6188
ROM1	3	0.00015787	0.00070864	0.565816	17	3	-2.205	0.99984	0.99969	1	18888	0	-2.205
LINC00452	3	0.00015886	0.00070864	0.565816	18	2	-5.3468	0.64207	0.59584	0.85665	13046	1	-5.3468
LIG1	3	0.00018433	0.0009135	0.565816	19	3	-2.3231	0.99746	0.99418	0.997822	18817	0	-2.3231
ANKH	3	0.00020572	0.00098318	0.565816	20	3	-1.9152	0.99979	0.99956	1	18887	0	-1.9152
C8orf34	3	0.00020627	0.00098318	0.565816	21	3	-1.4311	0.99979	0.99956	1	18886	0	-1.4311
IGFBP5	3	0.00020941	0.00098318	0.565816	22	3	-2.0617	0.99979	0.99956	1	18885	0	-2.0617
LIPF	3	0.00021485	0.0010833	0.565816	23	3	-2.245	0.99979	0.99946	1	18884	0	-2.245
NR2F1	3	0.0002255	0.0011215	0.565816	24	3	-2.0154	0.99977	0.99942	1	18883	0	-2.0154
C1orf194	3	0.00023699	0.0011215	0.565816	25	2	-1.705	0.62625	0.58677	0.85665	12878	1	-1.705
ACOT1	3	0.00024188	0.001122	0.565816	26	2	-5.4217	0.93652	0.88399	0.949126	17583	0	-5.4217
LCT	3	0.00026251	0.0011608	0.565816	27	2	-3.2979	0.71949	0.64192	0.86579	13907	1	-3.2979
ZNF765	3	0.00028965	0.0012053	0.565816	28	2	-5.2075	0.9604	0.93339	0.97768	18026	0	-5.2075
SLC12A1	3	0.00029587	0.0013028	0.565816	29	3	-1.3898	0.9997	0.99924	1	18882	0	-1.3898
STK32C	3	0.00030628	0.0013458	0.565816	30	3	-2.3033	0.99969	0.99919	1	18881	0	-2.3033
IMPG2	3	0.00031012	0.0013458	0.565816	31	3	-4.3924	0.99969	0.99919	1	18880	0	-4.3924
COPB1	3	0.00032999	0.001516	0.565816	32	2	-3.5714	0.55341	0.53175	0.818821	12218	1	-3.5714
PAAF1	3	0.00033756	0.001516	0.565816	33	3	-1.6129	0.99966	0.99902	0.999969	18879	0	-1.6129
MAGEA11	3	0.00034231	0.001516	0.565816	34	2	-1.4599	0.84195	0.7677	0.910912	15781	1	-1.4599
RSL24D1	3	0.00037664	0.0015773	0.565816	35	3	-1.3322	0.99962	0.99895	0.999958	18878	0	-1.3322
CBLN1	3	0.00037774	0.0015779	0.565816	36	3	-1.9138	0.99962	0.99895	0.999958	18877	0	-1.9138
AASDHPPT	3	0.00039449	0.0015779	0.565816	37	3	-1.6146	0.99961	0.99895	0.999958	18876	0	-1.6146
GUCA1C	3	0.00039496	0.0015779	0.565816	38	3	-1.1873	0.99699	0.99293	0.997579	18806	0	-1.1873
SLC22A9	3	0.00043007	0.0016381	0.565816	39	3	-1.797	0.99957	0.99889	0.999958	18875	0	-1.797
STAP1	3	0.0004425	0.0019944	0.565816	40	3	-1.9246	0.99956	0.99889	0.999958	18874	0	-1.9246
BCKDHB	3	0.00044762	0.0019949	0.565816	41	1	-0.21571	0.029025	0.059614	0.717285	1432	1	-0.21571
C10orf12	3	0.00047028	0.0020552	0.565816	42	3	-1.8868	0.99953	0.99883	0.999958	18873	0	-1.8868
SLC15A2	3	0.00047507	0.0020552	0.565816	43	3	-1.7225	0.99952	0.99883	0.999958	18872	0	-1.7225
C9orf43	3	0.00048216	0.0021149	0.565816	44	3	-2.8389	0.99952	0.99877	0.999958	18871	0	-2.8389
IL1RAPL2	3	0.00048721	0.0021149	0.565816	45	2	-2.5722	0.83195	0.75397	0.910912	15606	1	-2.5722
FKBP14	3	0.00050027	0.0021149	0.565816	46	2	-0.48996	0.13703	0.20202	0.74495	5049	1	-0.48996
CCNI	3	0.00050887	0.0021149	0.565816	47	3	-2.3988	0.99949	0.99877	0.999958	18870	0	-2.3988
TMEM45B	3	0.00052449	0.0021149	0.565816	48	2	-2.3781	0.93037	0.87811	0.948694	17474	0	-2.3781
WDR17	3	0.00054952	0.0021154	0.565816	49	3	-1.7157	0.99945	0.99877	0.999958	18869	0	-1.7157
NEDD8	3	0.00055292	0.0021154	0.565816	50	2	-1.2235	0.6177	0.58221	0.856254	12813	1	-1.2235
HNMT	3	0.000596	0.0021154	0.565816	51	3	-2.9682	0.9994	0.99877	0.999958	18868	0	-2.9682
BBS9	3	0.00060557	0.0021799	0.565816	52	2	-1.824	0.48633	0.50203	0.808176	11635	1	-1.824
CTAGE8	3	0.00061652	0.0021799	0.565816	53	2	-2.8907	0.9075	0.85608	0.94513	17010	0	-2.8907
XKRY	3	0.00062557	0.0021804	0.565816	54	3	-2.1229	0.99937	0.9987	0.999958	18867	0	-2.1229
PCDHA11	3	0.00065821	0.0022527	0.565816	55	3	-1.7126	0.99524	0.99014	0.997163	18761	0	-1.7126
CDC16	3	0.00066065	0.0022527	0.565816	56	3	-2.598	0.98844	0.98103	0.996208	18604	0	-2.598
GNA15	3	0.00066219	0.0022527	0.565816	57	2	-1.9628	0.65354	0.60732	0.85665	13165	1	-1.9628
NR2F2	3	0.00070628	0.0023318	0.565816	58	3	-3.5292	0.99314	0.98644	0.996563	18705	0	-3.5292
IQGAP3	3	0.00071086	0.0023318	0.565816	59	1	-0.1414	0.18901	0.26203	0.74495	6166	1	-0.1414
CLRN3	3	0.00071632	0.0023318	0.565816	60	3	-1.4524	0.99928	0.99855	0.999958	18866	0	-1.4524
ATP5L2	3	0.00072436	0.0023318	0.565816	61	3	-1.8001	0.99928	0.99855	0.999958	18865	0	-1.8001
CCDC81	3	0.00073075	0.0023318	0.565816	62	3	-2.2131	0.99927	0.99855	0.999958	18864	0	-2.2131
ZNF585A	3	0.00073589	0.0023318	0.565816	63	3	-2.5996	0.99926	0.99855	0.999958	18863	0	-2.5996
DCTN5	3	0.00073699	0.0023318	0.565816	64	2	-4.3772	0.94443	0.89114	0.950763	17715	0	-4.3772
UGP2	3	0.0007635	0.0023318	0.565816	65	2	-0.69236	0.56919	0.54092	0.824603	12352	1	-0.69236
CPA2	3	0.00076459	0.0023318	0.565816	66	3	-2.8678	0.99924	0.99855	0.999958	18862	0	-2.8678
NPAT	3	0.00076836	0.0023318	0.565816	67	3	-1.5224	0.9831	0.97491	0.995217	18479	0	-1.5224
OR4L1	3	0.00077672	0.0023318	0.565816	68	2	-2.5297	0.38502	0.43054	0.801975	10091	1	-2.5297
STOML1	3	0.0007848	0.0023318	0.565816	69	3	-1.8438	0.99922	0.99855	0.999958	18861	0	-1.8438
SLC13A1	3	0.00079357	0.0023318	0.565816	70	3	-1.8744	0.99921	0.99855	0.999958	18860	0	-1.8744
STIM2	3	0.00081614	0.0023323	0.565816	71	1	0.71499	0.15951	0.22454	0.74495	5534	2	0.71499
TAGAP	3	0.0008212	0.0023323	0.565816	72	3	-1.3611	0.99918	0.99855	0.999958	18859	0	-1.3611
FZD10	3	0.00083475	0.0023323	0.565816	73	2	-2.1532	0.66831	0.6096	0.85665	13324	1	-2.1532
LOC157562	3	0.00084052	0.0023323	0.565816	74	3	-1.3249	0.99916	0.99855	0.999958	18858	0	-1.3249
OR11H6	3	0.00085309	0.0023323	0.565816	75	2	-1.726	0.94936	0.90676	0.961343	17804	0	-1.726
C8orf89	3	0.00086878	0.0023323	0.565816	76	1	0.067639	0.73021	0.64421	0.86579	14045	1	0.067639
SETD4	3	0.00088231	0.0023323	0.565816	77	2	-2.6423	0.97377	0.9536	0.985141	18286	0	-2.6423
IDO1	3	0.00092881	0.0026609	0.610205	78	3	-2.0344	0.99907	0.99821	0.999958	18857	0	-2.0344
ANKRD2	3	0.00097405	0.0026614	0.610205	79	3	-1.3485	0.97562	0.95669	0.986179	18331	0	-1.3485
SAMD9	3	0.00097778	0.0026614	0.610205	80	3	-2.3682	0.99902	0.99821	0.999958	18856	0	-2.3682
RAB38	3	0.0010162	0.0027478	0.610205	81	3	-1.3091	0.99898	0.99812	0.999958	18855	0	-1.3091
STK38L	3	0.0010267	0.0027484	0.610205	82	2	-0.65172	0.95902	0.92729	0.973659	18000	0	-0.65172
UBE2N	2	0.0010271	0.0023355	0.565816	83	2	-4.6073	0.99897	0.99766	0.999958	18854	0	-4.6073
WDR19	3	0.0010387	0.0028411	0.610205	84	3	-2.277	0.99896	0.99803	0.999958	18853	0	-2.277
FREM1	3	0.0010444	0.0028411	0.610205	85	2	-2.478	0.8965	0.83701	0.939974	16790	0	-2.478
MYH8	3	0.0010457	0.0028411	0.610205	86	3	-3.5147	0.99895	0.99803	0.999958	18852	0	-3.5147
HTN1	3	0.0010512	0.0028411	0.610205	87	2	-3.0009	0.86232	0.78343	0.914596	16165	0	-3.0009
SNTG1	3	0.0010793	0.0028416	0.610205	88	2	-1.1153	0.93961	0.88544	0.949126	17629	0	-1.1153
ABHD15	3	0.0011319	0.0033718	0.689887	89	2	-0.41022	0.050961	0.1088	0.717285	2405	1	-0.41022
HOXD12	3	0.001162	0.0035772	0.689887	90	2	-2.4166	0.97189	0.95041	0.983456	18252	0	-2.4166
METTL13	3	0.0011702	0.0035772	0.689887	91	2	-1.7354	0.93711	0.88544	0.949126	17591	0	-1.7354
C1orf50	3	0.0011846	0.0035778	0.689887	92	2	-0.45814	0.53785	0.52486	0.81833	12084	1	-0.45814
IFIT1	3	0.001197	0.0035778	0.689887	93	2	-1.8389	0.59097	0.55922	0.839485	12558	1	-1.8389
TMEFF1	3	0.0012012	0.0035778	0.689887	94	2	-2.2725	0.4217	0.47118	0.808176	10807	1	-2.2725
CDC26	3	0.0012074	0.0035778	0.689887	95	2	-2.3398	0.84825	0.7677	0.910912	15881	0	-2.3398
RBM42	3	0.0012153	0.0035778	0.689887	96	3	-1.5108	0.99878	0.99772	0.999958	18851	0	-1.5108
PAPD4	3	0.00122	0.0035778	0.689887	97	3	-3.2856	0.99849	0.99653	0.999231	18846	0	-3.2856
SF3A2	3	0.0012284	0.0035778	0.689887	98	3	-2.0307	0.9983	0.9958	0.998914	18838	0	-2.0307
UBA3	3	0.0012372	0.0038198	0.729123	99	1	0.59421	0.24507	0.29535	0.74495	7376	2	0.59421
APOBEC2	3	0.0012453	0.0039168	0.740149	100	3	-2.5932	0.99068	0.98348	0.996291	18647	0	-2.5932
ZNF766	3	0.0012898	0.0042474	0.786983	101	1	0.46493	0.29114	0.32913	0.74495	8303	2	0.46493
NRAS	3	0.0013069	0.0042479	0.786983	102	3	-1.4252	0.99869	0.99727	0.999759	18850	0	-1.4252
APC	3	0.0013424	0.005006	0.909701	103	2	-0.48355	0.38893	0.43381	0.801975	10167	1	-0.48355
DROSHA	3	0.0013951	0.0050066	0.909701	104	2	-1.0366	0.85301	0.77221	0.910951	15977	0	-1.0366
NME9	3	0.0014214	0.0052512	0.910482	105	2	-5.409	0.97497	0.95518	0.985264	18316	0	-5.409
E2F6	3	0.0014399	0.0052512	0.910482	106	3	-1.5886	0.99856	0.9968	0.999337	18849	0	-1.5886
OR9A4	3	0.0014477	0.0052512	0.910482	107	2	-0.7514	0.64012	0.59584	0.85665	13020	1	-0.7514
ADH1B	3	0.0014496	0.0052512	0.910482	108	3	-1.9892	0.99855	0.9968	0.999337	18848	0	-1.9892
DAB2	3	0.0014707	0.0052518	0.910482	109	3	-1.0486	0.99853	0.9968	0.999337	18847	0	-1.0486
NAT1	3	0.0015003	0.0055059	0.929058	110	1	1.204	0.0086913	0.026668	0.717159	472	2	1.204
GJB5	3	0.0015335	0.0055064	0.929058	111	3	-1.6573	0.99847	0.99653	0.999231	18845	0	-1.6573
COX7B2	3	0.0015471	0.0055064	0.929058	112	3	-1.6284	0.99841	0.99627	0.999122	18843	0	-1.6284
CA9	3	0.0015529	0.0057752	0.949074	113	1	-0.17304	0.69942	0.62119	0.85665	13665	1	-0.17304
ZNF806	3	0.0015667	0.0057757	0.949074	114	3	-1.7036	0.99843	0.99653	0.999231	18844	0	-1.7036
SH2D1B	3	0.0015684	0.0057757	0.949074	115	2	-2.7488	0.41532	0.4643	0.808176	10685	1	-2.7488
CFAP44	3	0.001591	0.0064893	1	116	3	-2.33	0.99841	0.99611	0.999022	18842	0	-2.33
FCGR1B	2	0.001597	0.0067429	1	117	2	-3.1098	0.98414	0.96983	0.993836	18502	0	-3.1098
TAAR1	3	0.0016055	0.0064893	1	118	2	-0.86073	0.84985	0.7677	0.910912	15921	0	-0.86073
CRYBA4	3	0.0016086	0.0064893	1	119	3	-1.833	0.99839	0.99611	0.999022	18841	0	-1.833
COL10A1	3	0.0016381	0.0066486	1	120	3	-0.92614	0.99836	0.99595	0.99896	18840	0	-0.92614
HTR2B	3	0.0016461	0.0066486	1	121	3	-2.1403	0.99835	0.99595	0.99896	18839	0	-2.1403
HOXA5	3	0.0016581	0.0066491	1	122	2	-0.40104	0.82323	0.73568	0.898647	15466	1	-0.40104
PIWIL3	3	0.0017131	0.0071395	1	123	3	-2.8895	0.99829	0.9958	0.998914	18837	0	-2.8895
SPATA25	3	0.0017371	0.0072784	1	124	2	-0.39052	0.23798	0.29535	0.74495	7231	1	-0.39052
UBE2J2	3	0.0017371	0.0072784	1	125	1	-0.089546	0.31674	0.37358	0.78771	8806	1	-0.089546
SDCCAG8	3	0.0017462	0.0072789	1	126	2	-1.9543	0.87044	0.7984	0.923799	16316	0	-1.9543
C2orf66	3	0.0018092	0.0076011	1	127	3	-1.5452	0.98663	0.97831	0.995217	18567	0	-1.5452
MRPL43	3	0.001816	0.0076011	1	128	2	-0.83599	0.93325	0.88257	0.949126	17525	0	-0.83599
PSMB4	3	0.0018297	0.0076011	1	129	2	-4.0099	0.51677	0.51112	0.809541	11903	1	-4.0099
SYT16	3	0.0018438	0.0076017	1	130	3	-1.8879	0.99304	0.9861	0.996324	18700	0	-1.8879
SLC25A24	3	0.0018553	0.0076017	1	131	2	-2.2429	0.45676	0.49514	0.808176	11382	1	-2.2429
SMN1	3	0.0018686	0.0077604	1	132	2	-0.43724	0.20665	0.27507	0.74495	6541	1	-0.43724
C15orf56	3	0.0019212	0.0079375	1	133	2	-0.3415	0.76272	0.68304	0.875515	14484	1	-0.3415
LDLRAP1	3	0.0019307	0.0079375	1	134	2	-2.6094	0.77819	0.68997	0.875515	14738	1	-2.6094
WBP4	3	0.0019494	0.007938	1	135	3	-0.99505	0.99805	0.99495	0.998176	18836	0	-0.99505
PET100	3	0.0019518	0.007938	1	136	3	-1.741	0.98463	0.9764	0.995217	18514	0	-1.741
C9orf84	3	0.0019738	0.0082775	1	137	2	-2.7431	0.23565	0.29402	0.74495	7184	1	-2.7431
NRAP	3	0.001977	0.0084557	1	138	2	-2.9576	0.39283	0.43712	0.804383	10245	1	-2.9576
RDH16	3	0.0019792	0.0084557	1	139	3	-2.6554	0.99802	0.99477	0.998042	18835	0	-2.6554
NHP2	3	0.0019836	0.0084557	1	140	2	-2.6488	0.9576	0.92519	0.971941	17970	0	-2.6488
SNRPD1	3	0.002021	0.0084562	1	141	3	-0.97392	0.99798	0.99477	0.998042	18834	0	-0.97392
SCG3	3	0.0020264	0.0084562	1	142	2	-4.5581	0.11745	0.18191	0.719523	4646	1	-4.5581
TPPP3	3	0.0020908	0.0086412	1	143	3	-0.7503	0.99791	0.99457	0.997954	18833	0	-0.7503
ANGPTL5	3	0.0021053	0.0088209	1	144	1	0.39584	0.37573	0.4184	0.793902	9915	2	0.39584
CCDC121	3	0.0021185	0.0092149	1	145	3	-1.6343	0.99788	0.99439	0.997822	18832	0	-1.6343
NPAS1	3	0.0021354	0.0092149	1	146	2	-5.4594	0.9224	0.86891	0.94513	17298	0	-5.4594
C22orf42	3	0.0021382	0.0092154	1	147	2	-2.0503	0.94387	0.88972	0.949568	17707	0	-2.0503
STRA8	3	0.0021455	0.0092154	1	148	3	-1.6106	0.99785	0.99439	0.997822	18831	0	-1.6106
GRIK5	3	0.0021626	0.0096026	1	149	3	-1.0601	0.99784	0.99439	0.997822	18830	0	-1.0601
RNF26	3	0.0021742	0.0096031	1	150	2	-1.5752	0.23574	0.29402	0.74495	7187	1	-1.5752
CD44	3	0.0021798	0.0096031	1	151	2	-1.6175	0.70196	0.62119	0.85665	13702	1	-1.6175
PPP3CC	3	0.002191	0.015053	1	152	2	-1.4562	0.22907	0.29273	0.74495	7038	1	-1.4562
ASB2	3	0.002195	0.015053	1	153	3	-2.5648	0.99781	0.99439	0.997822	18829	0	-2.5648
DEFB106A	3	0.0022367	0.015053	1	154	2	-1.1924	0.58618	0.55922	0.839485	12511	1	-1.1924
FAM72B	3	0.0022546	0.015054	1	155	3	-1.0622	0.99775	0.99439	0.997822	18828	0	-1.0622
HIST1H2AM	3	0.0022756	0.015054	1	156	2	-2.0464	0.96966	0.94708	0.982114	18205	0	-2.0464
SLCO1B1	3	0.002276	0.015054	1	157	3	-2.255	0.99772	0.99439	0.997822	18827	0	-2.255
CFHR1	3	0.0022893	0.015054	1	158	2	-2.2715	0.73421	0.64656	0.86579	14103	1	-2.2715
LAMB4	3	0.0022898	0.015054	1	159	2	-1.5202	0.48967	0.50203	0.808176	11660	1	-1.5202
GRIA4	3	0.0023419	0.015254	1	160	2	-0.42066	0.92305	0.86891	0.94513	17316	0	-0.42066
EFTUD2	3	0.002345	0.015254	1	161	3	-1.0117	0.99765	0.99418	0.997822	18826	0	-1.0117
SNRPB	3	0.0023821	0.015627	1	162	2	-2.2565	0.92919	0.8766	0.948694	17446	0	-2.2565
HSD17B7	3	0.0023824	0.015627	1	163	3	-2.5172	0.99762	0.99418	0.997822	18825	0	-2.5172
CCDC15	3	0.0023982	0.015628	1	164	2	-3.7768	0.91651	0.86416	0.94513	17191	0	-3.7768
MAMSTR	3	0.0023994	0.015628	1	165	3	-1.2389	0.9976	0.99418	0.997822	18824	0	-1.2389
HLX	3	0.0024173	0.015628	1	166	3	-1.1931	0.99758	0.99418	0.997822	18823	0	-1.1931
KRTAP21-3	3	0.0024201	0.015628	1	167	3	-1.6024	0.98379	0.97543	0.995217	18494	0	-1.6024
JAG1	3	0.0024249	0.015628	1	168	3	-1.6401	0.99758	0.99418	0.997822	18822	0	-1.6401
C9orf78	3	0.0024471	0.016043	1	169	1	-0.28928	0.32322	0.37801	0.78771	8933	1	-0.28928
CD80	3	0.0024689	0.016043	1	170	3	-1.7416	0.99753	0.99418	0.997822	18821	0	-1.7416
FAM118A	3	0.002491	0.016043	1	171	3	-1.839	0.99726	0.99337	0.997748	18815	0	-1.839
UBR5	3	0.0024997	0.016043	1	172	2	-1.6594	0.89051	0.8334	0.939974	16679	0	-1.6594
GPR21	3	0.0024998	0.016043	1	173	3	-1.4315	0.9975	0.99418	0.997822	18820	0	-1.4315
LYZL4	3	0.0025086	0.016043	1	174	3	-1.2655	0.99749	0.99418	0.997822	18819	0	-1.2655
EVI2A	3	0.0025379	0.016043	1	175	3	-1.6972	0.99746	0.99418	0.997822	18818	0	-1.6972
KRTAP10-6	3	0.0026048	0.017103	1	176	3	-4.1054	0.98701	0.97831	0.995217	18577	0	-4.1054
NKAIN4	3	0.0026574	0.01748	1	177	1	0.96478	0.054255	0.11131	0.717285	2549	2	0.96478
CCDC77	3	0.0026659	0.01748	1	178	3	-1.3854	0.99733	0.99357	0.997822	18816	0	-1.3854
GORASP1	3	0.00271	0.017665	1	179	1	1.4005	0.035781	0.07286	0.717285	1711	2	1.4005
PRKAA2	3	0.0027626	0.017666	1	180	2	-1.2272	0.56928	0.54092	0.824603	12354	1	-1.2272
OR12D3	3	0.0027659	0.017666	1	181	3	-2.4695	0.97917	0.96565	0.991945	18395	0	-2.4695
PPP1R14B	3	0.0027721	0.017666	1	182	3	-0.95709	0.99723	0.99337	0.997748	18814	0	-0.95709
MDM1	3	0.0027866	0.017666	1	183	3	-1.5169	0.99721	0.99337	0.997748	18813	0	-1.5169
EIF3E	3	0.0028044	0.017666	1	184	3	-1.2394	0.9972	0.99337	0.997748	18812	0	-1.2394
TMEM126B	3	0.0028151	0.017666	1	185	2	-2.771	0.96984	0.94708	0.982114	18213	0	-2.771
HSPA4L	3	0.0028194	0.017666	1	186	3	-1.8975	0.97869	0.96434	0.990713	18387	0	-1.8975
HOXC4	3	0.0028418	0.017866	1	187	3	-0.87966	0.99716	0.99315	0.997743	18811	0	-0.87966
ZC4H2	3	0.0028677	0.018065	1	188	1	-0.32532	0.71992	0.64192	0.86579	13912	1	-0.32532
ZMYND8	3	0.0028794	0.018065	1	189	3	-1.495	0.99712	0.99293	0.997579	18810	0	-1.495
LOC101928436	3	0.002903	0.018065	1	190	3	-1.4343	0.9971	0.99293	0.997579	18809	0	-1.4343
TCTN1	3	0.0029203	0.018065	1	191	2	-0.95422	0.95376	0.91284	0.964595	17886	0	-0.95422
HENMT1	3	0.0029331	0.018065	1	192	3	-1.1446	0.99707	0.99293	0.997579	18808	0	-1.1446
KLHL12	3	0.0029645	0.018065	1	193	3	-1.2836	0.99704	0.99293	0.997579	18807	0	-1.2836
CAPRIN1	3	0.0029728	0.018065	1	194	1	-0.29238	0.84205	0.7677	0.910912	15782	1	-0.29238
TAS2R16	3	0.003009	0.018065	1	195	2	-2.117	0.49616	0.50425	0.808176	11720	1	-2.117
APLF	3	0.0030254	0.018065	1	196	2	-0.26132	0.7886	0.69223	0.875515	14896	1	-0.26132
CHAT	3	0.0030352	0.018065	1	197	3	-2.1266	0.98249	0.97385	0.995217	18465	0	-2.1266
EBLN2	3	0.0030516	0.018065	1	198	2	-2.1365	0.74573	0.66256	0.875515	14258	1	-2.1365
NKAP	3	0.0030779	0.018531	1	199	3	-1.8929	0.99173	0.9854	0.996324	18674	0	-1.8929
G3BP2	3	0.003094	0.018531	1	200	3	-1.1994	0.99691	0.99293	0.997579	18805	0	-1.1994
TEDDM1	3	0.0031092	0.018531	1	201	3	-1.0343	0.99689	0.99293	0.997579	18804	0	-1.0343
PMP2	3	0.0031343	0.018531	1	202	3	-1.4877	0.97827	0.963	0.990357	18375	0	-1.4877
POLR1D	3	0.003135	0.018531	1	203	3	-1.2473	0.99686	0.99293	0.997579	18803	0	-1.2473
TDRD1	3	0.0031543	0.018531	1	204	2	-1.7527	0.91374	0.86258	0.94513	17134	0	-1.7527
CYYR1	3	0.0031577	0.018531	1	205	2	-1.7689	0.27986	0.32772	0.74495	8067	1	-1.7689
PRIMPOL	3	0.0031831	0.018532	1	206	1	0.57735	0.32786	0.37953	0.78771	9013	2	0.57735
CCDC33	3	0.003208	0.018532	1	207	3	-1.4884	0.98895	0.98144	0.996291	18615	0	-1.4884
DNAH8	3	0.0032282	0.018532	1	208	3	-1.4859	0.98539	0.97686	0.995217	18537	0	-1.4859
FRYL	3	0.0032356	0.018532	1	209	2	-1.9579	0.85138	0.76995	0.910951	15950	0	-1.9579
LECT2	3	0.0032805	0.018946	1	210	3	-1.2332	0.99672	0.99247	0.997543	18802	0	-1.2332
LAMTOR2	3	0.0032882	0.018946	1	211	3	-0.65196	0.98312	0.97491	0.995217	18480	0	-0.65196
PPP2R3C	3	0.0033044	0.018946	1	212	3	-1.1832	0.9967	0.99247	0.997543	18801	0	-1.1832
PRAMEF4	2	0.0033154	0.0089466	1	213	1	-1.2268	0.022259	0.039847	0.717159	1121	1	-1.2268
OR7A10	3	0.0033235	0.018947	1	214	2	-2.6529	0.58171	0.55242	0.835927	12463	1	-2.6529
CALR3	3	0.003367	0.019432	1	215	1	-0.042873	0.89661	0.83701	0.939974	16795	0	-0.042873
ZNF510	3	0.003367	0.019432	1	216	1	0.38809	0.071162	0.12728	0.719523	3230	2	0.38809
XG	3	0.0033751	0.019432	1	217	2	-2.7359	0.90917	0.85774	0.94513	17051	0	-2.7359
TCHP	3	0.0034017	0.019432	1	218	3	-1.4584	0.9966	0.99247	0.997543	18800	0	-1.4584
CFAP46	3	0.0034101	0.019432	1	219	3	-0.89088	0.99659	0.99247	0.997543	18799	0	-0.89088
NLRP2	3	0.0034274	0.019433	1	220	3	-1.2039	0.99657	0.99247	0.997543	18798	0	-1.2039
SMCO3	3	0.003434	0.019433	1	221	2	-1.7892	0.95216	0.90925	0.961941	17859	0	-1.7892
MYOD1	3	0.003437	0.019433	1	222	3	-1.1582	0.99656	0.99247	0.997543	18797	0	-1.1582
ARL11	3	0.0034458	0.019433	1	223	1	0.13758	0.12735	0.18645	0.723638	4861	1	0.13758
PCF11	3	0.0034515	0.019433	1	224	2	-1.9118	0.79252	0.69451	0.875762	14953	1	-1.9118
DLEC1	3	0.0034556	0.019433	1	225	3	-1.4668	0.99654	0.99247	0.997543	18796	0	-1.4668
ZNF526	3	0.003458	0.019433	1	226	3	-1.4648	0.99654	0.99247	0.997543	18795	0	-1.4648
LMO3	3	0.0034641	0.019433	1	227	3	-1.007	0.99654	0.99247	0.997543	18794	0	-1.007
CXCL8	3	0.0034822	0.019433	1	228	3	-1.1834	0.99652	0.99247	0.997543	18793	0	-1.1834
RUNX3	3	0.0034984	0.019433	1	229	1	0.69985	0.080207	0.14414	0.719523	3554	2	0.69985
ZW10	3	0.0035393	0.01965	1	230	3	-1.9745	0.97839	0.96367	0.990617	18378	0	-1.9745
SIGMAR1	3	0.0035509	0.01965	1	231	1	0.65701	0.11226	0.18191	0.719523	4531	2	0.65701
SLCO1B3	3	0.0035569	0.01965	1	232	2	-3.2345	0.93334	0.88257	0.949126	17529	0	-3.2345
GPR4	3	0.0036035	0.01965	1	233	1	0.024606	0.89252	0.83519	0.939974	16716	0	0.024606
H2AFZ	3	0.0036531	0.019858	1	234	3	-0.99187	0.99635	0.99202	0.997543	18792	0	-0.99187
SERPINI2	3	0.0036568	0.019858	1	235	3	-1.6524	0.99343	0.98739	0.99705	18710	0	-1.6524
GRIK2	3	0.0036676	0.019858	1	236	2	-1.768	0.8615	0.78343	0.914596	16144	0	-1.768
C15orf65	3	0.0036928	0.020365	1	237	2	-2.6832	0.96779	0.94451	0.981898	18159	0	-2.6832
CEP97	3	0.0037033	0.020365	1	238	3	-1.7549	0.9963	0.99202	0.997543	18791	0	-1.7549
DDX56	3	0.0037085	0.020365	1	239	1	0.013723	0.81913	0.73108	0.896276	15400	1	0.013723
RBFA	3	0.0037163	0.020365	1	240	2	-4.163	0.7818	0.68997	0.875515	14789	1	-4.163
PLAGL2	3	0.0037289	0.020365	1	241	2	-2.3877	0.92677	0.87201	0.945349	17392	0	-2.3877
C2orf83	3	0.0037362	0.020365	1	242	3	-1.0079	0.99626	0.99202	0.997543	18790	0	-1.0079
NDOR1	3	0.0037731	0.020366	1	243	3	-0.98834	0.99623	0.99202	0.997543	18789	0	-0.98834
SERPINB2	3	0.0037756	0.020366	1	244	3	-0.93432	0.99622	0.99202	0.997543	18788	0	-0.93432
CLPP	3	0.0037799	0.020366	1	245	2	-1.7319	0.95421	0.91519	0.965622	17890	0	-1.7319
OR5K4	3	0.0037986	0.020366	1	246	3	-1.0658	0.9962	0.99202	0.997543	18787	0	-1.0658
IFT80	3	0.0038063	0.020366	1	247	3	-1.3018	0.99619	0.99202	0.997543	18786	0	-1.3018
OR4E2	3	0.0038136	0.020366	1	248	2	-1.5786	0.93349	0.88257	0.949126	17532	0	-1.5786
LRRC3	3	0.0038238	0.020366	1	249	2	-4.0299	0.63943	0.59584	0.85665	13010	1	-4.0299
NDUFA4	3	0.0038269	0.020366	1	250	3	-0.68234	0.99617	0.99202	0.997543	18785	0	-0.68234
IKBKB	3	0.0038569	0.020366	1	251	3	-3.3369	0.98916	0.98226	0.996291	18622	0	-3.3369
RNF113B	3	0.0038651	0.020366	1	252	3	-1.7434	0.99613	0.99202	0.997543	18784	0	-1.7434
PLAT	3	0.0038661	0.020366	1	253	1	0.13738	0.75204	0.6694	0.875515	14345	1	0.13738
PGGT1B	3	0.0038864	0.020612	1	254	2	-2.1943	0.63927	0.59584	0.85665	13009	1	-2.1943
C3orf79	3	0.003908	0.020612	1	255	3	-0.99633	0.99609	0.99175	0.997543	18783	0	-0.99633
EOGT	3	0.0039231	0.020613	1	256	3	-1.1056	0.99608	0.99175	0.997543	18782	0	-1.1056
MAF	3	0.0039449	0.020613	1	257	1	0.63914	0.18586	0.25963	0.74495	6099	2	0.63914
TRIM27	3	0.0039449	0.020613	1	258	2	-0.90235	0.55057	0.53175	0.818821	12195	1	-0.90235
PPIAL4D	3	0.0039467	0.020613	1	259	3	-1.3536	0.99605	0.99175	0.997543	18781	0	-1.3536
DCAF15	3	0.0039532	0.020613	1	260	2	-2.4735	0.42384	0.47655	0.808176	10842	1	-2.4735
PER3	3	0.0039607	0.020613	1	261	2	-2.1075	0.61203	0.57759	0.854586	12753	1	-2.1075
TAS2R7	3	0.0039863	0.020848	1	262	3	-1.2988	0.99601	0.9915	0.997543	18780	0	-1.2988
PCDHA10	3	0.0040019	0.020848	1	263	2	-1.7007	0.91634	0.86416	0.94513	17186	0	-1.7007
JARID2	3	0.0040328	0.020848	1	264	3	-1.6172	0.99597	0.9915	0.997543	18779	0	-1.6172
CNIH2	3	0.0040678	0.020848	1	265	2	-1.955	0.96649	0.94095	0.979834	18135	0	-1.955
C4orf36	3	0.0040678	0.020848	1	266	3	-2.9433	0.9936	0.98739	0.99705	18715	0	-2.9433
GC	3	0.0040763	0.021079	1	267	3	-4.469	0.98359	0.97543	0.995217	18489	0	-4.469
N6AMT1	3	0.0041288	0.021079	1	268	1	0.85525	0.12492	0.18455	0.719523	4806	2	0.85525
MPDU1	3	0.004138	0.021079	1	269	2	-2.2675	0.90718	0.85608	0.94513	17004	0	-2.2675
CLASP1	3	0.0041418	0.021079	1	270	2	-2.2084	0.7892	0.69223	0.875515	14901	1	-2.2084
ANAPC4	3	0.0041724	0.021079	1	271	2	-2.7299	0.8658	0.78991	0.91847	16232	0	-2.7299
EMC1	3	0.0041813	0.021079	1	272	2	-0.43513	0.85062	0.76995	0.910951	15934	0	-0.43513
MDFI	3	0.0041877	0.021079	1	273	2	-2.3343	0.90376	0.84928	0.94513	16935	0	-2.3343
RGS4	3	0.0041882	0.021079	1	274	3	-1.273	0.99581	0.99124	0.997543	18778	0	-1.273
HOXD3	3	0.0041923	0.021079	1	275	3	-0.90758	0.99581	0.99124	0.997543	18777	0	-0.90758
XRCC2	3	0.0042157	0.021079	1	276	3	-0.94369	0.99578	0.99124	0.997543	18776	0	-0.94369
ETV4	3	0.00423	0.021079	1	277	2	-2.6917	0.8582	0.77677	0.91262	16070	0	-2.6917
GSTT2B	1	0.004231	0.0060822	0.990825	278	1	-5.9139	0.99577	0.99392	0.997822	18775	0	-5.9139
FGF7	3	0.0042601	0.021079	1	279	2	-1.4668	0.13555	0.20106	0.74495	5020	1	-1.4668
C11orf91	3	0.0042601	0.021079	1	280	1	-0.28894	0.57332	0.54322	0.826237	12385	1	-0.28894
IL18RAP	3	0.0042687	0.021079	1	281	2	-1.9769	0.040854	0.090192	0.717285	1933	1	-1.9769
POTEB2	3	0.0042917	0.021079	1	282	3	-1.2249	0.99571	0.99124	0.997543	18774	0	-1.2249
SCGB2B2	3	0.004335	0.021079	1	283	3	-0.79577	0.99567	0.99124	0.997543	18773	0	-0.79577
COA4	3	0.0043389	0.021079	1	284	2	-0.37685	0.73417	0.64656	0.86579	14102	1	-0.37685
STX7	3	0.0043542	0.021079	1	285	2	-1.3595	0.96859	0.94542	0.981898	18176	0	-1.3595
SPPL2C	3	0.0043582	0.021079	1	286	2	-1.6026	0.9389	0.88544	0.949126	17620	0	-1.6026
HAT1	3	0.0043875	0.021079	1	287	2	-1.9924	0.74838	0.66483	0.875515	14295	1	-1.9924
SYNE2	3	0.0043914	0.021079	1	288	2	-0.36514	0.8849	0.81842	0.932732	16582	0	-0.36514
FAM19A3	3	0.0044039	0.021079	1	289	3	-0.9787	0.9956	0.99124	0.997543	18772	0	-0.9787
NPHP1	3	0.0044439	0.021572	1	290	1	0.21052	0.85658	0.77449	0.911309	16042	0	0.21052
OR5K1	3	0.0044494	0.021572	1	291	3	-1.1395	0.99555	0.99071	0.997358	18771	0	-1.1395
CSF3	3	0.0044644	0.021572	1	292	2	-1.4051	0.61921	0.58221	0.856254	12827	1	-1.4051
OR7C1	3	0.0044644	0.021572	1	293	3	-1.2121	0.99554	0.99071	0.997358	18770	0	-1.2121
AKR1C4	3	0.0044881	0.021572	1	294	2	-1.9545	0.73829	0.6534	0.871989	14156	1	-1.9545
CCDC78	3	0.0044964	0.021572	1	295	1	-0.17751	0.87178	0.80043	0.923799	16336	0	-0.17751
UCN2	3	0.0045009	0.021573	1	296	3	-1.3783	0.9955	0.99071	0.997358	18769	0	-1.3783
ZNF248	3	0.004502	0.021573	1	297	2	-2.0989	0.42573	0.48018	0.808176	10880	1	-2.0989
RPRML	3	0.0045081	0.021573	1	298	3	-1.1062	0.99549	0.99071	0.997358	18768	0	-1.1062
GDI2	3	0.0045219	0.021573	1	299	2	-1.9334	0.65997	0.60732	0.85665	13236	1	-1.9334
ARGLU1	3	0.0045369	0.021573	1	300	3	-0.84915	0.99546	0.99071	0.997358	18767	0	-0.84915
WISP3	3	0.0045426	0.021573	1	301	3	-2.807	0.99546	0.99071	0.997358	18766	0	-2.807
NLGN4X	3	0.0045489	0.021573	1	302	1	0.29796	0.41119	0.46016	0.808176	10601	2	0.29796
HGC6.3	3	0.0045518	0.021573	1	303	2	-1.7447	0.25259	0.30458	0.74495	7540	1	-1.7447
OR10R2	3	0.0045643	0.021832	1	304	3	-0.93653	0.99544	0.99043	0.997358	18765	0	-0.93653
NUDT2	3	0.0045718	0.021832	1	305	2	-2.1608	0.80445	0.71059	0.885461	15166	1	-2.1608
PRAMEF20	3	0.0045838	0.021832	1	306	2	-1.7823	0.75552	0.67848	0.875515	14384	1	-1.7823
HSFY1	3	0.0046014	0.021833	1	307	1	0.022876	0.83716	0.76537	0.910912	15698	1	0.022876
TPPP2	3	0.0046416	0.022098	1	308	3	-1.1717	0.99536	0.99014	0.997163	18764	0	-1.1717
DGCR14	3	0.0046539	0.022098	1	309	1	0.57635	0.2929	0.3306	0.746305	8345	2	0.57635
HSPA1L	3	0.0046791	0.022098	1	310	3	-1.2406	0.99532	0.99014	0.997163	18763	0	-1.2406
OR14C36	3	0.0047048	0.022098	1	311	2	-2.3353	0.73115	0.64656	0.86579	14062	1	-2.3353
LOC100129112	3	0.0047064	0.022098	1	312	2	-0.48405	0.58676	0.55922	0.839485	12515	1	-0.48405
CDKN1B	3	0.0047109	0.022098	1	313	2	-2.5651	0.75898	0.68075	0.875515	14430	1	-2.5651
DAPK2	3	0.0047212	0.022098	1	314	3	-0.85483	0.99528	0.99014	0.997163	18762	0	-0.85483
PLAC8L1	3	0.0047589	0.022099	1	315	2	-0.71309	0.61259	0.57759	0.854586	12759	1	-0.71309
OR8G2P	3	0.0047688	0.022099	1	316	3	-1.3422	0.99523	0.99014	0.997163	18760	0	-1.3422
FOXRED1	3	0.0047837	0.022099	1	317	3	-0.95717	0.99522	0.99014	0.997163	18759	0	-0.95717
TAS2R46	3	0.0048114	0.022099	1	318	2	-1.2967	0.94776	0.90166	0.957983	17772	0	-1.2967
CNKSR3	3	0.0048459	0.022347	1	319	2	-2.2089	0.86321	0.78343	0.914596	16187	0	-2.2089
VPS11	3	0.0048604	0.022347	1	320	3	-0.89755	0.99514	0.98988	0.997163	18758	0	-0.89755
SYNGAP1	3	0.0048634	0.022347	1	321	3	-0.8715	0.99514	0.98988	0.997163	18757	0	-0.8715
TSGA13	3	0.0048639	0.022347	1	322	1	0.08898	0.81548	0.73108	0.896276	15335	1	0.08898
ACO2	3	0.0048768	0.022347	1	323	2	-2.8158	0.57636	0.54549	0.828889	12415	1	-2.8158
VPS45	3	0.004885	0.022347	1	324	2	-1.8027	0.89459	0.83701	0.939974	16757	0	-1.8027
FOXR2	3	0.0048975	0.022347	1	325	2	-2.1259	0.77073	0.68766	0.875515	14625	1	-2.1259
MASTL	3	0.0048975	0.022347	1	326	3	-1.0263	0.9951	0.98988	0.997163	18756	0	-1.0263
LRRC10	3	0.0049164	0.022347	1	327	1	0.31297	0.36663	0.40833	0.789169	9745	2	0.31297
MED20	3	0.0049182	0.022347	1	328	2	-1.5185	0.96528	0.94094	0.979834	18119	0	-1.5185
KLKB1	3	0.0049211	0.022347	1	329	3	-1.8077	0.99508	0.98988	0.997163	18755	0	-1.8077
SYNC	3	0.0049669	0.022602	1	330	3	-1.6338	0.99503	0.9896	0.997141	18753	0	-1.6338
RNF44	3	0.0049722	0.022602	1	331	2	-1.3209	0.55045	0.53175	0.818821	12193	1	-1.3209
KIF16B	3	0.0049889	0.022602	1	332	2	-2.0685	0.34383	0.39542	0.78771	9311	1	-2.0685
ADAMTSL2	3	0.0050182	0.022602	1	333	2	-1.2613	0.96295	0.93534	0.978093	18071	0	-1.2613
ATAT1	3	0.0050214	0.022602	1	334	1	0.35176	0.24412	0.29535	0.74495	7356	1	0.35176
MRPL28	3	0.0050224	0.022602	1	335	2	-2.1573	0.662	0.60732	0.85665	13253	1	-2.1573
ADAR	3	0.005027	0.022602	1	336	3	-1.1542	0.99497	0.9896	0.997141	18752	0	-1.1542
HDHD2	3	0.0050324	0.022602	1	337	3	-0.90758	0.99497	0.9896	0.997141	18751	0	-0.90758
SPATA13	3	0.0050475	0.022602	1	338	2	-1.8116	0.36857	0.40989	0.789169	9781	1	-1.8116
ACSM2A	3	0.0050739	0.022602	1	339	1	0.71636	0.16071	0.22932	0.74495	5558	2	0.71636
PIF1	3	0.005089	0.022602	1	340	3	-1.5361	0.99491	0.9896	0.997141	18750	0	-1.5361
HBG1	3	0.0051015	0.022602	1	341	3	-0.99163	0.9949	0.9896	0.997141	18749	0	-0.99163
TRIM73	3	0.0051264	0.022602	1	342	2	-0.30002	0.53079	0.51797	0.813568	12019	1	-0.30002
IL17A	3	0.0051265	0.022602	1	343	3	-1.236	0.99487	0.9896	0.997141	18748	0	-1.236
EGFL7	3	0.0051319	0.022602	1	344	2	-1.405	0.7002	0.62119	0.85665	13679	1	-1.405
ZNF512	3	0.0051406	0.022602	1	345	3	-0.95078	0.99486	0.9896	0.997141	18747	0	-0.95078
TSHR	3	0.0051446	0.022602	1	346	2	-1.8002	0.49443	0.50425	0.808176	11704	1	-1.8002
ROBO1	3	0.0051531	0.022602	1	347	2	-1.692	0.92809	0.87201	0.945349	17424	0	-1.692
GRIA1	3	0.0051579	0.022602	1	348	3	-1.5647	0.99484	0.9896	0.997141	18746	0	-1.5647
NUMA1	3	0.0051721	0.022602	1	349	3	-0.97967	0.99483	0.9896	0.997141	18745	0	-0.97967
PRRT4	3	0.0051789	0.022602	1	350	2	-0.78393	0.9645	0.93817	0.979323	18098	0	-0.78393
MYH4	3	0.0051913	0.022602	1	351	3	-1.364	0.9927	0.9861	0.996324	18693	0	-1.364
MYSM1	3	0.0052169	0.022602	1	352	2	-1.526	0.58257	0.55242	0.835927	12474	1	-1.526
GMPR2	3	0.005229	0.022602	1	353	3	-1.4987	0.99477	0.9896	0.997141	18744	0	-1.4987
NOS2	3	0.0052314	0.022602	1	354	3	-0.99503	0.97921	0.96565	0.991945	18396	0	-0.99503
LUC7L2	3	0.0052417	0.022602	1	355	3	-1.194	0.99476	0.9896	0.997141	18743	0	-1.194
PEBP1	3	0.0052468	0.022602	1	356	2	-2.7526	0.96094	0.93339	0.97768	18038	0	-2.7526
C2CD3	3	0.0052879	0.022602	1	357	3	-1.8961	0.99471	0.9896	0.997141	18742	0	-1.8961
PYCR2	3	0.0053101	0.022602	1	358	1	0.23977	0.80775	0.71739	0.890581	15218	1	0.23977
NR4A1	3	0.0053101	0.022602	1	359	1	1.1366	0.089518	0.16017	0.719523	3881	2	1.1366
OR2L5	3	0.0053155	0.022602	1	360	2	-1.8664	0.59685	0.56148	0.839485	12611	1	-1.8664
MBD3L1	3	0.0053344	0.022602	1	361	3	-1.0497	0.99467	0.9896	0.997141	18741	0	-1.0497
TBP	3	0.00535	0.022602	1	362	3	-1.4353	0.98451	0.9764	0.995217	18511	0	-1.4353
TNFRSF8	3	0.0053723	0.022602	1	363	3	-1.4963	0.99463	0.98959	0.997141	18740	0	-1.4963
NUP88	3	0.0054347	0.023609	1	364	3	-0.96183	0.99457	0.98959	0.997141	18739	0	-0.96183
C12orf49	3	0.0054413	0.023609	1	365	1	-0.21642	0.72391	0.64421	0.86579	13959	1	-0.21642
XCR1	3	0.005476	0.023609	1	366	2	-1.7564	0.85535	0.77221	0.910951	16019	0	-1.7564
GOLGA8A	3	0.0054837	0.023609	1	367	3	-0.93927	0.99452	0.98959	0.997141	18738	0	-0.93927
DSCR4	3	0.0054938	0.023609	1	368	2	-1.5462	0.91022	0.85936	0.94513	17071	0	-1.5462
PCCB	3	0.0055373	0.023609	1	369	2	-2.0669	0.52299	0.51341	0.809839	11958	1	-2.0669
PAK5	3	0.0055462	0.023609	1	370	1	-0.19401	0.95699	0.92519	0.971941	17956	0	-0.19401
ADRA1A	3	0.0055875	0.02361	1	371	3	-1.2881	0.99441	0.98959	0.997141	18737	0	-1.2881
RERE	3	0.0055987	0.02361	1	372	1	-0.11874	0.90628	0.85269	0.94513	16979	0	-0.11874
OR6C68	3	0.0056508	0.02361	1	373	3	-0.67609	0.99435	0.98959	0.997141	18736	0	-0.67609
ABCC6	3	0.0056512	0.02361	1	374	2	-1.4299	0.65948	0.60732	0.85665	13228	1	-1.4299
HOXA10	3	0.005661	0.02361	1	375	2	-1.6534	0.79711	0.7014	0.877418	15033	1	-1.6534
CAB39L	3	0.0056835	0.02361	1	376	3	-1.0458	0.99432	0.98959	0.997141	18735	0	-1.0458
SNX22	3	0.0056902	0.02361	1	377	3	-1.5872	0.99431	0.98959	0.997141	18734	0	-1.5872
SMR3A	3	0.0057037	0.02361	1	378	1	0.15533	0.094035	0.16477	0.719523	4032	1	0.15533
CHAF1B	3	0.0057398	0.024145	1	379	3	-1.1906	0.99426	0.98959	0.997141	18733	0	-1.1906
MDFIC	3	0.0057466	0.024682	1	380	3	-1.0252	0.99425	0.98959	0.997141	18732	0	-1.0252
FPR3	3	0.0057466	0.024682	1	381	3	-1.1516	0.99425	0.98959	0.997141	18731	0	-1.1516
BCAS2	3	0.0057508	0.024682	1	382	3	-1.6756	0.99425	0.98959	0.997141	18730	0	-1.6756
JMJD4	3	0.0057561	0.024682	1	383	1	1.4082	0.01183	0.030557	0.717159	639	2	1.4082
OR10A3	3	0.0057601	0.024683	1	384	3	-1.1611	0.99424	0.98959	0.997141	18729	0	-1.1611
P2RX4	3	0.0057635	0.024683	1	385	3	-1.5992	0.97959	0.96688	0.99246	18407	0	-1.5992
TBK1	3	0.0057792	0.024946	1	386	3	-1.6471	0.98797	0.98103	0.996208	18596	0	-1.6471
GABPA	3	0.0058086	0.024946	1	387	1	0.40756	0.35431	0.40528	0.78771	9507	2	0.40756
LOC101929747	3	0.0058093	0.024946	1	388	3	-0.83862	0.99419	0.9893	0.997141	18728	0	-0.83862
DENND4B	3	0.0058511	0.024947	1	389	3	-1.284	0.99415	0.9893	0.997141	18727	0	-1.284
SQOR	3	0.0058511	0.024947	1	390	3	-1.3285	0.99415	0.9893	0.997141	18726	0	-1.3285
ALG1L2	3	0.0058611	0.024947	1	391	1	0.62463	0.17791	0.24435	0.74495	5930	2	0.62463
KCNN1	3	0.0059135	0.025785	1	392	1	0.32281	0.068401	0.11969	0.719423	3138	2	0.32281
KIF4A	3	0.0059349	0.025785	1	393	2	-1.2365	0.78298	0.69223	0.875515	14804	1	-1.2365
ADAM21	3	0.005966	0.025785	1	394	3	-0.59154	0.98631	0.97831	0.995217	18561	0	-0.59154
EXPH5	3	0.0060184	0.025785	1	395	2	-0.8883	0.96084	0.93339	0.97768	18037	0	-0.8883
ACTRT1	3	0.0060544	0.025785	1	396	3	-1.0495	0.99395	0.98838	0.997141	18725	0	-1.0495
TMPRSS11D	3	0.0060582	0.025785	1	397	2	-2.2474	0.67543	0.6119	0.85665	13395	1	-2.2474
RTP2	3	0.0060709	0.025785	1	398	1	0.68993	0.17688	0.24435	0.74495	5903	2	0.68993
ACYP2	3	0.0061194	0.025785	1	399	3	-1.1873	0.99388	0.98838	0.997141	18724	0	-1.1873
BARHL2	3	0.0061233	0.025785	1	400	3	-0.61249	0.98667	0.97831	0.995217	18569	0	-0.61249
BOLA2	3	0.0061246	0.025785	1	401	3	-0.8663	0.99388	0.98838	0.997141	18723	0	-0.8663
ZNF674	3	0.0061318	0.025785	1	402	2	-1.281	0.4332	0.48652	0.808176	11014	1	-1.281
ARMC12	3	0.0061547	0.026081	1	403	3	-1.457	0.99385	0.98806	0.997141	18722	0	-1.457
KLF15	3	0.006175	0.026081	1	404	3	-1.0514	0.99382	0.98806	0.997141	18721	0	-1.0514
TAS2R42	3	0.0061758	0.026081	1	405	3	-1.0972	0.97647	0.95817	0.986678	18344	0	-1.0972
GABRA4	3	0.0061873	0.026081	1	406	2	-2.2637	0.9351	0.88399	0.949126	17557	0	-2.2637
LDLRAD4	3	0.0061919	0.026081	1	407	2	-1.8526	0.6969	0.62119	0.85665	13635	1	-1.8526
LSM10	3	0.0061966	0.026081	1	408	2	-1.9412	0.9684	0.94542	0.981898	18170	0	-1.9412
TNRC18	3	0.0062282	0.026081	1	409	2	-1.1126	0.97136	0.95041	0.983456	18243	0	-1.1126
RAP1GAP2	3	0.0062551	0.026082	1	410	3	-0.86011	0.99374	0.98806	0.997141	18720	0	-0.86011
PSMD6	3	0.0062551	0.026082	1	411	3	-1.0141	0.99374	0.98806	0.997141	18719	0	-1.0141
C21orf2	3	0.0062946	0.026082	1	412	3	-1.1333	0.99371	0.98806	0.997141	18718	0	-1.1333
ATP5L	3	0.006373	0.026368	1	413	3	-1.2925	0.99363	0.98774	0.997141	18717	0	-1.2925
OTOGL	3	0.006374	0.026368	1	414	2	-1.9918	0.97078	0.94877	0.983058	18230	0	-1.9918
DPPA2	3	0.0063821	0.026368	1	415	3	-1.2565	0.99362	0.98774	0.997141	18716	0	-1.2565
TLR3	3	0.0063856	0.026368	1	416	3	-1.6579	0.98048	0.96932	0.993836	18425	0	-1.6579
AMZ2	3	0.0063882	0.026368	1	417	2	-1.6444	0.27819	0.32464	0.74495	8028	1	-1.6444
BCL11B	3	0.0063999	0.026688	1	418	2	-1.801	0.91797	0.86416	0.94513	17226	0	-1.801
UCHL1	3	0.0064075	0.026688	1	419	3	-1.6693	0.99359	0.98739	0.99705	18714	0	-1.6693
SLC4A11	3	0.0064235	0.026688	1	420	2	-1.5497	0.86333	0.78454	0.915826	16190	0	-1.5497
PCDHA4	3	0.006438	0.026688	1	421	2	-0.89621	0.8002	0.7014	0.877418	15095	1	-0.89621
GJB3	3	0.0064731	0.026688	1	422	3	-0.78876	0.99353	0.98739	0.99705	18713	0	-0.78876
SAMD14	3	0.0064905	0.026688	1	423	1	0.38285	0.14725	0.21269	0.74495	5274	2	0.38285
LRRC23	3	0.0064914	0.026688	1	424	3	-0.84636	0.99351	0.98739	0.99705	18712	0	-0.84636
WFDC6	3	0.0065429	0.026688	1	425	1	0.12976	0.86501	0.78781	0.91761	16217	0	0.12976
OR5R1	3	0.0065465	0.026688	1	426	3	-1.2018	0.99345	0.98739	0.99705	18711	0	-1.2018
CD96	3	0.0065826	0.026993	1	427	3	-1.9612	0.99249	0.98576	0.996324	18690	0	-1.9612
ESRP1	3	0.0065953	0.026993	1	428	1	-0.0049158	0.85835	0.77677	0.91262	16074	0	-0.0049158
ROS1	3	0.0066478	0.027292	1	429	2	-1.1619	0.6551	0.60732	0.85665	13180	1	-1.1619
TPP2	3	0.0066544	0.027292	1	430	3	-1.7472	0.9933	0.98674	0.996764	18709	0	-1.7472
IDO2	3	0.0067002	0.027293	1	431	2	-1.9316	0.1715	0.24321	0.74495	5781	1	-1.9316
NSRP1	3	0.006711	0.027293	1	432	3	-0.95854	0.99329	0.98674	0.996764	18708	0	-0.95854
TLK1	3	0.0067527	0.027293	1	433	1	0.47531	0.31736	0.37358	0.78771	8820	2	0.47531
OR1E2	2	0.0067637	0.022056	1	434	2	-2.0825	0.99324	0.98861	0.997141	18707	0	-2.0825
ADAMTS4	3	0.0067798	0.027569	1	435	2	-2.0258	0.31658	0.37358	0.78771	8799	1	-2.0258
OR7D4	3	0.0068051	0.027569	1	436	2	-0.97757	0.26473	0.31314	0.74495	7789	1	-0.97757
DCHS2	3	0.0068137	0.027569	1	437	3	-1.0472	0.99319	0.98644	0.996563	18706	0	-1.0472
CCNB1IP1	3	0.0068687	0.027888	1	438	3	-1.7136	0.99313	0.9861	0.996324	18704	0	-1.7136
SMG5	3	0.0068837	0.027888	1	439	2	-1.0689	0.91231	0.85936	0.94513	17105	0	-1.0689
OR52E4	3	0.0068837	0.027888	1	440	2	-0.84155	0.47445	0.49967	0.808176	11532	1	-0.84155
ZC3H6	3	0.0068867	0.027888	1	441	2	-1.4924	0.79803	0.7014	0.877418	15050	1	-1.4924
SERPING1	3	0.0068935	0.027888	1	442	3	-1.5965	0.99311	0.9861	0.996324	18703	0	-1.5965
PRAMEF5	3	0.0069356	0.027888	1	443	2	-1.8101	0.81002	0.72191	0.893378	15257	1	-1.8101
KHDRBS1	3	0.0069566	0.027888	1	444	3	-1.1029	0.99304	0.9861	0.996324	18701	0	-1.1029
HARBI1	3	0.0069624	0.027888	1	445	1	0.31979	0.39374	0.43884	0.806377	10255	2	0.31979
ALDH3A2	3	0.0070047	0.027888	1	446	3	-0.75905	0.993	0.9861	0.996324	18699	0	-0.75905
SEPSECS	3	0.0070148	0.027888	1	447	1	1.1096	0.099913	0.17124	0.719523	4243	2	1.1096
LRP2BP	3	0.0070269	0.027888	1	448	3	-0.81046	0.99297	0.9861	0.996324	18698	0	-0.81046
FUT7	3	0.0070413	0.027888	1	449	2	-1.6359	0.88947	0.82973	0.939974	16652	0	-1.6359
DEFB130	3	0.0070586	0.027888	1	450	2	-1.6591	0.48727	0.50203	0.808176	11644	1	-1.6591
SREK1IP1	3	0.0070672	0.027888	1	451	1	0.022295	0.48819	0.50203	0.808176	11651	1	0.022295
RCN1	3	0.0071329	0.027888	1	452	2	-1.4726	0.86427	0.78781	0.91761	16202	0	-1.4726
CDK19	3	0.007172	0.027888	1	453	1	0.56716	0.22315	0.2847	0.74495	6916	2	0.56716
OR51V1	3	0.0071776	0.027888	1	454	2	-1.3672	0.92545	0.86891	0.94513	17368	0	-1.3672
SCN2A	3	0.0071787	0.027888	1	455	3	-0.75047	0.99282	0.9861	0.996324	18697	0	-0.75047
OSTN	3	0.0071976	0.027888	1	456	2	-1.7215	0.70523	0.62813	0.863891	13733	1	-1.7215
PIR	3	0.0072225	0.027888	1	457	2	-1.3783	0.97125	0.94878	0.983058	18238	0	-1.3783
COPG1	3	0.0072485	0.027888	1	458	3	-1.1139	0.99275	0.9861	0.996324	18696	0	-1.1139
MMP15	3	0.0072623	0.027888	1	459	3	-0.76244	0.99274	0.9861	0.996324	18695	0	-0.76244
TGFBR3L	3	0.0072702	0.027888	1	460	3	-0.89456	0.99273	0.9861	0.996324	18694	0	-0.89456
B3GAT1	3	0.0072769	0.027888	1	461	1	1.8885	0.018759	0.041474	0.717159	957	2	1.8885
PCDHB16	3	0.0073177	0.027888	1	462	2	-1.3185	0.94122	0.88828	0.949568	17663	0	-1.3185
LACTBL1	3	0.0073293	0.027888	1	463	1	0.35291	0.38663	0.43219	0.801975	10130	2	0.35291
C5orf51	3	0.0073317	0.027888	1	464	3	-0.84173	0.99267	0.9861	0.996324	18692	0	-0.84173
RAD51B	3	0.0073817	0.028194	1	465	2	-0.57547	0.89478	0.83701	0.939974	16759	0	-0.57547
IL20	3	0.0074341	0.028195	1	466	1	0.036162	0.78034	0.68997	0.875515	14764	1	0.036162
OR2L3	3	0.0074489	0.028195	1	467	2	-2.4662	0.88636	0.8223	0.935471	16600	0	-2.4662
IGBP1	3	0.0074768	0.02848	1	468	2	-2.5694	0.91207	0.85936	0.94513	17100	0	-2.5694
GNAI1	3	0.0074865	0.028764	1	469	1	0.85769	0.027474	0.054414	0.717285	1354	2	0.85769
PLA2G2C	3	0.0074895	0.028764	1	470	2	-2.7389	0.85098	0.76995	0.910951	15944	0	-2.7389
HSPA13	3	0.0074979	0.028764	1	471	3	-1.0011	0.9925	0.98576	0.996324	18691	0	-1.0011
CNPY4	3	0.0075303	0.028764	1	472	2	-2.1589	0.85649	0.77449	0.911309	16039	0	-2.1589
LENG1	3	0.0075389	0.028764	1	473	1	-0.17434	0.94792	0.90166	0.957983	17776	0	-0.17434
BCHE	3	0.0075403	0.028764	1	474	3	-2.4315	0.99246	0.98576	0.996324	18689	0	-2.4315
GALR1	3	0.0075667	0.028765	1	475	3	-0.92418	0.99243	0.98576	0.996324	18688	0	-0.92418
MRPS11	3	0.007585	0.028765	1	476	3	-0.92608	0.99242	0.98576	0.996324	18687	0	-0.92608
RASL12	3	0.0075913	0.028765	1	477	1	-0.17555	0.85603	0.77449	0.911309	16030	0	-0.17555
FHL5	3	0.0076523	0.033918	1	478	3	-0.99001	0.99235	0.98576	0.996324	18686	0	-0.99001
IZUMO3	3	0.007653	0.033918	1	479	2	-1.9918	0.33223	0.38828	0.78771	9105	1	-1.9918
SMAD7	3	0.0076881	0.033918	1	480	3	-1.0874	0.99231	0.98576	0.996324	18685	0	-1.0874
PTMA	3	0.007689	0.033918	1	481	2	-2.5465	0.95717	0.92519	0.971941	17960	0	-2.5465
PCDHGB7	3	0.0076953	0.033918	1	482	3	-1.2957	0.9923	0.98576	0.996324	18684	0	-1.2957
ZEB2	3	0.0076961	0.033918	1	483	2	-0.97722	0.77523	0.68997	0.875515	14691	1	-0.97722
GAP43	3	0.0077485	0.033918	1	484	1	0.044907	0.14369	0.20782	0.74495	5192	1	0.044907
FHAD1	3	0.0078533	0.033919	1	485	1	1.0491	0.076285	0.13552	0.719523	3408	2	1.0491
BTNL10	3	0.0078566	0.033919	1	486	3	-0.78014	0.99214	0.98576	0.996324	18683	0	-0.78014
CARS	3	0.0078728	0.033919	1	487	2	-1.6146	0.79991	0.7014	0.877418	15090	1	-1.6146
EIF3G	3	0.0079057	0.033919	1	488	2	-1.2319	0.63522	0.59137	0.85665	12970	1	-1.2319
CLCA1	3	0.0079223	0.033919	1	489	2	-2.0339	0.56633	0.53859	0.823175	12322	1	-2.0339
CDK1	3	0.0079359	0.033919	1	490	3	-2.0234	0.99206	0.98576	0.996324	18682	0	-2.0234
GNG3	3	0.0079581	0.033919	1	491	2	-0.55324	0.94462	0.89248	0.951759	17718	0	-0.55324
OR51B2	3	0.0079799	0.033919	1	492	3	-2.1746	0.99158	0.98503	0.996324	18671	0	-2.1746
COX7C	3	0.0079821	0.033919	1	493	3	-1.197	0.99202	0.98576	0.996324	18681	0	-1.197
OR1L6	3	0.0079863	0.033919	1	494	3	-0.68993	0.99201	0.98576	0.996324	18680	0	-0.68993
MIER1	3	0.0079968	0.03424	1	495	3	-1.287	0.992	0.9854	0.996324	18679	0	-1.287
MED1	3	0.0080105	0.03424	1	496	1	1.1617	0.054102	0.11131	0.717285	2540	2	1.1617
MYOZ1	3	0.0080324	0.03424	1	497	2	-1.4404	0.90141	0.84241	0.942349	16882	0	-1.4404
EIF4EBP3	3	0.0080639	0.03424	1	498	2	-1.2165	0.72997	0.64421	0.86579	14040	1	-1.2165
BANK1	3	0.0080745	0.034816	1	499	2	-1.9399	0.26263	0.31314	0.74495	7743	1	-1.9399
CRTAP	3	0.0081111	0.034816	1	500	3	-0.98021	0.99189	0.9854	0.996324	18678	0	-0.98021
USH2A	3	0.0081152	0.034816	1	501	2	-0.88302	0.92163	0.86891	0.94513	17280	0	-0.88302
ARHGEF26	3	0.0081154	0.034816	1	502	3	-1.4871	0.99188	0.9854	0.996324	18677	0	-1.4871
RNASE2	3	0.0081676	0.034816	1	503	2	-1.2234	0.47903	0.50203	0.808176	11568	1	-1.2234
UGT8	3	0.0081772	0.034816	1	504	3	-0.98582	0.99182	0.9854	0.996324	18676	0	-0.98582
MPZL3	3	0.0081961	0.034816	1	505	2	-1.2708	0.90687	0.8544	0.94513	16994	0	-1.2708
ZNF860	3	0.0082168	0.034816	1	506	3	-0.93642	0.99178	0.9854	0.996324	18675	0	-0.93642
PRCP	3	0.00822	0.034816	1	507	2	-0.30211	0.6024	0.57068	0.848476	12670	1	-0.30211
PGRMC2	3	0.008228	0.034816	1	508	2	-1.3187	0.18816	0.26081	0.74495	6146	1	-1.3187
DUOXA2	3	0.0082439	0.034816	1	509	2	-1.0756	0.58518	0.55922	0.839485	12497	1	-1.0756
OR10W1	3	0.0082599	0.034816	1	510	2	-1.6677	0.81994	0.73108	0.896276	15413	1	-1.6677
PNMA8A	3	0.0082724	0.034816	1	511	1	1.4216	0.028071	0.054414	0.717285	1385	2	1.4216
RTCB	3	0.0083248	0.034816	1	512	1	2.2219	0.005876	0.018397	0.717159	332	2	2.2219
LAMA4	3	0.0083771	0.035153	1	513	1	-0.26179	0.02188	0.044383	0.717159	1100	1	-0.26179
KAT2A	3	0.0083863	0.035153	1	514	3	-0.93517	0.99161	0.98503	0.996324	18673	0	-0.93517
EPHA4	3	0.0084146	0.035153	1	515	3	-1.2621	0.99159	0.98503	0.996324	18672	0	-1.2621
WARS	3	0.0084473	0.035503	1	516	3	-0.52235	0.99155	0.98465	0.996324	18670	0	-0.52235
PPP5C	3	0.0084933	0.035504	1	517	3	-0.68717	0.99151	0.98465	0.996324	18669	0	-0.68717
GPR158	3	0.0085067	0.035504	1	518	2	-2.4221	0.60933	0.573	0.84892	12731	1	-2.4221
C4orf22	3	0.0085174	0.036092	1	519	3	-1.1653	0.99148	0.98465	0.996324	18668	0	-1.1653
POPDC2	3	0.0085284	0.036092	1	520	3	-1.3345	0.99147	0.98465	0.996324	18667	0	-1.3345
KRTAP21-2	3	0.0085554	0.036092	1	521	3	-1.8685	0.97634	0.95817	0.986678	18339	0	-1.8685
DLD	3	0.0085608	0.036092	1	522	2	-1.4803	0.825	0.74026	0.901858	15486	1	-1.4803
TICAM1	3	0.0085866	0.036092	1	523	2	-0.63424	0.13246	0.19329	0.727326	4958	1	-0.63424
FAM47E	3	0.0086023	0.036092	1	524	3	-3.0052	0.9914	0.98465	0.996324	18665	0	-3.0052
TRIM25	3	0.0086023	0.036092	1	525	3	-0.97744	0.9914	0.98465	0.996324	18666	0	-0.97744
ABHD16B	3	0.0086521	0.036092	1	526	3	-1.2432	0.99135	0.98465	0.996324	18664	0	-1.2432
C17orf53	3	0.0086588	0.036092	1	527	3	-1.2169	0.99134	0.98465	0.996324	18663	0	-1.2169
BIRC2	3	0.0086696	0.036092	1	528	2	-1.1989	0.38225	0.42737	0.801105	10043	1	-1.1989
SLCO2B1	3	0.0086913	0.036434	1	529	2	-1.0793	0.90417	0.85097	0.94513	16944	0	-1.0793
ZFAND2A	3	0.0087636	0.036434	1	530	3	-1.2821	0.99124	0.98427	0.996324	18662	0	-1.2821
INIP	3	0.0087845	0.036434	1	531	2	-1.4576	0.80409	0.71059	0.885461	15163	1	-1.4576
SYNPR	3	0.0087961	0.036775	1	532	1	-0.058738	0.15457	0.2194	0.74495	5434	1	-0.058738
FOXRED2	2	0.0088072	0.023323	1	533	2	-1.1457	0.99119	0.98728	0.99705	18661	0	-1.1457
RGS13	3	0.0088119	0.036775	1	534	2	-1.4779	0.63807	0.59358	0.85665	12995	1	-1.4779
OR2A1	3	0.0088399	0.036775	1	535	3	-0.8083	0.99116	0.98389	0.996324	18660	0	-0.8083
RASGRP1	3	0.0088484	0.036775	1	536	1	0.32788	0.53819	0.52486	0.81833	12088	1	0.32788
APOBEC4	3	0.0088941	0.036775	1	537	3	-1.3464	0.99111	0.98389	0.996324	18659	0	-1.3464
CAV1	3	0.0089166	0.036775	1	538	2	-1.4452	0.65706	0.60732	0.85665	13202	1	-1.4452
ZNF519	3	0.0089332	0.036775	1	539	2	-1.4097	0.55362	0.53175	0.818821	12221	1	-1.4097
SLC39A2	3	0.0089349	0.036775	1	540	3	-0.78298	0.99107	0.98389	0.996324	18658	0	-0.78298
ARID5B	3	0.0089439	0.036775	1	541	3	-0.61094	0.99106	0.98389	0.996324	18657	0	-0.61094
ZNF454	3	0.0090331	0.037367	1	542	2	-0.98325	0.62778	0.59136	0.85665	12890	1	-0.98325
CAPN6	3	0.0090386	0.037367	1	543	2	-1.5333	0.16718	0.23882	0.74495	5690	1	-1.5333
PLEKHA3	3	0.0090556	0.037368	1	544	3	-0.82551	0.99094	0.98389	0.996324	18656	0	-0.82551
RPL36AL	3	0.0090578	0.039887	1	545	1	-0.19727	0.92824	0.87201	0.945349	17428	0	-0.19727
ATF7	3	0.0090578	0.039887	1	546	1	0.40329	0.33957	0.39542	0.78771	9233	2	0.40329
TMX4	3	0.009106	0.042406	1	547	3	-2.0392	0.99089	0.98389	0.996324	18655	0	-2.0392
HERC3	3	0.0091139	0.042406	1	548	2	-1.547	0.90358	0.84757	0.94513	16932	0	-1.547
RUSC1-AS1	3	0.0091625	0.042772	1	549	2	-0.61753	0.23151	0.29273	0.74495	7087	1	-0.61753
GRTP1	3	0.0091698	0.042772	1	550	2	-1.6752	0.66146	0.60732	0.85665	13249	1	-1.6752
NMNAT1	3	0.0092063	0.042772	1	551	2	-3.4162	0.42351	0.47655	0.808176	10836	1	-3.4162
RALY	3	0.0092411	0.042772	1	552	2	-1.7268	0.86401	0.78781	0.91761	16199	0	-1.7268
RNPC3	3	0.0092411	0.042772	1	553	1	0.95442	0.16642	0.23882	0.74495	5668	2	0.95442
CLVS2	3	0.0092561	0.042772	1	554	3	-0.85257	0.99074	0.98348	0.996291	18654	0	-0.85257
MARS2	3	0.0092584	0.042772	1	555	3	-1.0402	0.99074	0.98348	0.996291	18653	0	-1.0402
RPE65	3	0.0092608	0.042773	1	556	3	-1.4126	0.99074	0.98348	0.996291	18652	0	-1.4126
PPP1R1C	3	0.0092747	0.042773	1	557	3	-0.92796	0.99073	0.98348	0.996291	18651	0	-0.92796
RRP7A	3	0.0092817	0.042773	1	558	3	-1.3492	0.99072	0.98348	0.996291	18650	0	-1.3492
UNC93B1	3	0.009305	0.042773	1	559	3	-0.67354	0.9907	0.98348	0.996291	18649	0	-0.67354
NEUROD6	3	0.0093143	0.042773	1	560	3	-1.008	0.99069	0.98348	0.996291	18648	0	-1.008
ZNF285	3	0.0093188	0.042773	1	561	2	-2.1804	0.89827	0.83701	0.939974	16830	0	-2.1804
RHCE	3	0.0093196	0.042773	1	562	2	-0.52419	0.91969	0.86572	0.94513	17253	0	-0.52419
RAD17	3	0.0093236	0.042773	1	563	3	-1.0514	0.99068	0.98348	0.996291	18646	0	-1.0514
RAPGEF4	3	0.0093358	0.042773	1	564	2	-1.0614	0.24913	0.29994	0.74495	7473	1	-1.0614
U2AF1	3	0.0093719	0.042773	1	565	2	-0.69461	0.96925	0.94542	0.981898	18194	0	-0.69461
TBCB	3	0.0094242	0.043116	1	566	2	-1.1553	0.75476	0.67624	0.875515	14376	1	-1.1553
TANGO6	3	0.0094267	0.043116	1	567	3	-0.82225	0.99057	0.98309	0.996291	18645	0	-0.82225
ZDBF2	3	0.0094377	0.043116	1	568	2	-2.3285	0.49312	0.50203	0.808176	11692	1	-2.3285
PARP15	3	0.0094766	0.043117	1	569	2	-0.38776	0.9718	0.95041	0.983456	18250	0	-0.38776
ZNF334	3	0.0095289	0.043699	1	570	1	0.15817	0.22752	0.29144	0.74495	7005	1	0.15817
CCIN	3	0.0095345	0.043699	1	571	2	-1.3649	0.94181	0.88972	0.949568	17673	0	-1.3649
PARP9	3	0.0095517	0.043699	1	572	2	-1.4959	0.54088	0.52719	0.81833	12115	1	-1.4959
SLC25A34	3	0.0095518	0.043699	1	573	3	-0.74575	0.99045	0.98309	0.996291	18644	0	-0.74575
SPTLC3	3	0.0095974	0.043699	1	574	2	-1.2648	0.9574	0.92519	0.971941	17963	0	-1.2648
MORN5	3	0.0096074	0.043699	1	575	1	0.55168	0.33111	0.38392	0.78771	9082	2	0.55168
OR8J1	3	0.0096074	0.043699	1	576	1	0.20905	0.42163	0.47118	0.808176	10806	1	0.20905
KISS1	3	0.0096089	0.043699	1	577	2	-1.6409	0.90407	0.85097	0.94513	16942	0	-1.6409
GVQW2	3	0.0096422	0.043699	1	578	3	-1.0799	0.99036	0.98309	0.996291	18643	0	-1.0799
SYTL4	3	0.009666	0.044318	1	579	3	-0.63586	0.99033	0.98309	0.996291	18642	0	-0.63586
MUSK	3	0.0096684	0.044318	1	580	3	-1.178	0.99033	0.98309	0.996291	18641	0	-1.178
CLEC1B	3	0.0096859	0.044318	1	581	2	-0.50108	0.47818	0.50203	0.808176	11563	1	-0.50108
ZNF480	3	0.0096971	0.044318	1	582	3	-0.66493	0.9903	0.98309	0.996291	18640	0	-0.66493
MED24	3	0.0097295	0.044318	1	583	2	-1.8735	0.72499	0.64421	0.86579	13979	1	-1.8735
DNAJB3	3	0.0097497	0.044318	1	584	2	-1.5662	0.56754	0.53859	0.823175	12336	1	-1.5662
ANPEP	3	0.009767	0.044318	1	585	2	-1.283	0.19274	0.26453	0.74495	6258	1	-1.283
PCDHB1	3	0.0097815	0.044318	1	586	2	-1.6791	0.64803	0.60277	0.85665	13111	1	-1.6791
CXCL10	3	0.0097872	0.044318	1	587	2	-1.4673	0.79331	0.69451	0.875762	14967	1	-1.4673
GFOD2	3	0.0097906	0.044318	1	588	2	-0.75206	0.67737	0.61422	0.85665	13418	1	-0.75206
OR6C74	3	0.0098222	0.044318	1	589	3	-0.73461	0.99018	0.98309	0.996291	18639	0	-0.73461
ZNF438	3	0.0098429	0.044318	1	590	2	-0.5845	0.36915	0.40989	0.789169	9793	1	-0.5845
RUVBL2	3	0.0098803	0.044318	1	591	3	-1.0481	0.99012	0.98309	0.996291	18638	0	-1.0481
ETV3	3	0.0099119	0.044318	1	592	3	-1.0417	0.99009	0.98309	0.996291	18637	0	-1.0417
SPIDR	3	0.0099439	0.044318	1	593	2	-1.6999	0.35318	0.40528	0.78771	9483	1	-1.6999
BTN2A2	3	0.0099898	0.044318	1	594	3	-0.76602	0.99001	0.98309	0.996291	18636	0	-0.76602
LRFN4	3	0.0099947	0.044318	1	595	3	-1.0943	0.99001	0.98309	0.996291	18635	0	-1.0943
RPL24	3	0.0099998	0.044318	1	596	1	0.85917	0.13082	0.1923	0.727326	4927	2	0.85917
OR10G8	3	0.010007	0.044318	1	597	3	-1.0451	0.98999	0.98309	0.996291	18634	0	-1.0451
MSANTD3-TMEFF1	3	0.010022	0.044318	1	598	3	-0.90926	0.98998	0.98309	0.996291	18633	0	-0.90926
PRR21	3	0.010037	0.044318	1	599	3	-1.7554	0.97811	0.96167	0.989149	18372	0	-1.7554
DNAI1	3	0.010039	0.044318	1	600	3	-0.99709	0.98996	0.98309	0.996291	18632	0	-0.99709
LRIF1	3	0.010052	0.044318	1	601	2	-0.39971	0.51763	0.51112	0.809541	11913	1	-0.39971
PBOV1	3	0.010078	0.044318	1	602	3	-1.0916	0.98992	0.98309	0.996291	18631	0	-1.0916
SUPT7L	3	0.010078	0.044318	1	603	2	-1.2607	0.86413	0.78781	0.91761	16201	0	-1.2607
MEI4	3	0.010093	0.044318	1	604	2	-1.688	0.18071	0.25383	0.74495	5993	1	-1.688
HIST1H2BM	3	0.010093	0.044318	1	605	2	-1.688	0.91899	0.86416	0.94513	17242	0	-1.688
NAXD	3	0.010104	0.044318	1	606	1	0.044502	0.68674	0.61655	0.85665	13521	1	0.044502
NRP1	3	0.010147	0.044318	1	607	3	-0.60472	0.98985	0.98309	0.996291	18630	0	-0.60472
FBXW10	3	0.010155	0.044318	1	608	2	-1.3351	0.1766	0.24435	0.74495	5901	1	-1.3351
RSRC1	3	0.010157	0.044318	1	609	1	0.49638	0.27736	0.32324	0.74495	8008	2	0.49638
USP9Y	3	0.010234	0.044969	1	610	2	-2.2371	0.96856	0.94542	0.981898	18174	0	-2.2371
ARRDC3	3	0.010258	0.045941	1	611	3	-1.2016	0.98974	0.98269	0.996291	18629	0	-1.2016
TMEM140	3	0.010314	0.046572	1	612	3	-1.1704	0.97944	0.96628	0.992057	18403	0	-1.1704
EPDR1	3	0.010366	0.046572	1	613	1	0.3009	0.38715	0.43219	0.801975	10137	2	0.3009
KIF2B	3	0.010375	0.046572	1	614	3	-1.0273	0.98963	0.98269	0.996291	18628	0	-1.0273
RPS4Y1	3	0.010381	0.046572	1	615	3	-0.86639	0.98962	0.98269	0.996291	18627	0	-0.86639
LOC100128429	3	0.010391	0.046572	1	616	2	-2.0091	0.81592	0.73108	0.896276	15340	1	-2.0091
SLC35G2	3	0.010415	0.046572	1	617	2	-1.4069	0.14388	0.20782	0.74495	5198	1	-1.4069
C22orf46	3	0.010418	0.046573	1	618	1	0.10074	0.82054	0.73336	0.898022	15421	1	0.10074
RABGGTA	3	0.010427	0.046573	1	619	2	-1.4657	0.65155	0.60732	0.85665	13141	1	-1.4657
GSTZ1	3	0.010464	0.046573	1	620	3	-0.73403	0.98954	0.98269	0.996291	18626	0	-0.73403
GABRB2	3	0.010471	0.046573	1	621	1	0.24959	0.24265	0.29535	0.74495	7325	1	0.24959
FAM133B	2	0.010506	0.026022	1	622	1	-2.8523	0.8827	0.83051	0.939974	16540	0	-2.8523
TXNDC8	3	0.010523	0.046573	1	623	1	-0.3581	0.0035772	0.0053393	0.459282	209	1	-0.3581
AGA	3	0.010555	0.047241	1	624	2	-1.5156	0.86429	0.78781	0.91761	16203	0	-1.5156
RNF4	3	0.010575	0.047241	1	625	1	-0.10891	0.93531	0.88399	0.949126	17563	0	-0.10891
ETFRF1	3	0.010594	0.047241	1	626	2	-1.4812	0.9576	0.92519	0.971941	17969	0	-1.4812
MCRS1	3	0.01063	0.047242	1	627	2	-1.639	0.37352	0.41413	0.790494	9879	1	-1.639
MYO9B	3	0.010654	0.047242	1	628	1	0.52704	0.060037	0.11544	0.717285	2782	2	0.52704
CLDN3	3	0.010654	0.047242	1	629	2	-0.67083	0.92964	0.87811	0.948694	17455	0	-0.67083
TRIM7	3	0.010723	0.047618	1	630	3	-0.79989	0.98928	0.98226	0.996291	18625	0	-0.79989
GRXCR2	3	0.010741	0.047618	1	631	3	-0.56756	0.98926	0.98226	0.996291	18624	0	-0.56756
HMBS	3	0.010787	0.047619	1	632	3	-0.95051	0.98921	0.98226	0.996291	18623	0	-0.95051
ANXA10	3	0.010811	0.047619	1	633	2	-0.46294	0.92062	0.86891	0.94513	17266	0	-0.46294
KNSTRN	3	0.010818	0.047619	1	634	2	-1.2925	0.57177	0.54092	0.824603	12372	1	-1.2925
NOP56	3	0.010836	0.047619	1	635	2	-1.0687	0.6086	0.573	0.84892	12722	1	-1.0687
CT55	3	0.010862	0.047619	1	636	3	-0.57091	0.98914	0.98226	0.996291	18621	0	-0.57091
HPSE2	3	0.010872	0.047619	1	637	3	-1.0128	0.98913	0.98226	0.996291	18620	0	-1.0128
OR5T1	3	0.010889	0.047976	1	638	1	0.19191	0.59385	0.56148	0.839485	12584	1	0.19191
ZNF235	3	0.010927	0.047976	1	639	3	-1.4561	0.97613	0.95817	0.986678	18336	0	-1.4561
TMX3	3	0.010941	0.047977	1	640	1	0.58983	0.030883	0.065444	0.717285	1491	2	0.58983
GABRR1	3	0.010965	0.047977	1	641	3	-0.7496	0.98903	0.98185	0.996291	18619	0	-0.7496
MGST1	3	0.010971	0.047977	1	642	3	-0.59644	0.98903	0.98185	0.996291	18618	0	-0.59644
LY6G6D	3	0.010986	0.048333	1	643	3	-0.7789	0.98901	0.98144	0.996291	18617	0	-0.7789
TULP1	3	0.010989	0.048333	1	644	3	-1.0342	0.98901	0.98144	0.996291	18616	0	-1.0342
EDAR	3	0.011003	0.048333	1	645	2	-2.0221	0.9676	0.94451	0.981898	18155	0	-2.0221
NOL9	3	0.01102	0.048333	1	646	1	0.037765	0.91535	0.86416	0.94513	17165	0	0.037765
PANX2	3	0.011031	0.048333	1	647	2	-1.256	0.57078	0.54092	0.824603	12366	1	-1.256
RHOBTB1	3	0.011072	0.048333	1	648	3	-0.66587	0.98893	0.98144	0.996291	18614	0	-0.66587
PRR11	3	0.011087	0.048333	1	649	3	-0.98437	0.98891	0.98144	0.996291	18613	0	-0.98437
DOK2	3	0.011098	0.048333	1	650	1	-0.053336	0.68448	0.61655	0.85665	13491	1	-0.053336
MDH1	3	0.01112	0.048333	1	651	2	-1.7929	0.93865	0.88544	0.949126	17617	0	-1.7929
TERB2	3	0.01115	0.048334	1	652	1	0.62011	0.22409	0.2847	0.74495	6931	2	0.62011
ZNF592	3	0.011172	0.048334	1	653	2	-1.4324	0.93793	0.88544	0.949126	17605	0	-1.4324
CAMK2N1	3	0.011184	0.048334	1	654	2	-1.0914	0.66688	0.6096	0.85665	13307	1	-1.0914
ANAPC10	3	0.011193	0.048334	1	655	2	-1.354	0.89229	0.83519	0.939974	16711	0	-1.354
SIPA1	3	0.011203	0.048334	1	656	1	-0.25903	0.92964	0.87811	0.948694	17456	0	-0.25903
NTNG2	3	0.011209	0.048334	1	657	2	-1.7331	0.23794	0.29535	0.74495	7229	1	-1.7331
KLHL34	3	0.011255	0.048334	1	658	1	0.37064	0.32739	0.37953	0.78771	9003	2	0.37064
PCTP	3	0.01128	0.048681	1	659	3	-0.85491	0.98872	0.98103	0.996208	18612	0	-0.85491
HAO1	3	0.011289	0.048681	1	660	3	-1.2077	0.98709	0.97831	0.995217	18578	0	-1.2077
CD180	3	0.011296	0.048681	1	661	3	-0.92957	0.9887	0.98103	0.996208	18611	0	-0.92957
CSRP2	3	0.011307	0.048681	1	662	1	0.18354	0.2338	0.29402	0.74495	7146	1	0.18354
SPATA33	3	0.011377	0.048681	1	663	3	-1.2368	0.98862	0.98103	0.996208	18610	0	-1.2368
IMPACT	3	0.011387	0.048681	1	664	3	-0.6124	0.98861	0.98103	0.996208	18609	0	-0.6124
TRAT1	3	0.011416	0.048681	1	665	3	-0.88352	0.98858	0.98103	0.996208	18608	0	-0.88352
RHBDL3	3	0.011432	0.048681	1	666	3	-0.78445	0.98857	0.98103	0.996208	18607	0	-0.78445
DUSP10	3	0.011438	0.048681	1	667	2	-0.60596	0.86916	0.7984	0.923799	16293	0	-0.60596
CDK8	3	0.011438	0.048681	1	668	1	0.38733	0.13917	0.20684	0.74495	5098	2	0.38733
FSIP2	3	0.01148	0.048681	1	669	3	-0.82719	0.98852	0.98103	0.996208	18606	0	-0.82719
OR52B2	3	0.011488	0.048681	1	670	3	-1.178	0.98851	0.98103	0.996208	18605	0	-1.178
ZNF585B	3	0.01155	0.048681	1	671	2	-1.7623	0.86492	0.78781	0.91761	16214	0	-1.7623
ZNF202	3	0.011569	0.048681	1	672	1	-0.45056	0.76749	0.68304	0.875515	14556	1	-0.45056
HECTD2	3	0.011569	0.048681	1	673	3	-1.2463	0.98843	0.98103	0.996208	18603	0	-1.2463
TNPO1	3	0.011588	0.048681	1	674	2	-2.2532	0.94397	0.88972	0.949568	17709	0	-2.2532
ZNF749	3	0.011593	0.048681	1	675	3	-0.91226	0.98841	0.98103	0.996208	18602	0	-0.91226
TRDN	3	0.011601	0.048681	1	676	2	-1.5805	0.41185	0.46258	0.808176	10617	1	-1.5805
DLG4	3	0.011647	0.048681	1	677	2	-0.37002	0.31905	0.37358	0.78771	8854	1	-0.37002
MMP27	3	0.011663	0.048681	1	678	2	-2.6337	0.66165	0.60732	0.85665	13251	1	-2.6337
LGI1	3	0.011725	0.048681	1	679	2	-0.93558	0.86861	0.79627	0.923799	16285	0	-0.93558
CCT7	3	0.011733	0.048681	1	680	3	-1.9976	0.97754	0.96029	0.988109	18365	0	-1.9976
DHRS2	3	0.011778	0.049389	1	681	1	-0.4624	0.75242	0.67396	0.875515	14347	1	-0.4624
PDLIM3	3	0.011783	0.049389	1	682	2	-2.2216	0.37818	0.42154	0.797861	9960	1	-2.2216
SPDL1	3	0.011808	0.049389	1	683	2	-1.521	0.88973	0.82973	0.939974	16660	0	-1.521
RAMP2	3	0.011856	0.049389	1	684	1	0.41661	0.33074	0.38241	0.78771	9074	2	0.41661
FFAR1	3	0.011856	0.049389	1	685	1	0.92611	0.082614	0.14826	0.719523	3628	2	0.92611
OGG1	3	0.011868	0.049389	1	686	3	-0.73043	0.98813	0.98103	0.996208	18601	0	-0.73043
AQP1	3	0.011916	0.050094	1	687	2	-1.7785	0.0040763	0.0060885	0.465838	233	1	-1.7785
OR52E2	3	0.011932	0.050094	1	688	3	-0.72177	0.98807	0.98103	0.996208	18600	0	-0.72177
CHRFAM7A	3	0.011963	0.050094	1	689	3	-0.83635	0.98804	0.98103	0.996208	18599	0	-0.83635
DPF3	3	0.01198	0.050094	1	690	3	-0.67416	0.98802	0.98103	0.996208	18598	0	-0.67416
ANAPC16	3	0.011987	0.050094	1	691	2	-0.4295	0.65593	0.60732	0.85665	13189	1	-0.4295
GIN1	3	0.011992	0.050094	1	692	2	-1.4907	0.61001	0.573	0.84892	12734	1	-1.4907
PROK1	3	0.012014	0.050094	1	693	3	-0.52272	0.98799	0.98103	0.996208	18597	0	-0.52272
GRAP2	3	0.012069	0.050461	1	694	2	-1.6626	0.70029	0.62119	0.85665	13681	1	-1.6626
INPP4A	3	0.012099	0.050461	1	695	3	-0.96288	0.9879	0.9806	0.996208	18595	0	-0.96288
UGT2B10	3	0.012109	0.050461	1	696	3	-0.71602	0.98789	0.9806	0.996208	18594	0	-0.71602
THUMPD2	3	0.012109	0.050461	1	697	3	-0.65455	0.98789	0.9806	0.996208	18593	0	-0.65455
ZNF514	3	0.012117	0.050461	1	698	1	-0.10795	0.80325	0.70827	0.882981	15155	1	-0.10795
ARL14EPL	3	0.012117	0.050461	1	699	2	-0.78805	0.87969	0.81261	0.931676	16483	0	-0.78805
CLEC9A	3	0.01213	0.050462	1	700	3	-1.4729	0.98787	0.9806	0.996208	18592	0	-1.4729
GBP1	3	0.012188	0.050462	1	701	3	-1.3711	0.98781	0.9806	0.996208	18591	0	-1.3711
KIF1A	3	0.012196	0.050831	1	702	1	-0.32377	0.96902	0.94542	0.981898	18185	0	-0.32377
LCE1B	3	0.012208	0.050831	1	703	3	-0.4544	0.98779	0.98017	0.996208	18590	0	-0.4544
COL5A2	3	0.0123	0.050832	1	704	2	-1.1916	0.31852	0.37358	0.78771	8844	1	-1.1916
FEZ2	3	0.012326	0.050832	1	705	2	-1.8471	0.69414	0.61888	0.85665	13604	1	-1.8471
TGM4	3	0.012352	0.050832	1	706	2	-1.2447	0.7706	0.68766	0.875515	14623	1	-1.2447
NHLRC3	3	0.0124	0.051211	1	707	3	-0.59735	0.9876	0.97973	0.996127	18589	0	-0.59735
PIGA	3	0.012404	0.051211	1	708	2	-0.69332	0.9386	0.88544	0.949126	17615	0	-0.69332
DUOXA1	3	0.012416	0.051211	1	709	3	-0.76417	0.98758	0.97973	0.996127	18588	0	-0.76417
METTL16	3	0.012457	0.051605	1	710	2	-0.94774	0.65585	0.60732	0.85665	13187	1	-0.94774
CREB3L2	3	0.012511	0.052029	1	711	3	-0.8372	0.98749	0.9788	0.995287	18587	0	-0.8372
ADH4	3	0.01254	0.052029	1	712	3	-1.249	0.98746	0.9788	0.995287	18586	0	-1.249
ACSM5	3	0.012559	0.052029	1	713	2	-1.511	0.56476	0.5363	0.822264	12308	1	-1.511
PAWR	3	0.012561	0.052029	1	714	1	-0.045016	0.63428	0.59137	0.85665	12958	1	-0.045016
CPNE2	3	0.012572	0.052029	1	715	2	-1.298	0.098712	0.17124	0.719523	4193	1	-1.298
ARL4D	3	0.012598	0.052029	1	716	2	-1.0337	0.77649	0.68997	0.875515	14709	1	-1.0337
TEX2	3	0.012639	0.052742	1	717	1	0.22638	0.67115	0.6096	0.85665	13351	1	0.22638
OR2L8	3	0.012703	0.053461	1	718	3	-2.6379	0.97737	0.96029	0.988109	18362	0	-2.6379
BECN1	3	0.012703	0.053461	1	719	3	-0.93117	0.9873	0.9788	0.995287	18585	0	-0.93117
EYA3	3	0.012726	0.053461	1	720	3	-0.76784	0.98727	0.9788	0.995287	18584	0	-0.76784
GPD1	3	0.012768	0.054194	1	721	2	-0.98458	0.96775	0.94451	0.981898	18156	0	-0.98458
ITGB3BP	3	0.01277	0.054194	1	722	1	0.66248	0.18541	0.25963	0.74495	6089	2	0.66248
VCPKMT	3	0.01277	0.054194	1	723	1	0.3114	0.79278	0.69451	0.875762	14957	1	0.3114
TMEM52	3	0.01277	0.054194	1	724	1	0.6045	0.37671	0.4184	0.793902	9938	2	0.6045
LILRB2	3	0.012802	0.054194	1	725	3	-0.88904	0.9872	0.9788	0.995287	18583	0	-0.88904
TMEM150B	3	0.012825	0.054195	1	726	3	-0.94466	0.98717	0.9788	0.995287	18582	0	-0.94466
BTBD19	3	0.012834	0.054195	1	727	2	-1.4744	0.65242	0.60732	0.85665	13154	1	-1.4744
CNR1	3	0.012838	0.054195	1	728	3	-0.75202	0.98716	0.9788	0.995287	18581	0	-0.75202
CT45A3	3	0.012847	0.054195	1	729	2	-1.5765	0.044231	0.093596	0.717285	2095	1	-1.5765
FAM205C	3	0.012873	0.054195	1	730	3	-0.59488	0.98713	0.9788	0.995287	18580	0	-0.59488
DHX9	3	0.012885	0.054613	1	731	3	-0.57867	0.98712	0.97831	0.995217	18579	0	-0.57867
LOXL2	3	0.012886	0.054613	1	732	2	-1.465	0.58978	0.55922	0.839485	12549	1	-1.465
OTX1	3	0.012927	0.054613	1	733	2	-0.59495	0.84851	0.7677	0.910912	15888	0	-0.59495
OTUD3	3	0.012946	0.054613	1	734	2	-1.616	0.83547	0.76537	0.910912	15669	1	-1.616
FBXO17	3	0.012966	0.054613	1	735	2	-1.7139	0.94283	0.88972	0.949568	17695	0	-1.7139
DDX19A	3	0.012976	0.054613	1	736	2	-1.389	0.70017	0.62119	0.85665	13678	1	-1.389
MRGPRX4	3	0.012979	0.054613	1	737	2	-0.80205	0.96125	0.93339	0.97768	18045	0	-0.80205
DEFB133	3	0.013031	0.054613	1	738	2	-2.2124	0.30963	0.36027	0.78208	8654	1	-2.2124
PAX4	3	0.013058	0.054614	1	739	2	-1.2724	0.85649	0.77449	0.911309	16040	0	-1.2724
RP1	3	0.013083	0.054614	1	740	3	-1.3598	0.98692	0.97831	0.995217	18576	0	-1.3598
DUS2	3	0.013083	0.054614	1	741	1	0.70846	0.18519	0.25963	0.74495	6082	2	0.70846
KDM5A	3	0.0131	0.054614	1	742	3	-1.233	0.9869	0.97831	0.995217	18575	0	-1.233
OR7A17	3	0.013126	0.054614	1	743	3	-0.78576	0.98687	0.97831	0.995217	18574	0	-0.78576
KIAA0825	3	0.013132	0.054614	1	744	3	-0.65519	0.98687	0.97831	0.995217	18573	0	-0.65519
OR52A5	3	0.013136	0.054614	1	745	1	-0.40428	0.90338	0.84757	0.94513	16928	0	-0.40428
GBF1	3	0.01315	0.054614	1	746	3	-1.449	0.98685	0.97831	0.995217	18572	0	-1.449
PRPF3	3	0.013161	0.054614	1	747	2	-2.4945	0.22348	0.2847	0.74495	6921	1	-2.4945
CDC25A	3	0.013218	0.055346	1	748	2	-1.5234	0.92518	0.86891	0.94513	17364	0	-1.5234
COL11A1	3	0.01324	0.055346	1	749	1	0.62223	0.1787	0.24786	0.74495	5950	2	0.62223
SLC9A4	3	0.013251	0.055346	1	750	2	-1.037	0.76769	0.68304	0.875515	14560	1	-1.037
VN1R2	3	0.013262	0.055346	1	751	3	-0.7311	0.98674	0.97831	0.995217	18571	0	-0.7311
EFCAB6	3	0.013265	0.055346	1	752	2	-2.0908	0.4243	0.47831	0.808176	10853	1	-2.0908
PCSK4	3	0.013292	0.055346	1	753	2	-0.66328	0.77854	0.68997	0.875515	14743	1	-0.66328
MUM1L1	3	0.013308	0.055346	1	754	3	-0.85403	0.98669	0.97831	0.995217	18570	0	-0.85403
KRTAP10-5	3	0.013332	0.055346	1	755	2	-1.1147	0.33412	0.39388	0.78771	9130	1	-1.1147
IRF3	3	0.013348	0.055346	1	756	3	-0.96211	0.98665	0.97831	0.995217	18568	0	-0.96211
TOM1	3	0.013374	0.055346	1	757	3	-0.5588	0.98663	0.97831	0.995217	18566	0	-0.5588
ID2	3	0.013446	0.056145	1	758	2	-2.6556	0.61715	0.58221	0.856254	12808	1	-2.6556
ACHE	3	0.013449	0.056145	1	759	1	0.071132	0.69914	0.62119	0.85665	13660	1	0.071132
PIAS1	3	0.013449	0.056145	1	760	3	-1.2732	0.97869	0.96434	0.990713	18386	0	-1.2732
RASSF1	3	0.013473	0.056145	1	761	2	-1.4542	0.63713	0.59137	0.85665	12987	1	-1.4542
APOBEC3C	3	0.013496	0.056145	1	762	3	-1.1542	0.9865	0.97831	0.995217	18565	0	-1.1542
DOCK2	3	0.013505	0.056145	1	763	3	-1.4667	0.98649	0.97831	0.995217	18564	0	-1.4667
ANKAR	3	0.013553	0.056146	1	764	1	-0.25189	0.95915	0.92729	0.973659	18003	0	-0.25189
FAM153B	3	0.013605	0.056146	1	765	2	-0.48664	0.91893	0.86416	0.94513	17241	0	-0.48664
PRDM5	3	0.013607	0.056146	1	766	3	-0.78047	0.98639	0.97831	0.995217	18563	0	-0.78047
BANP	3	0.013628	0.056146	1	767	2	-1.3903	0.94286	0.88972	0.949568	17696	0	-1.3903
WDR89	3	0.013643	0.056146	1	768	3	-0.65894	0.98636	0.97831	0.995217	18562	0	-0.65894
KRTAP4-2	3	0.013658	0.056957	1	769	2	-0.94983	0.89674	0.83701	0.939974	16797	0	-0.94983
ZNF311	3	0.01371	0.056957	1	770	1	0.2443	0.14488	0.21269	0.74495	5223	2	0.2443
DOLPP1	3	0.013715	0.056957	1	771	3	-0.93249	0.98628	0.97831	0.995217	18560	0	-0.93249
C6orf47	3	0.013762	0.056957	1	772	2	-1.2291	0.90343	0.84757	0.94513	16929	0	-1.2291
LGR4	3	0.013764	0.056957	1	773	3	-0.64898	0.98624	0.97831	0.995217	18559	0	-0.64898
CD164	3	0.013803	0.056957	1	774	3	-0.57491	0.9862	0.97831	0.995217	18558	0	-0.57491
DOK5	3	0.013814	0.056957	1	775	1	-0.11672	0.91157	0.85936	0.94513	17094	0	-0.11672
ACTR10	3	0.013818	0.056957	1	776	3	-1.8021	0.98618	0.97831	0.995217	18557	0	-1.8021
ACAP1	3	0.013825	0.056957	1	777	2	-1.2182	0.96501	0.94004	0.979834	18113	0	-1.2182
HVCN1	3	0.013835	0.056957	1	778	3	-0.72585	0.98617	0.97831	0.995217	18556	0	-0.72585
OR51Q1	3	0.013844	0.056957	1	779	3	-0.94862	0.98616	0.97831	0.995217	18555	0	-0.94862
USMG5	3	0.013866	0.05735	1	780	2	-0.29242	0.38456	0.43054	0.801975	10083	1	-0.29242
SMARCAD1	3	0.013869	0.05735	1	781	3	-1.5619	0.97994	0.96872	0.993836	18414	0	-1.5619
ST13	3	0.013891	0.05735	1	782	3	-0.71504	0.98611	0.97784	0.995217	18554	0	-0.71504
OR51G1	3	0.013918	0.05735	1	783	1	0.50513	0.38239	0.42737	0.801105	10046	2	0.50513
NEUROG2	3	0.013971	0.05735	1	784	1	-0.15293	0.69271	0.61655	0.85665	13590	1	-0.15293
MYO5B	3	0.013983	0.057762	1	785	3	-0.97095	0.98602	0.97735	0.995217	18553	0	-0.97095
LRRC34	3	0.014016	0.057762	1	786	2	-1.1366	0.95314	0.91046	0.962732	17875	0	-1.1366
AASS	3	0.014022	0.057762	1	787	3	-0.63517	0.98598	0.97735	0.995217	18552	0	-0.63517
CXCR6	3	0.014023	0.057762	1	788	2	-0.37944	0.9158	0.86416	0.94513	17175	0	-0.37944
RBM6	3	0.014038	0.057762	1	789	3	-0.58757	0.98596	0.97735	0.995217	18551	0	-0.58757
ERP27	3	0.014085	0.058171	1	790	2	-1.4681	0.67594	0.6119	0.85665	13400	1	-1.4681
OR6T1	3	0.014099	0.058171	1	791	3	-0.63472	0.9859	0.97686	0.995217	18550	0	-0.63472
HUS1B	3	0.014112	0.058171	1	792	2	-1.1711	0.73563	0.64881	0.867451	14117	1	-1.1711
FRMPD1	3	0.014116	0.058171	1	793	3	-0.93274	0.98588	0.97686	0.995217	18549	0	-0.93274
LRCOL1	3	0.014179	0.058171	1	794	3	-0.82532	0.98582	0.97686	0.995217	18548	0	-0.82532
NBR1	3	0.014205	0.058171	1	795	1	0.67621	0.13898	0.20684	0.74495	5094	2	0.67621
COPA	3	0.014205	0.058171	1	796	2	-0.6634	0.89601	0.83701	0.939974	16781	0	-0.6634
KIF11	3	0.014205	0.058171	1	797	3	-1.1106	0.98263	0.97385	0.995217	18469	0	-1.1106
SLC40A1	3	0.014205	0.058171	1	798	1	0.47783	0.27125	0.32041	0.74495	7907	2	0.47783
MFSD11	3	0.01421	0.058171	1	799	3	-1.0052	0.98579	0.97686	0.995217	18547	0	-1.0052
GPR155	3	0.014232	0.058171	1	800	3	-0.8732	0.98577	0.97686	0.995217	18546	0	-0.8732
PTPRN	3	0.014281	0.058171	1	801	2	-1.5966	0.93544	0.88399	0.949126	17566	0	-1.5966
MAN1C1	3	0.014281	0.058171	1	802	2	-1.5966	0.88673	0.82231	0.935471	16607	0	-1.5966
NKX6-3	3	0.014286	0.058171	1	803	3	-1.0335	0.98571	0.97686	0.995217	18545	0	-1.0335
DPPA5	3	0.014312	0.058171	1	804	3	-1.0672	0.98569	0.97686	0.995217	18544	0	-1.0672
SCRG1	3	0.014336	0.058171	1	805	1	0.31528	0.35918	0.40528	0.78771	9608	2	0.31528
CNTN6	3	0.01436	0.058171	1	806	3	-0.59761	0.98564	0.97686	0.995217	18543	0	-0.59761
NXF1	3	0.014375	0.058171	1	807	2	-1.1358	0.44936	0.49066	0.808176	11324	1	-1.1358
SYN2	3	0.014434	0.058171	1	808	3	-0.51452	0.98557	0.97686	0.995217	18542	0	-0.51452
DCAF12	3	0.01444	0.058171	1	809	1	0.47459	0.24684	0.29535	0.74495	7425	2	0.47459
H2AFJ	3	0.014474	0.058971	1	810	3	-0.63304	0.98553	0.97686	0.995217	18541	0	-0.63304
KIAA1683	3	0.014486	0.058971	1	811	2	-1.5432	0.72376	0.64421	0.86579	13957	1	-1.5432
INMT	3	0.014492	0.058971	1	812	3	-0.76723	0.98551	0.97686	0.995217	18540	0	-0.76723
CFAP57	3	0.014492	0.058971	1	813	1	0.51504	0.3122	0.36479	0.78771	8706	2	0.51504
HAPLN2	3	0.014507	0.058971	1	814	3	-1.3025	0.97795	0.96099	0.988557	18371	0	-1.3025
MT1B	3	0.014521	0.058971	1	815	2	-1.0646	0.7379	0.6534	0.871989	14152	1	-1.0646
REXO5	3	0.014526	0.058971	1	816	3	-0.50893	0.98547	0.97686	0.995217	18539	0	-0.50893
ZBTB3	3	0.014539	0.058971	1	817	3	-0.73819	0.98546	0.97686	0.995217	18538	0	-0.73819
ASB11	3	0.014571	0.058971	1	818	1	0.1952	0.7865	0.69223	0.875515	14860	1	0.1952
LRRC36	3	0.014571	0.058971	1	819	2	-0.37831	0.92914	0.8766	0.948694	17445	0	-0.37831
FGD4	3	0.014584	0.058971	1	820	2	-2.1572	0.73397	0.64656	0.86579	14099	1	-2.1572
MSR1	3	0.014591	0.058971	1	821	2	-1.4525	0.79193	0.69223	0.875515	14939	1	-1.4525
ATP5SL	3	0.014622	0.058971	1	822	3	-0.67058	0.98538	0.97686	0.995217	18536	0	-0.67058
MTRF1	3	0.014649	0.058971	1	823	1	0.68973	0.17098	0.24208	0.74495	5771	2	0.68973
GNAT2	3	0.01466	0.058971	1	824	3	-0.84037	0.98534	0.97686	0.995217	18535	0	-0.84037
ZNF878	3	0.014701	0.058971	1	825	1	-0.3226	0.2507	0.30458	0.74495	7501	1	-0.3226
PIN4	3	0.01471	0.058971	1	826	3	-0.74974	0.98529	0.97686	0.995217	18534	0	-0.74974
SLC7A13	3	0.014726	0.058971	1	827	3	-0.89265	0.98527	0.97686	0.995217	18533	0	-0.89265
OR6C6	3	0.014753	0.058971	1	828	1	0.010783	0.9105	0.85936	0.94513	17075	0	0.010783
ANXA13	3	0.014794	0.058971	1	829	3	-1.4969	0.98521	0.97686	0.995217	18532	0	-1.4969
TMEM87A	3	0.014805	0.058971	1	830	1	0.57168	0.1541	0.2194	0.74495	5423	2	0.57168
MCM5	3	0.014815	0.058971	1	831	3	-1.0836	0.98519	0.97686	0.995217	18531	0	-1.0836
MUC22	3	0.014818	0.058971	1	832	3	-0.77283	0.98518	0.97686	0.995217	18530	0	-0.77283
RBM10	3	0.014843	0.058971	1	833	2	-1.7178	0.73234	0.64656	0.86579	14079	1	-1.7178
CNOT2	3	0.014857	0.058971	1	834	1	0.90406	0.12319	0.18367	0.719523	4766	2	0.90406
CR1L	3	0.014885	0.058971	1	835	3	-1.0754	0.98512	0.97686	0.995217	18529	0	-1.0754
CDKN2AIPNL	3	0.014888	0.058971	1	836	3	-0.90943	0.98511	0.97686	0.995217	18528	0	-0.90943
NAT9	3	0.014907	0.058971	1	837	3	-1.0914	0.98509	0.97686	0.995217	18527	0	-1.0914
CDKL3	3	0.014909	0.058971	1	838	1	0.026035	0.90226	0.84587	0.944923	16902	0	0.026035
RBSN	3	0.01496	0.058971	1	839	3	-0.738	0.98504	0.97686	0.995217	18526	0	-0.738
NAPRT	3	0.014962	0.058971	1	840	1	0.32122	0.025716	0.053196	0.717285	1287	2	0.32122
ACVR2B	3	0.014965	0.058971	1	841	3	-0.71839	0.98504	0.97686	0.995217	18525	0	-0.71839
OR2T33	1	0.015002	0.018203	1	842	1	-3.6017	0.985	0.9818	0.996291	18524	0	-3.6017
GYPE	3	0.01504	0.058971	1	843	1	0.55398	0.10455	0.17124	0.719523	4366	2	0.55398
TMEM42	3	0.01504	0.058971	1	844	2	-0.56659	0.94494	0.89378	0.952987	17726	0	-0.56659
OTOL1	3	0.015048	0.058971	1	845	3	-0.75855	0.98495	0.97686	0.995217	18523	0	-0.75855
TGM3	3	0.015052	0.058971	1	846	2	-1.437	0.95938	0.92831	0.974355	18007	0	-1.437
TCERG1L	3	0.015084	0.058971	1	847	2	-1.5809	0.7631	0.68304	0.875515	14492	1	-1.5809
GTF2A1	3	0.015095	0.058971	1	848	3	-1.4969	0.98491	0.97686	0.995217	18522	0	-1.4969
CREB3	3	0.015118	0.058971	1	849	1	0.33256	0.43811	0.4884	0.808176	11106	2	0.33256
DYNAP	3	0.015119	0.058971	1	850	3	-1.4286	0.98488	0.97686	0.995217	18521	0	-1.4286
TRPM1	2	0.015161	0.052211	1	851	2	-1.757	0.98484	0.97123	0.994651	18520	0	-1.757
DYRK1B	3	0.01517	0.058971	1	852	2	-1.2302	0.87474	0.80251	0.923799	16391	0	-1.2302
SRCIN1	3	0.01517	0.058971	1	853	3	-0.8324	0.98483	0.97686	0.995217	18519	0	-0.8324
DEFB106B	1	0.015177	0.018203	1	854	1	-3.5395	0.98482	0.9818	0.996291	18518	0	-3.5395
ARCN1	3	0.015191	0.058971	1	855	3	-2.4225	0.98481	0.97686	0.995217	18517	0	-2.4225
CENPO	3	0.015233	0.059365	1	856	2	-1.086	0.40603	0.45246	0.808176	10511	1	-1.086
PRPF38A	3	0.015248	0.059365	1	857	1	-0.015139	0.92279	0.86891	0.94513	17312	0	-0.015139
ASPHD2	3	0.015248	0.059365	1	858	2	-0.36757	0.21244	0.28012	0.74495	6684	1	-0.36757
DNMT3L	3	0.015269	0.059365	1	859	2	-1.0978	0.49533	0.50425	0.808176	11713	1	-1.0978
CENPW	3	0.015272	0.059365	1	860	3	-1.3217	0.98473	0.9764	0.995217	18516	0	-1.3217
DNASE2B	3	0.015276	0.059365	1	861	2	-1.61	0.96877	0.94542	0.981898	18183	0	-1.61
HAX1	3	0.015283	0.059365	1	862	2	-1.544	0.54819	0.52945	0.818821	12174	1	-1.544
PCNA	3	0.015326	0.059366	1	863	3	-0.47766	0.98467	0.9764	0.995217	18515	0	-0.47766
CRYGC	3	0.015326	0.059366	1	864	2	-1.342	0.08364	0.14931	0.719523	3666	1	-1.342
CFAP47	3	0.015379	0.060149	1	865	2	-0.42846	0.56249	0.5363	0.822264	12288	1	-0.42846
SMPX	3	0.015388	0.060149	1	866	3	-1.2996	0.98461	0.9764	0.995217	18513	0	-1.2996
C14orf119	3	0.015401	0.060149	1	867	3	-0.7048	0.9846	0.9764	0.995217	18512	0	-0.7048
PDZD11	3	0.015419	0.060149	1	868	2	-1.4347	0.37629	0.4184	0.793902	9929	1	-1.4347
SMIM18	3	0.015477	0.060149	1	869	2	-1.2089	0.9166	0.86416	0.94513	17193	0	-1.2089
CASKIN2	3	0.015483	0.060149	1	870	1	0.53141	0.053959	0.11131	0.717285	2534	2	0.53141
IGF1	3	0.015491	0.060149	1	871	2	-1.7884	0.14531	0.21269	0.74495	5233	1	-1.7884
HIST2H4A	3	0.015498	0.060149	1	872	2	-1.0735	0.95814	0.92519	0.971941	17982	0	-1.0735
MPC1L	3	0.015522	0.060149	1	873	3	-0.69446	0.98448	0.9764	0.995217	18510	0	-0.69446
CENPM	3	0.015535	0.060149	1	874	1	0.41882	0.32202	0.37513	0.78771	8909	2	0.41882
CSE1L	3	0.015551	0.060149	1	875	3	-0.76533	0.98445	0.9764	0.995217	18509	0	-0.76533
POU2F3	3	0.015554	0.060149	1	876	3	-0.79656	0.98445	0.9764	0.995217	18508	0	-0.79656
POSTN	3	0.01557	0.06015	1	877	2	-1.3301	0.14914	0.21366	0.74495	5323	1	-1.3301
BAAT	2	0.015581	0.052848	1	878	1	-1.9077	0.8346	0.75779	0.910912	15652	0	-1.9077
DDX11	3	0.015605	0.06015	1	879	3	-0.7775	0.98439	0.9764	0.995217	18507	0	-0.7775
NT5M	3	0.015613	0.06015	1	880	1	0.72618	0.22529	0.28807	0.74495	6953	2	0.72618
ZNF662	3	0.015613	0.06015	1	881	2	-0.3629	0.49513	0.50425	0.808176	11710	1	-0.3629
MAGEB4	3	0.015635	0.06015	1	882	2	-1.1361	0.92469	0.86891	0.94513	17358	0	-1.1361
GRHL1	3	0.015666	0.06015	1	883	3	-0.96433	0.98433	0.9764	0.995217	18506	0	-0.96433
MAT2B	3	0.015729	0.06015	1	884	3	-0.80608	0.98427	0.9764	0.995217	18505	0	-0.80608
DHRS3	3	0.015729	0.06015	1	885	2	-1.889	0.93599	0.88399	0.949126	17572	0	-1.889
PSMD4	3	0.015766	0.060573	1	886	2	-1.3688	0.94221	0.88972	0.949568	17683	0	-1.3688
HNF1B	3	0.01578	0.060573	1	887	2	-1.4971	0.61183	0.5753	0.851997	12751	1	-1.4971
C15orf32	3	0.015796	0.060573	1	888	1	0.32378	0.76924	0.68766	0.875515	14593	1	0.32378
UGT1A3	1	0.015827	0.018204	1	889	1	-1.9163	0.98417	0.9818	0.996291	18504	0	-1.9163
ITGA11	3	0.015845	0.060573	1	890	2	-1.3499	0.53953	0.52486	0.81833	12103	1	-1.3499
VCP	3	0.015848	0.060573	1	891	2	-0.52563	0.88033	0.81649	0.932732	16489	0	-0.52563
SUPT3H	3	0.01586	0.060573	1	892	3	-1.2534	0.98414	0.9759	0.995217	18503	0	-1.2534
LOC102724957	3	0.015877	0.060573	1	893	3	-0.54138	0.98412	0.9759	0.995217	18501	0	-0.54138
USP17L2	3	0.015896	0.060573	1	894	2	-1.2313	0.66416	0.60732	0.85665	13276	1	-1.2313
RFC1	3	0.015904	0.060573	1	895	2	-1.2498	0.908	0.85774	0.94513	17024	0	-1.2498
PPP1R8	3	0.015911	0.060573	1	896	2	-1.0618	0.77694	0.68997	0.875515	14718	1	-1.0618
C19orf38	3	0.015925	0.060979	1	897	2	-2.0943	0.60691	0.573	0.84892	12711	1	-2.0943
CD177	3	0.01593	0.060979	1	898	3	-0.98742	0.98407	0.97543	0.995217	18500	0	-0.98742
CCR2	3	0.015947	0.060979	1	899	2	-1.0779	0.65172	0.60732	0.85665	13145	1	-1.0779
CEACAM20	3	0.015948	0.060979	1	900	3	-0.62844	0.98405	0.97543	0.995217	18499	0	-0.62844
CCNT2	3	0.015952	0.060979	1	901	1	0.057203	0.86669	0.78991	0.91847	16250	0	0.057203
PAX8	3	0.015952	0.060979	1	902	1	0.087636	0.026647	0.053752	0.717285	1322	1	0.087636
LEAP2	3	0.015952	0.060979	1	903	2	-0.44226	0.94966	0.90803	0.961343	17810	0	-0.44226
ZNF626	3	0.015985	0.060979	1	904	3	-0.68123	0.98402	0.97543	0.995217	18498	0	-0.68123
TCTEX1D1	3	0.016009	0.060979	1	905	2	-1.6032	0.51834	0.51112	0.809541	11916	1	-1.6032
FAR2	3	0.016053	0.060979	1	906	3	-1.0127	0.98395	0.97543	0.995217	18497	0	-1.0127
CWC25	3	0.016079	0.06567	1	907	2	-1.3851	0.87118	0.7984	0.923799	16326	0	-1.3851
TKTL2	3	0.016089	0.06567	1	908	3	-0.80044	0.98391	0.97543	0.995217	18496	0	-0.80044
ENY2	3	0.016108	0.06567	1	909	2	-1.0008	0.075617	0.13501	0.719523	3380	1	-1.0008
H2AFV	3	0.016112	0.06567	1	910	2	-1.2682	0.9019	0.84241	0.942349	16894	0	-1.2682
COL20A1	3	0.016123	0.06567	1	911	3	-1.7638	0.97527	0.95592	0.985599	18326	0	-1.7638
LYSMD2	3	0.016156	0.06567	1	912	3	-0.72286	0.98384	0.97543	0.995217	18495	0	-0.72286
SPTA1	3	0.016167	0.06567	1	913	2	-2.0481	0.42097	0.46943	0.808176	10794	1	-2.0481
PRICKLE4	3	0.016213	0.06567	1	914	1	0.45759	0.38769	0.43381	0.801975	10147	2	0.45759
BBOX1	3	0.016213	0.06567	1	915	1	0.047745	0.44986	0.49066	0.808176	11333	1	0.047745
NOL6	3	0.016213	0.06567	1	916	2	-0.63951	0.64106	0.59584	0.85665	13029	1	-0.63951
RUNX2	3	0.016264	0.06567	1	917	3	-0.67844	0.98374	0.97543	0.995217	18493	0	-0.67844
DCAF6	3	0.016277	0.06567	1	918	2	-1.4695	0.63625	0.59137	0.85665	12980	1	-1.4695
MROH2A	3	0.016308	0.06567	1	919	3	-0.67085	0.98369	0.97543	0.995217	18492	0	-0.67085
RNF146	3	0.016317	0.06567	1	920	2	-0.52354	0.89037	0.8334	0.939974	16674	0	-0.52354
SKIDA1	3	0.016321	0.06567	1	921	2	-1.5386	0.96982	0.94708	0.982114	18211	0	-1.5386
MPP2	3	0.016349	0.06567	1	922	3	-0.50645	0.98365	0.97543	0.995217	18491	0	-0.50645
OR5L1	3	0.016369	0.065671	1	923	2	-1.8287	0.90384	0.84928	0.94513	16938	0	-1.8287
TCF7L2	3	0.0164	0.065671	1	924	3	-1.2685	0.9836	0.97543	0.995217	18490	0	-1.2685
LDLR	3	0.016428	0.065671	1	925	2	-1.4607	0.33657	0.39388	0.78771	9176	1	-1.4607
UPF1	3	0.016473	0.065671	1	926	2	-0.31879	0.94875	0.90296	0.959035	17794	0	-0.31879
SRSF5	3	0.016521	0.065671	1	927	2	-1.1683	0.79429	0.69451	0.875762	14984	1	-1.1683
UNC79	3	0.016525	0.065671	1	928	1	0.67291	0.1355	0.20106	0.74495	5018	2	0.67291
TMEM72	3	0.01655	0.065671	1	929	2	-1.6254	0.88921	0.82973	0.939974	16646	0	-1.6254
TRMT11	3	0.016563	0.065671	1	930	3	-0.83139	0.98344	0.97543	0.995217	18488	0	-0.83139
2024-03-07	3	0.016577	0.065671	1	931	3	-1.0307	0.98248	0.97385	0.995217	18464	0	-1.0307
WDR59	3	0.016584	0.065671	1	932	3	-0.76427	0.98342	0.97543	0.995217	18487	0	-0.76427
OR4D11	3	0.016646	0.066105	1	933	3	-0.60172	0.98335	0.97491	0.995217	18486	0	-0.60172
CDC23	3	0.016654	0.066105	1	934	2	-1.3846	0.2634	0.31314	0.74495	7767	1	-1.3846
C6orf222	3	0.016676	0.066105	1	935	3	-0.52674	0.98332	0.97491	0.995217	18485	0	-0.52674
TMEM81	3	0.016709	0.066105	1	936	3	-0.75542	0.98329	0.97491	0.995217	18484	0	-0.75542
TRMT61B	3	0.016733	0.066106	1	937	1	0.71033	0.15919	0.22347	0.74495	5527	2	0.71033
ZNF497	3	0.016776	0.066106	1	938	3	-0.76616	0.98322	0.97491	0.995217	18483	0	-0.76616
RFPL4B	3	0.016785	0.066106	1	939	1	-0.3544	0.051673	0.11002	0.717285	2440	1	-0.3544
NBPF14	3	0.016811	0.066938	1	940	3	-0.6526	0.98319	0.97491	0.995217	18482	0	-0.6526
ACACA	3	0.016818	0.066938	1	941	2	-1.2018	0.90715	0.85608	0.94513	17001	0	-1.2018
ABCB11	3	0.016852	0.066938	1	942	3	-0.83588	0.98315	0.97491	0.995217	18481	0	-0.83588
C2orf69	3	0.016925	0.067367	1	943	3	-1.8441	0.98307	0.97438	0.995217	18478	0	-1.8441
EBLN1	3	0.016946	0.071936	1	944	2	-1.1872	0.3454	0.39542	0.78771	9338	1	-1.1872
NKX2-1	3	0.016963	0.071936	1	945	3	-0.88698	0.98304	0.97438	0.995217	18477	0	-0.88698
IL5	3	0.017012	0.071936	1	946	3	-1.5141	0.98299	0.97438	0.995217	18476	0	-1.5141
OR10V1	3	0.017046	0.072368	1	947	2	-1.2273	0.85744	0.77449	0.911309	16059	0	-1.2273
MED6	3	0.017054	0.072368	1	948	3	-1.2126	0.98295	0.97385	0.995217	18475	0	-1.2126
HNRNPH3	3	0.017081	0.072368	1	949	2	-1.4483	0.96202	0.9344	0.977764	18055	0	-1.4483
SPTLC1	3	0.017096	0.072368	1	950	2	-1.3537	0.74698	0.66483	0.875515	14274	1	-1.3537
TAF7L	3	0.017098	0.072368	1	951	2	-1.1735	0.95159	0.90803	0.961343	17849	0	-1.1735
DNAH1	3	0.017099	0.072368	1	952	3	-0.50452	0.9829	0.97385	0.995217	18474	0	-0.50452
APOA2	3	0.017113	0.072368	1	953	3	-0.60803	0.98289	0.97385	0.995217	18473	0	-0.60803
ABCF3	3	0.01715	0.072368	1	954	1	0.58199	0.25133	0.30458	0.74495	7517	2	0.58199
POLA1	3	0.017152	0.072368	1	955	3	-0.61138	0.98285	0.97385	0.995217	18472	0	-0.61138
CYP1A2	3	0.017197	0.072368	1	956	3	-0.48644	0.9828	0.97385	0.995217	18471	0	-0.48644
B4GALT4	3	0.017289	0.072368	1	957	2	-1.4461	0.97091	0.94877	0.983058	18233	0	-1.4461
SMIM24	3	0.017306	0.072368	1	958	2	-1.0388	0.58198	0.55242	0.835927	12466	1	-1.0388
BOC	3	0.017338	0.072368	1	959	2	-0.94569	0.53162	0.52028	0.816521	12029	1	-0.94569
HDAC8	3	0.017358	0.072368	1	960	1	-0.12049	0.52099	0.51341	0.809839	11940	1	-0.12049
CLDN17	3	0.017359	0.072368	1	961	3	-0.52855	0.98264	0.97385	0.995217	18470	0	-0.52855
CLASP2	3	0.017368	0.072368	1	962	2	-1.7464	0.040906	0.090192	0.717285	1934	1	-1.7464
ZNF331	3	0.017381	0.072368	1	963	3	-0.7227	0.98262	0.97385	0.995217	18468	0	-0.7227
TIMM10	3	0.017405	0.073232	1	964	3	-0.50091	0.98259	0.97385	0.995217	18467	0	-0.50091
SLC25A45	3	0.01741	0.073232	1	965	2	-0.80205	0.45539	0.49514	0.808176	11374	1	-0.80205
DPEP1	3	0.017434	0.073232	1	966	3	-0.54604	0.98257	0.97385	0.995217	18466	0	-0.54604
WNT8B	3	0.017462	0.073232	1	967	1	0.020223	0.87822	0.80457	0.923799	16451	0	0.020223
VPS33B	3	0.017514	0.073232	1	968	1	1.3709	0.025927	0.053751	0.717285	1296	2	1.3709
LRIT2	3	0.017522	0.073232	1	969	3	-0.91327	0.98248	0.97385	0.995217	18463	0	-0.91327
TBC1D8B	3	0.017566	0.073232	1	970	2	-1.8794	0.85491	0.77221	0.910951	16015	0	-1.8794
RNF13	3	0.017589	0.073232	1	971	2	-1.325	0.67481	0.6119	0.85665	13391	1	-1.325
TNFSF15	3	0.017604	0.073232	1	972	2	-1.2	0.49743	0.50425	0.808176	11728	1	-1.2
GRXCR1	3	0.017618	0.073232	1	973	2	-1.0233	0.9134	0.86258	0.94513	17128	0	-1.0233
VWA2	3	0.017642	0.073232	1	974	2	-1.4367	0.87477	0.80251	0.923799	16392	0	-1.4367
HTR3A	3	0.017643	0.073232	1	975	3	-0.88099	0.98236	0.97385	0.995217	18462	0	-0.88099
TMEM220	3	0.017665	0.073232	1	976	2	-1.9438	0.84403	0.7677	0.910912	15815	1	-1.9438
OR8K1	3	0.017681	0.073232	1	977	2	-1.1003	0.32328	0.37801	0.78771	8935	1	-1.1003
DNAJC17	3	0.017683	0.073232	1	978	3	-0.90613	0.98232	0.97385	0.995217	18461	0	-0.90613
OR51D1	3	0.017692	0.073232	1	979	3	-0.74622	0.98231	0.97385	0.995217	18460	0	-0.74622
OR13H1	3	0.017701	0.073232	1	980	3	-0.95935	0.9823	0.97385	0.995217	18459	0	-0.95935
CD36	3	0.017711	0.073232	1	981	2	-1.9646	0.82936	0.74255	0.901858	15553	1	-1.9646
ENKUR	3	0.017723	0.073232	1	982	1	0.31462	0.40315	0.44821	0.80712	10437	2	0.31462
FAM20C	3	0.017757	0.073232	1	983	2	-1.3526	0.90086	0.84061	0.941447	16871	0	-1.3526
TMEM41A	3	0.017772	0.073232	1	984	3	-0.63104	0.98223	0.97385	0.995217	18458	0	-0.63104
BHLHE22	3	0.017773	0.073232	1	985	2	-1.38	0.65257	0.60732	0.85665	13155	1	-1.38
LATS1	3	0.01779	0.073232	1	986	3	-0.72404	0.98221	0.97385	0.995217	18457	0	-0.72404
GYS2	3	0.017819	0.073232	1	987	3	-1.0598	0.9819	0.97385	0.995217	18454	0	-1.0598
CASP4	3	0.017857	0.0778	1	988	3	-0.58763	0.98214	0.97385	0.995217	18456	0	-0.58763
CC2D2B	3	0.017861	0.0778	1	989	2	-1.5542	0.9738	0.9536	0.985141	18288	0	-1.5542
TESK1	3	0.017879	0.0778	1	990	2	-0.83181	0.20252	0.27382	0.74495	6454	1	-0.83181
BAG2	3	0.017898	0.0778	1	991	3	-0.57096	0.9821	0.97385	0.995217	18455	0	-0.57096
MYO1A	3	0.017931	0.0778	1	992	1	1.1061	0.027036	0.054414	0.717285	1338	2	1.1061
FBXO2	3	0.017969	0.0778	1	993	3	-1.2098	0.9789	0.96434	0.990713	18392	0	-1.2098
NUTM2A	3	0.017969	0.0778	1	994	3	-1.2036	0.98034	0.96932	0.993836	18421	0	-1.2036
NELFCD	3	0.017983	0.0778	1	995	1	0.94516	0.066973	0.11839	0.717285	3071	2	0.94516
OR4F4	3	0.018087	0.077801	1	996	2	-1.2645	0.60126	0.57068	0.848476	12658	1	-1.2645
CDK5RAP1	3	0.018139	0.077801	1	997	2	-0.94019	0.62606	0.58677	0.85665	12876	1	-0.94019
CCDC73	3	0.018191	0.078224	1	998	1	-0.012253	0.58354	0.55473	0.838617	12482	1	-0.012253
PRSS58	3	0.018236	0.078224	1	999	2	-1.3949	0.78536	0.69223	0.875515	14842	1	-1.3949
SLITRK4	3	0.018295	0.078671	1	1000	1	0.56763	0.25289	0.30458	0.74495	7546	2	0.56763
CACUL1	3	0.018341	0.078672	1	1001	3	-0.54669	0.98166	0.97276	0.995217	18453	0	-0.54669
FAM76A	3	0.01836	0.078672	1	1002	3	-0.66031	0.98164	0.97276	0.995217	18452	0	-0.66031
LIPJ	3	0.018373	0.079129	1	1003	1	0.59621	0.29994	0.33801	0.752966	8467	2	0.59621
GEMIN8	3	0.018374	0.079129	1	1004	3	-1.1843	0.98163	0.9722	0.995217	18451	0	-1.1843
GPR180	3	0.018451	0.080069	1	1005	1	0.32731	0.072114	0.12775	0.719523	3256	1	0.32731
IDI2	3	0.018454	0.080069	1	1006	2	-1.3385	0.76881	0.68766	0.875515	14583	1	-1.3385
LARP7	3	0.018503	0.080069	1	1007	2	-1.3796	0.021621	0.044382	0.717159	1088	1	-1.3796
SLC35B4	3	0.018544	0.080542	1	1008	2	-1.4659	0.79554	0.69911	0.877418	15004	1	-1.4659
ZNF776	3	0.018562	0.080542	1	1009	3	-0.72519	0.98144	0.97049	0.993945	18450	0	-0.72519
FAM109B	3	0.018569	0.080542	1	1010	3	-0.52505	0.98143	0.97049	0.993945	18449	0	-0.52505
UTP15	3	0.018595	0.080542	1	1011	2	-0.95049	0.9692	0.94542	0.981898	18191	0	-0.95049
SIPA1L2	3	0.018607	0.080542	1	1012	1	-0.18096	0.91064	0.85936	0.94513	17079	0	-0.18096
C1orf109	3	0.018665	0.080542	1	1013	3	-1.3561	0.98082	0.96991	0.993836	18435	0	-1.3561
SQSTM1	3	0.018677	0.080542	1	1014	3	-0.63481	0.98132	0.97049	0.993945	18448	0	-0.63481
TESPA1	3	0.018685	0.080542	1	1015	2	-1.7219	0.94335	0.88972	0.949568	17702	0	-1.7219
MAP1LC3C	3	0.018711	0.080543	1	1016	1	1.7009	0.0083936	0.026079	0.717159	456	2	1.7009
OIT3	3	0.018736	0.080543	1	1017	2	-1.1975	0.63145	0.59136	0.85665	12931	1	-1.1975
CABLES1	3	0.018736	0.080543	1	1018	3	-0.63429	0.98126	0.97049	0.993945	18447	0	-0.63429
PDE4A	3	0.01874	0.080543	1	1019	3	-0.74759	0.98126	0.97049	0.993945	18446	0	-0.74759
WDCP	3	0.018781	0.080543	1	1020	3	-0.98536	0.98122	0.97049	0.993945	18445	0	-0.98536
HECW2	3	0.018788	0.080543	1	1021	3	-0.6696	0.98121	0.97049	0.993945	18444	0	-0.6696
NRN1	3	0.018789	0.080543	1	1022	2	-0.6177	0.88475	0.81842	0.932732	16577	0	-0.6177
ZNF669	3	0.018789	0.080543	1	1023	1	-0.10193	0.098024	0.16719	0.719523	4171	1	-0.10193
CST8	3	0.018796	0.080543	1	1024	3	-0.68877	0.9812	0.97049	0.993945	18443	0	-0.68877
TMEM173	3	0.018837	0.080543	1	1025	3	-0.47095	0.98116	0.97049	0.993945	18442	0	-0.47095
DENR	3	0.018846	0.080543	1	1026	2	-1.0382	0.65678	0.60732	0.85665	13200	1	-1.0382
TIPIN	3	0.018863	0.081014	1	1027	3	-1.3423	0.98114	0.96991	0.993836	18441	0	-1.3423
CA10	3	0.018867	0.081014	1	1028	1	-0.034882	0.80337	0.70827	0.882981	15157	1	-0.034882
TBR1	3	0.018878	0.081014	1	1029	2	-1.8052	0.55623	0.53175	0.818821	12245	1	-1.8052
CEPT1	3	0.018881	0.081014	1	1030	3	-0.59892	0.98112	0.96991	0.993836	18440	0	-0.59892
FMO2	3	0.018922	0.081014	1	1031	3	-0.71838	0.98108	0.96991	0.993836	18439	0	-0.71838
CA14	3	0.018933	0.081014	1	1032	2	-1.4927	0.50267	0.50885	0.808176	11776	1	-1.4927
VAPA	3	0.018988	0.081014	1	1033	2	-1.5883	0.91395	0.86259	0.94513	17140	0	-1.5883
MYLPF	3	0.01899	0.081014	1	1034	3	-0.34518	0.98101	0.96991	0.993836	18438	0	-0.34518
PTGS1	3	0.018994	0.081014	1	1035	3	-0.80459	0.98101	0.96991	0.993836	18437	0	-0.80459
LOC646588	3	0.019023	0.081014	1	1036	1	1.5459	0.027834	0.054414	0.717285	1371	2	1.5459
ZNF479	3	0.019052	0.081014	1	1037	3	-0.45137	0.98095	0.96991	0.993836	18436	0	-0.45137
COPB2	3	0.01906	0.081014	1	1038	2	-1.7668	0.9593	0.92831	0.974355	18005	0	-1.7668
KRTAP5-2	3	0.019075	0.081014	1	1039	1	1.2956	0.03373	0.066729	0.717285	1616	2	1.2956
UBE2C	3	0.019193	0.081015	1	1040	3	-1.509	0.98081	0.96991	0.993836	18434	0	-1.509
LOC100130370	3	0.019205	0.081015	1	1041	1	0.17472	0.59963	0.57068	0.848476	12641	1	0.17472
CD1E	3	0.019242	0.081015	1	1042	3	-0.91969	0.98076	0.96991	0.993836	18433	0	-0.91969
RAB39B	3	0.019252	0.081015	1	1043	3	-0.71179	0.98075	0.96991	0.993836	18432	0	-0.71179
BAIAP2	3	0.019266	0.081015	1	1044	2	-2.0364	0.62298	0.58445	0.85665	12855	1	-2.0364
PCDHGA11	3	0.019267	0.081015	1	1045	3	-0.50734	0.98073	0.96991	0.993836	18431	0	-0.50734
ZNF350	3	0.019274	0.081015	1	1046	2	-1.0339	0.93135	0.87962	0.949126	17493	0	-1.0339
MCEMP1	3	0.019282	0.081015	1	1047	2	-1.2667	0.27532	0.32324	0.74495	7973	1	-1.2667
KDM3A	3	0.019298	0.081015	1	1048	2	-1.8486	0.62266	0.58445	0.85665	12851	1	-1.8486
MMADHC	3	0.019314	0.081015	1	1049	2	-2.1532	0.66645	0.6096	0.85665	13302	1	-2.1532
CACNA2D2	3	0.01933	0.081015	1	1050	2	-1.9356	0.76431	0.68304	0.875515	14511	1	-1.9356
USP39	3	0.019335	0.081015	1	1051	1	0.20383	0.78331	0.69223	0.875515	14810	1	0.20383
RBM39	3	0.019342	0.081015	1	1052	3	-1.2382	0.98066	0.96991	0.993836	18430	0	-1.2382
MT1E	3	0.019346	0.081015	1	1053	2	-1.1569	0.046988	0.10007	0.717285	2223	1	-1.1569
TBX5	3	0.019387	0.081015	1	1054	2	-0.91352	0.97238	0.95041	0.983456	18260	0	-0.91352
SULT1B1	3	0.01939	0.081015	1	1055	3	-0.60224	0.98061	0.96991	0.993836	18429	0	-0.60224
ATP6V0C	3	0.019394	0.081015	1	1056	3	-0.45568	0.98061	0.96991	0.993836	18428	0	-0.45568
PAF1	3	0.019403	0.081015	1	1057	3	-0.50948	0.9806	0.96991	0.993836	18427	0	-0.50948
FUNDC1	3	0.019439	0.081015	1	1058	2	-0.42913	0.62732	0.58908	0.85665	12885	1	-0.42913
FGD5	3	0.019439	0.081015	1	1059	3	-0.54687	0.98056	0.96991	0.993836	18426	0	-0.54687
COL6A6	3	0.019458	0.081015	1	1060	2	-1.2601	0.77027	0.68766	0.875515	14614	1	-1.2601
MEFV	3	0.019491	0.081508	1	1061	2	-0.42535	0.7996	0.7014	0.877418	15083	1	-0.42535
CXCL3	3	0.019498	0.081508	1	1062	2	-0.96598	0.93437	0.88399	0.949126	17544	0	-0.96598
MIR205HG	3	0.01953	0.081508	1	1063	2	-1.56	0.92387	0.86891	0.94513	17337	0	-1.56
SH2D4B	3	0.019569	0.081508	1	1064	1	0.053055	0.27141	0.32041	0.74495	7908	1	0.053055
DOCK9	3	0.019569	0.081508	1	1065	1	-0.30332	0.27494	0.32324	0.74495	7967	1	-0.30332
ZNF99	3	0.019626	0.081508	1	1066	2	-1.3426	0.95423	0.91519	0.965622	17892	0	-1.3426
ARMC10	3	0.019634	0.081508	1	1067	3	-0.99566	0.98037	0.96932	0.993836	18424	0	-0.99566
TBC1D25	3	0.019638	0.081508	1	1068	3	-0.502	0.98036	0.96932	0.993836	18423	0	-0.502
KCNJ6	3	0.019646	0.081508	1	1069	3	-0.86898	0.98035	0.96932	0.993836	18422	0	-0.86898
MS4A5	3	0.01969	0.081508	1	1070	3	-0.51973	0.98031	0.96932	0.993836	18420	0	-0.51973
TNRC6B	3	0.019696	0.081508	1	1071	3	-0.6917	0.9803	0.96932	0.993836	18419	0	-0.6917
KRTAP9-2	3	0.019726	0.081508	1	1072	3	-0.62915	0.98027	0.96932	0.993836	18418	0	-0.62915
BPGM	3	0.019773	0.081508	1	1073	3	-0.57976	0.98023	0.96932	0.993836	18417	0	-0.57976
LILRA6	3	0.019798	0.081508	1	1074	3	-0.64127	0.9802	0.96932	0.993836	18416	0	-0.64127
MC5R	3	0.019803	0.081508	1	1075	2	-1.1907	0.76401	0.68304	0.875515	14503	1	-1.1907
TMBIM1	3	0.019803	0.081508	1	1076	3	-0.54528	0.9802	0.96932	0.993836	18415	0	-0.54528
AKT1S1	3	0.019836	0.081508	1	1077	2	-1.7065	0.94473	0.89248	0.951759	17721	0	-1.7065
SCD	3	0.019855	0.081508	1	1078	2	-1.1653	0.1143	0.18191	0.719523	4575	1	-1.1653
TTC36	3	0.019876	0.081508	1	1079	2	-1.2048	0.17248	0.24321	0.74495	5804	1	-1.2048
RDH13	3	0.019959	0.081508	1	1080	1	0.33048	0.27825	0.32464	0.74495	8030	1	0.33048
OR6C4	3	0.019981	0.081508	1	1081	2	-2.0183	0.79883	0.7014	0.877418	15063	1	-2.0183
GPR87	3	0.020011	0.081998	1	1082	1	-0.31514	0.89063	0.83519	0.939974	16680	0	-0.31514
FABP12	3	0.020038	0.081998	1	1083	2	-1.3557	0.89394	0.83519	0.939974	16746	0	-1.3557
OR5AS1	3	0.020063	0.081998	1	1084	2	-1.3191	0.55798	0.53406	0.821496	12262	1	-1.3191
CYLC1	3	0.020063	0.081998	1	1085	1	0.095488	0.27226	0.32041	0.74495	7924	1	0.095488
RETNLB	3	0.020095	0.081998	1	1086	2	-1.4479	0.93126	0.87811	0.948694	17492	0	-1.4479
ANKRD6	3	0.020115	0.082518	1	1087	2	-1.36	0.9137	0.86258	0.94513	17132	0	-1.36
KCNIP4	3	0.020152	0.083323	1	1088	2	-1.0302	0.73166	0.64656	0.86579	14071	1	-1.0302
RGPD4	3	0.020167	0.083323	1	1089	1	-0.07552	0.084633	0.14931	0.719523	3702	1	-0.07552
ZNF347	3	0.020217	0.083576	1	1090	3	-0.66734	0.97978	0.96782	0.993255	18413	0	-0.66734
TACR2	3	0.020245	0.083827	1	1091	1	-0.09254	0.041776	0.090192	0.717285	1987	1	-0.09254
C17orf77	3	0.02025	0.083827	1	1092	3	-0.51772	0.97975	0.96751	0.993	18412	0	-0.51772
ANKDD1B	3	0.020282	0.083827	1	1093	2	-1.4692	0.61348	0.57988	0.856254	12772	1	-1.4692
SERF2	3	0.020322	0.083828	1	1094	1	0.3589	0.39936	0.44563	0.806618	10375	2	0.3589
ACOX1	3	0.020354	0.084088	1	1095	3	-1.1379	0.97965	0.9672	0.99273	18411	0	-1.1379
COQ4	3	0.020364	0.084349	1	1096	3	-0.52548	0.97964	0.96688	0.99246	18410	0	-0.52548
NKAIN3	3	0.020383	0.084349	1	1097	3	-0.6452	0.97962	0.96688	0.99246	18409	0	-0.6452
TAF5	3	0.020397	0.084349	1	1098	2	-1.4064	0.68506	0.61655	0.85665	13497	1	-1.4064
KLHDC8B	3	0.020407	0.084349	1	1099	3	-0.69746	0.97959	0.96688	0.99246	18408	0	-0.69746
TRPA1	3	0.020426	0.08435	1	1100	1	1.0059	0.097701	0.16631	0.719523	4158	2	1.0059
SLAIN2	3	0.020446	0.08435	1	1101	2	-1.2062	0.24622	0.29535	0.74495	7411	1	-1.2062
CD53	3	0.020478	0.084852	1	1102	2	-0.53139	0.59639	0.56148	0.839485	12606	1	-0.53139
RHEB	3	0.020484	0.084852	1	1103	3	-0.50985	0.97952	0.96628	0.992057	18406	0	-0.50985
ETV5	3	0.020513	0.084852	1	1104	3	-0.55555	0.97949	0.96628	0.992057	18405	0	-0.55555
OR5L2	3	0.020516	0.084852	1	1105	2	-1.4447	0.19022	0.26203	0.74495	6193	1	-1.4447
ZNF169	3	0.02053	0.084852	1	1106	1	-0.27261	0.91222	0.85936	0.94513	17104	0	-0.27261
MAGEA4	3	0.020551	0.084852	1	1107	3	-0.56305	0.97945	0.96628	0.992057	18404	0	-0.56305
R3HDM2	3	0.020569	0.084852	1	1108	2	-1.131	0.89532	0.83701	0.939974	16767	0	-1.131
COPZ1	3	0.020577	0.084852	1	1109	2	-1.0386	0.95061	0.90803	0.961343	17832	0	-1.0386
ITIH6	3	0.020585	0.084852	1	1110	2	-0.80238	0.67224	0.6119	0.85665	13368	1	-0.80238
GEMIN5	3	0.020612	0.084852	1	1111	3	-0.78158	0.97939	0.96628	0.992057	18402	0	-0.78158
ZNF207	3	0.020686	0.084853	1	1112	1	0.20889	0.62773	0.59136	0.85665	12889	1	0.20889
CDC14B	3	0.020697	0.084853	1	1113	3	-0.44855	0.9793	0.96628	0.992057	18400	0	-0.44855
CD3E	3	0.020697	0.084853	1	1114	3	-0.65024	0.9793	0.96628	0.992057	18401	0	-0.65024
OR56A4	3	0.020703	0.084853	1	1115	3	-1.0353	0.9793	0.96628	0.992057	18399	0	-1.0353
MAPKBP1	3	0.020742	0.084853	1	1116	2	-0.86482	0.80805	0.71739	0.890581	15224	1	-0.86482
GPX3	3	0.020743	0.084853	1	1117	3	-0.78621	0.97926	0.96628	0.992057	18398	0	-0.78621
GPNMB	3	0.020783	0.084853	1	1118	3	-1.3241	0.97922	0.96628	0.992057	18397	0	-1.3241
TBC1D2B	3	0.020787	0.085376	1	1119	2	-2.3267	0.82696	0.74255	0.901858	15515	1	-2.3267
ZNF474	3	0.020787	0.085376	1	1120	2	-1.7678	0.45274	0.49514	0.808176	11352	1	-1.7678
HIST1H2BF	3	0.02079	0.085376	1	1121	1	0.17419	0.83735	0.76537	0.910912	15704	1	0.17419
SOCS7	3	0.020924	0.085921	1	1122	2	-1.6269	0.96208	0.9344	0.977764	18056	0	-1.6269
SPIRE2	3	0.020946	0.085921	1	1123	2	-0.31424	0.47572	0.50203	0.808176	11545	1	-0.31424
OR51E2	3	0.020998	0.085922	1	1124	2	-0.81801	0.25122	0.30458	0.74495	7516	1	-0.81801
GRM5	3	0.021023	0.085922	1	1125	2	-1.2326	0.26799	0.32041	0.74495	7843	1	-1.2326
TPR	3	0.02104	0.086482	1	1126	2	-1.219	0.7897	0.69223	0.875515	14911	1	-1.219
C6orf163	3	0.021048	0.086482	1	1127	2	-1.0994	0.93002	0.87811	0.948694	17465	0	-1.0994
LILRA2	2	0.021067	0.059654	1	1128	2	-0.97651	0.97893	0.96315	0.990459	18394	0	-0.97651
C19orf44	3	0.021076	0.086482	1	1129	1	-0.31417	0.61652	0.58221	0.856254	12800	1	-0.31417
MAP1LC3A	3	0.021076	0.086482	1	1130	1	-0.085665	0.54247	0.52719	0.81833	12128	1	-0.085665
TMLHE	3	0.021087	0.086482	1	1131	3	-0.97191	0.97891	0.96434	0.990713	18393	0	-0.97191
KLF13	3	0.021115	0.087297	1	1132	3	-0.44481	0.97888	0.96434	0.990713	18391	0	-0.44481
LGALS12	3	0.021123	0.087297	1	1133	2	-0.78664	0.73895	0.65574	0.872214	14166	1	-0.78664
OVCH1	3	0.02114	0.087297	1	1134	2	-1.1219	0.74807	0.66483	0.875515	14290	1	-1.1219
MLF1	3	0.021153	0.087297	1	1135	1	0.3276	0.42362	0.47655	0.808176	10839	2	0.3276
PRDM7	3	0.021208	0.087297	1	1136	3	-0.79128	0.97879	0.96434	0.990713	18390	0	-0.79128
ABHD10	3	0.021257	0.087297	1	1137	2	-0.46511	0.97302	0.9536	0.985141	18266	0	-0.46511
IFNA7	3	0.021264	0.087297	1	1138	2	-1.9879	0.96075	0.93339	0.97768	18034	0	-1.9879
TMEM202	3	0.02127	0.087297	1	1139	3	-1.1287	0.97873	0.96434	0.990713	18389	0	-1.1287
IFI6	3	0.021276	0.087297	1	1140	3	-0.53029	0.97872	0.96434	0.990713	18388	0	-0.53029
SLITRK3	3	0.02129	0.087297	1	1141	2	-1.1639	0.8099	0.72191	0.893378	15255	1	-1.1639
SERPINB8	3	0.021335	0.087298	1	1142	2	-0.54171	0.95449	0.91519	0.965622	17899	0	-0.54171
WNT5B	3	0.021394	0.087298	1	1143	3	-0.66842	0.97861	0.96434	0.990713	18385	0	-0.66842
ENTPD6	3	0.021398	0.087298	1	1144	2	-1.508	0.97315	0.9536	0.985141	18271	0	-1.508
OR1S1	3	0.021416	0.087298	1	1145	3	-0.9248	0.97858	0.96434	0.990713	18384	0	-0.9248
CRIP3	3	0.021465	0.087298	1	1146	1	0.13978	0.68783	0.61655	0.85665	13533	1	0.13978
ZMPSTE24	3	0.021514	0.087298	1	1147	3	-0.48063	0.97849	0.96434	0.990713	18383	0	-0.48063
C1QTNF6	3	0.021543	0.087853	1	1148	2	-0.69481	0.75255	0.67396	0.875515	14348	1	-0.69481
TMEM82	3	0.021557	0.087853	1	1149	3	-0.48441	0.97844	0.96367	0.990617	18382	0	-0.48441
PIEZO2	3	0.021573	0.087853	1	1150	3	-1.3095	0.97843	0.96367	0.990617	18381	0	-1.3095
ITIH4	3	0.021585	0.087853	1	1151	3	-0.64136	0.97841	0.96367	0.990617	18380	0	-0.64136
ANKZF1	3	0.021589	0.087853	1	1152	3	-0.9445	0.97841	0.96367	0.990617	18379	0	-0.9445
GOLGB1	3	0.021614	0.087854	1	1153	3	-0.35428	0.97839	0.96367	0.990617	18377	0	-0.35428
JAM3	3	0.021647	0.087854	1	1154	3	-1.0763	0.97835	0.96367	0.990617	18376	0	-1.0763
UBQLNL	3	0.021673	0.088433	1	1155	1	0.11411	0.69984	0.62119	0.85665	13672	1	0.11411
PAGE1	3	0.021717	0.088434	1	1156	2	-1.3085	0.53349	0.52486	0.81833	12044	1	-1.3085
NAE1	3	0.021785	0.089004	1	1157	2	-1.2591	0.18582	0.25963	0.74495	6098	1	-1.2591
PDK3	3	0.021794	0.089004	1	1158	3	-0.55239	0.97821	0.96233	0.989722	18374	0	-0.55239
SDC4	3	0.021802	0.089004	1	1159	2	-0.67986	0.91701	0.86416	0.94513	17199	0	-0.67986
APLP2	3	0.021802	0.089004	1	1160	1	-0.33215	0.38063	0.42737	0.801105	10008	1	-0.33215
DDX3Y	3	0.021802	0.089004	1	1161	3	-1.2685	0.9782	0.96233	0.989722	18373	0	-1.2685
SUPT16H	3	0.021878	0.089005	1	1162	2	-1.1019	0.53685	0.52486	0.81833	12074	1	-1.1019
FLI1	3	0.021895	0.089561	1	1163	2	-1.2327	0.69617	0.62119	0.85665	13629	1	-1.2327
DNAJC28	3	0.021932	0.090136	1	1164	1	0.84955	0.13736	0.20202	0.74495	5059	2	0.84955
PRH1	3	0.021988	0.090136	1	1165	2	-0.79598	0.3657	0.4068	0.78771	9722	1	-0.79598
ADH6	3	0.022036	0.090136	1	1166	2	-0.94056	0.16438	0.23406	0.74495	5629	1	-0.94056
RIC3	3	0.022056	0.090136	1	1167	2	-1.3887	0.96745	0.94451	0.981898	18153	0	-1.3887
EFNA5	3	0.022073	0.090136	1	1168	2	-1.4588	0.3885	0.43381	0.801975	10161	1	-1.4588
PRSS27	3	0.022088	0.090136	1	1169	1	1.2027	0.02925	0.059614	0.717285	1441	2	1.2027
AKIP1	3	0.022091	0.090136	1	1170	3	-0.59003	0.97791	0.96099	0.988557	18370	0	-0.59003
RFX8	3	0.022104	0.090136	1	1171	3	-0.63237	0.9779	0.96099	0.988557	18369	0	-0.63237
TM4SF4	3	0.022132	0.090136	1	1172	2	-1.123	0.17322	0.24321	0.74495	5824	1	-1.123
TXNL1	3	0.02214	0.090136	1	1173	2	-0.66114	0.84921	0.7677	0.910912	15904	0	-0.66114
DBN1	3	0.022192	0.090136	1	1174	2	-1.3929	0.32634	0.37953	0.78771	8985	1	-1.3929
LCE2B	3	0.022243	0.090901	1	1175	2	-0.47593	0.25521	0.30782	0.74495	7601	1	-0.47593
HEATR4	3	0.022245	0.090901	1	1176	3	-0.70611	0.97775	0.96099	0.988557	18368	0	-0.70611
KIR2DL2	2	0.022251	0.061094	1	1177	2	-1.0983	0.97775	0.96158	0.989116	18367	0	-1.0983
INSIG1	3	0.022277	0.090901	1	1178	2	-1.3801	0.35243	0.4025	0.78771	9466	1	-1.3801
DHX8	3	0.022295	0.090902	1	1179	1	-0.018081	0.84375	0.7677	0.910912	15811	1	-0.018081
PCDHB13	3	0.022324	0.090902	1	1180	3	-0.91871	0.97768	0.96099	0.988557	18366	0	-0.91871
PIK3C2B	3	0.022354	0.091478	1	1181	2	-1.8079	0.81884	0.73108	0.896276	15389	1	-1.8079
ZNF710	3	0.022451	0.093729	1	1182	1	-0.020359	0.84641	0.7677	0.910912	15847	1	-0.020359
ZNF764	3	0.022451	0.093729	1	1183	1	0.076406	0.65588	0.60732	0.85665	13188	1	0.076406
FURIN	3	0.022451	0.093729	1	1184	1	0.0096408	0.48162	0.50203	0.808176	11598	1	0.0096408
CAP2	3	0.022451	0.093729	1	1185	1	0.86882	0.088996	0.15836	0.719523	3863	2	0.86882
RASA4	3	0.022533	0.09598	1	1186	2	-0.77848	0.63285	0.59137	0.85665	12942	1	-0.77848
DPPA3	3	0.022568	0.095981	1	1187	2	-1.5057	0.72409	0.64421	0.86579	13961	1	-1.5057
MLLT6	3	0.022589	0.095981	1	1188	3	-0.53257	0.97741	0.96029	0.988109	18364	0	-0.53257
AP3B1	3	0.022593	0.095981	1	1189	2	-1.2488	0.16946	0.23882	0.74495	5744	1	-1.2488
TPRG1	3	0.022607	0.095981	1	1190	1	0.0031696	0.85679	0.77449	0.911309	16049	0	0.0031696
ULBP2	3	0.022614	0.095981	1	1191	3	-0.34572	0.97739	0.96029	0.988109	18363	0	-0.34572
TMEM204	3	0.022619	0.095981	1	1192	2	-1.1301	0.92125	0.86891	0.94513	17274	0	-1.1301
CXorf21	3	0.022636	0.095981	1	1193	2	-1.4409	0.81925	0.73108	0.896276	15402	1	-1.4409
TMEM258	3	0.022656	0.096554	1	1194	3	-0.50046	0.97734	0.95959	0.987601	18361	0	-0.50046
FARS2	3	0.022658	0.096554	1	1195	1	0.27955	0.1407	0.20684	0.74495	5134	1	0.27955
RGS5	3	0.022679	0.096554	1	1196	2	-1.8487	0.93795	0.88544	0.949126	17606	0	-1.8487
AGBL1	3	0.02271	0.096554	1	1197	2	-0.3104	0.3987	0.44563	0.806618	10361	1	-0.3104
SLC2A9	3	0.022731	0.096554	1	1198	2	-1.1943	0.58997	0.55922	0.839485	12552	1	-1.1943
PPP3R1	3	0.022739	0.096554	1	1199	2	-1.5425	0.86293	0.78343	0.914596	16182	0	-1.5425
HEXIM2	3	0.022762	0.096554	1	1200	1	-0.089712	0.077814	0.14219	0.719523	3459	1	-0.089712
MOAP1	3	0.02277	0.096554	1	1201	3	-1.0392	0.97723	0.95959	0.987601	18360	0	-1.0392
OR6N2	3	0.022789	0.096554	1	1202	3	-0.85981	0.97721	0.95959	0.987601	18359	0	-0.85981
CTH	3	0.022795	0.096554	1	1203	3	-1.3139	0.9772	0.95959	0.987601	18358	0	-1.3139
IP6K1	3	0.022814	0.096554	1	1204	1	1.1015	0.056695	0.11331	0.717285	2648	2	1.1015
MBOAT4	3	0.022866	0.097137	1	1205	1	0.11917	0.70003	0.62119	0.85665	13675	1	0.11917
CTC1	3	0.022895	0.097137	1	1206	2	-0.93677	0.95909	0.92729	0.973659	18001	0	-0.93677
KLRD1	3	0.022918	0.097137	1	1207	2	-0.6561	0.93729	0.88544	0.949126	17594	0	-0.6561
MUS81	3	0.022938	0.097137	1	1208	2	-1.5363	0.5345	0.52486	0.81833	12052	1	-1.5363
STK32A	3	0.022942	0.097137	1	1209	3	-0.84942	0.97706	0.95889	0.987093	18357	0	-0.84942
HSD17B8	3	0.022946	0.097137	1	1210	2	-1.3546	0.44648	0.4884	0.808176	11266	1	-1.3546
TOMM22	3	0.022964	0.097137	1	1211	2	-1.7278	0.86345	0.78564	0.916943	16193	0	-1.7278
OR4M2	3	0.02297	0.097137	1	1212	1	-0.19631	0.012091	0.030557	0.717159	653	1	-0.19631
RAB27A	3	0.02299	0.097137	1	1213	2	-1.8964	0.93986	0.8869	0.949565	17633	0	-1.8964
BTBD7	3	0.023004	0.097137	1	1214	3	-0.79279	0.977	0.95889	0.987093	18356	0	-0.79279
PLEKHG1	3	0.023022	0.097137	1	1215	1	0.21306	0.50526	0.50885	0.808176	11800	1	0.21306
TXNDC2	3	0.023055	0.097137	1	1216	2	-1.7136	0.33094	0.38392	0.78771	9078	1	-1.7136
MED14	3	0.023073	0.097137	1	1217	2	-1.716	0.56014	0.5363	0.822264	12272	1	-1.716
C2	3	0.023125	0.097137	1	1218	2	-0.88026	0.70366	0.62584	0.861358	13718	1	-0.88026
HELB	3	0.023129	0.097137	1	1219	3	-0.81113	0.97687	0.95889	0.987093	18355	0	-0.81113
SH2D5	3	0.02314	0.097137	1	1220	3	-0.75123	0.97686	0.95889	0.987093	18354	0	-0.75123
HIST1H3E	3	0.023163	0.097137	1	1221	3	-1.687	0.97568	0.95669	0.986179	18333	0	-1.687
WDR62	3	0.023203	0.097137	1	1222	1	1.595	0.0088449	0.026792	0.717159	479	2	1.595
ACTL8	3	0.023203	0.097137	1	1223	1	0.032117	0.6961	0.62119	0.85665	13628	1	0.032117
ERMN	3	0.023207	0.097137	1	1224	2	-1.1684	0.4589	0.49514	0.808176	11400	1	-1.1684
NABP1	3	0.023232	0.097137	1	1225	3	-0.81892	0.97677	0.95889	0.987093	18353	0	-0.81892
HSP90AB1	3	0.023254	0.097137	1	1226	2	-1.0996	0.87886	0.80557	0.9249	16463	0	-1.0996
SCFD2	3	0.023272	0.097137	1	1227	2	-1.3217	0.96419	0.93817	0.979323	18092	0	-1.3217
C8orf46	3	0.023282	0.097137	1	1228	3	-0.70906	0.97672	0.95889	0.987093	18352	0	-0.70906
SYCE1	3	0.023333	0.097746	1	1229	1	0.65652	0.19506	0.26795	0.74495	6304	2	0.65652
SLITRK6	3	0.02335	0.097746	1	1230	3	-0.72748	0.97665	0.95817	0.986678	18351	0	-0.72748
GABBR2	3	0.023355	0.097746	1	1231	3	-1.6013	0.97665	0.95817	0.986678	18350	0	-1.6013
SMIM2	3	0.023363	0.097746	1	1232	2	-1.7351	0.61099	0.573	0.84892	12741	1	-1.7351
RAB40A	3	0.023383	0.097746	1	1233	3	-0.34007	0.97662	0.95817	0.986678	18349	0	-0.34007
RAD1	3	0.023384	0.097746	1	1234	1	-0.12902	0.8992	0.83883	0.940011	16840	0	-0.12902
TRIP6	3	0.023424	0.097746	1	1235	2	-1.3879	0.43793	0.4884	0.808176	11103	1	-1.3879
HIST1H1C	3	0.023445	0.097746	1	1236	3	-0.7357	0.97655	0.95817	0.986678	18348	0	-0.7357
ZDHHC11	3	0.023458	0.097746	1	1237	3	-0.56037	0.97654	0.95817	0.986678	18347	0	-0.56037
PCGF3	3	0.023467	0.097746	1	1238	3	-0.66499	0.97653	0.95817	0.986678	18346	0	-0.66499
TMEM115	3	0.023488	0.097746	1	1239	1	0.86748	0.16267	0.23042	0.74495	5600	2	0.86748
NRGN	3	0.023497	0.097746	1	1240	3	-0.37457	0.9765	0.95817	0.986678	18345	0	-0.37457
KCNAB1	3	0.02352	0.097746	1	1241	2	-1.5427	0.67847	0.61422	0.85665	13429	1	-1.5427
SYT4	3	0.023529	0.097746	1	1242	2	-1.0345	0.18389	0.25617	0.74495	6061	1	-1.0345
TSPAN33	3	0.023538	0.097746	1	1243	3	-0.41316	0.97646	0.95817	0.986678	18343	0	-0.41316
GADD45GIP1	3	0.02354	0.097746	1	1244	1	0.16124	0.51367	0.50885	0.808176	11872	1	0.16124
NF1	3	0.023547	0.097746	1	1245	2	-1.1087	0.74595	0.66256	0.875515	14261	1	-1.1087
UCKL1	3	0.02357	0.097746	1	1246	3	-0.69332	0.97643	0.95817	0.986678	18342	0	-0.69332
CCDC175	3	0.023577	0.097746	1	1247	3	-0.62692	0.97642	0.95817	0.986678	18341	0	-0.62692
PKIB	3	0.023618	0.097746	1	1248	1	0.19834	0.73763	0.6534	0.871989	14147	1	0.19834
PALLD	3	0.023622	0.097746	1	1249	3	-1.0431	0.97638	0.95817	0.986678	18340	0	-1.0431
NRDE2	3	0.023688	0.097746	1	1250	3	-0.54118	0.97631	0.95817	0.986678	18338	0	-0.54118
SWSAP1	3	0.023696	0.097746	1	1251	1	-0.021527	0.78018	0.68997	0.875515	14760	1	-0.021527
OR2AG1	3	0.023713	0.097746	1	1252	2	-1.6555	0.96941	0.94626	0.982114	18199	0	-1.6555
CLDN23	3	0.023775	0.097746	1	1253	3	-0.40371	0.97623	0.95817	0.986678	18337	0	-0.40371
CCNK	3	0.023783	0.097746	1	1254	2	-1.0939	0.94668	0.89773	0.955415	17757	0	-1.0939
CCL7	3	0.023797	0.097746	1	1255	2	-1.6013	0.78161	0.68997	0.875515	14786	1	-1.6013
MKKS	3	0.023799	0.097746	1	1256	2	-1.0653	0.72418	0.64421	0.86579	13963	1	-1.0653
GSC	3	0.023849	0.097746	1	1257	2	-1.4314	0.73777	0.6534	0.871989	14150	1	-1.4314
SUGP1	3	0.023851	0.097746	1	1258	1	-0.10948	0.78296	0.69223	0.875515	14802	1	-0.10948
ZNF429	3	0.023876	0.097746	1	1259	2	-1.3687	0.96041	0.93339	0.97768	18027	0	-1.3687
LARGE1	3	0.023898	0.097746	1	1260	2	-1.056	0.9749	0.95518	0.985264	18314	0	-1.056
ADPRM	3	0.023907	0.09835	1	1261	2	-1.5426	0.9735	0.9536	0.985141	18280	0	-1.5426
ATF7IP	3	0.023933	0.09835	1	1262	2	-1.2904	0.91763	0.86416	0.94513	17214	0	-1.2904
FMR1NB	3	0.02398	0.09835	1	1263	3	-0.83591	0.97602	0.95744	0.986678	18335	0	-0.83591
CD4	3	0.023984	0.09835	1	1264	3	-0.49501	0.97602	0.95744	0.986678	18334	0	-0.49501
TRIM45	3	0.024006	0.09835	1	1265	1	-0.0625	0.64002	0.59584	0.85665	13017	1	-0.0625
SVOP	3	0.024006	0.09835	1	1266	2	-0.82683	0.53009	0.51797	0.813568	12012	1	-0.82683
ARHGAP28	3	0.024006	0.09835	1	1267	1	0.041861	0.78978	0.69223	0.875515	14912	1	0.041861
S1PR1	3	0.024006	0.09835	1	1268	2	-1.1475	0.020063	0.043631	0.717159	1020	1	-1.1475
OR8G5	3	0.024006	0.09835	1	1269	2	-0.88357	0.85795	0.77677	0.91262	16064	0	-0.88357
DDX21	3	0.02403	0.09835	1	1270	2	-1.794	0.26846	0.32041	0.74495	7851	1	-1.794
TMEM117	3	0.024074	0.098351	1	1271	2	-0.95665	0.91474	0.86416	0.94513	17153	0	-0.95665
CNGA1	3	0.024145	0.098351	1	1272	2	-1.1247	0.70409	0.62584	0.861358	13725	1	-1.1247
C1orf68	3	0.024162	0.098351	1	1273	2	-1.1909	0.064729	0.1167	0.717285	2978	1	-1.1909
LRTM1	3	0.024198	0.098992	1	1274	2	-1.1951	0.91619	0.86416	0.94513	17183	0	-1.1951
SLC22A25	3	0.024266	0.098992	1	1275	1	0.29007	0.81196	0.7265	0.896276	15290	1	0.29007
ATP6AP1L	3	0.024332	0.098993	1	1276	3	-0.42398	0.97567	0.95669	0.986179	18332	0	-0.42398
SPC24	3	0.024343	0.098993	1	1277	1	1.1699	0.027872	0.054414	0.717285	1375	2	1.1699
GNL1	3	0.024343	0.098993	1	1278	1	-0.17639	0.40234	0.44821	0.80712	10422	1	-0.17639
OR4N5	3	0.024385	0.098993	1	1279	3	-0.47437	0.97561	0.95669	0.986179	18330	0	-0.47437
PPP1R13B	3	0.024421	0.099643	1	1280	1	-0.40046	0.94005	0.8869	0.949565	17639	0	-0.40046
CASP10	3	0.024425	0.099643	1	1281	2	-1.5699	0.96613	0.94095	0.979834	18130	0	-1.5699
KRT6C	3	0.024447	0.099643	1	1282	3	-0.73015	0.97555	0.95592	0.985599	18329	0	-0.73015
ASPM	3	0.024473	0.099643	1	1283	1	-0.31788	0.79738	0.7014	0.877418	15039	1	-0.31788
NCF4	3	0.024518	0.099643	1	1284	2	-0.99899	0.18224	0.25617	0.74495	6024	1	-0.99899
C6orf229	3	0.024525	0.099643	1	1285	1	-0.24501	0.56904	0.54092	0.824603	12350	1	-0.24501
BTK	3	0.02454	0.099643	1	1286	3	-0.57805	0.97546	0.95592	0.985599	18328	0	-0.57805
AWAT2	3	0.024576	0.099643	1	1287	2	-0.51914	0.25083	0.30458	0.74495	7505	1	-0.51914
OR4S2	3	0.024652	0.099643	1	1288	2	-1.2823	0.49316	0.50203	0.808176	11693	1	-1.2823
CATIP	3	0.024661	0.099643	1	1289	3	-0.94643	0.97534	0.95592	0.985599	18327	0	-0.94643
TLR7	3	0.02468	0.099643	1	1290	2	-0.76333	0.16927	0.23882	0.74495	5742	1	-0.76333
COPZ2	3	0.024706	0.099643	1	1291	2	-1.0609	0.53352	0.52486	0.81833	12045	1	-1.0609
CRISP3	3	0.024724	0.099643	1	1292	2	-0.88954	0.78908	0.69223	0.875515	14900	1	-0.88954
TIGD7	3	0.024732	0.099643	1	1293	1	1.186	0.052397	0.11045	0.717285	2467	2	1.186
RGS21	3	0.024737	0.099643	1	1294	3	-0.5526	0.97526	0.95592	0.985599	18325	0	-0.5526
GINS1	3	0.024742	0.099643	1	1295	2	-0.96044	0.12417	0.18455	0.719523	4790	1	-0.96044
ADAP1	3	0.024784	0.099643	1	1296	1	-0.21587	0.34057	0.39542	0.78771	9247	1	-0.21587
CYP2W1	3	0.024835	0.099643	1	1297	1	-0.31251	0.86338	0.78564	0.916943	16192	0	-0.31251
PHOX2A	3	0.024876	0.099643	1	1298	2	-1.0979	0.22739	0.29144	0.74495	7002	1	-1.0979
SMARCA1	3	0.024903	0.099643	1	1299	2	-1.3254	0.15386	0.2194	0.74495	5418	1	-1.3254
C9orf57	3	0.024912	0.099643	1	1300	2	-1.4732	0.78755	0.69223	0.875515	14876	1	-1.4732
PRMT6	3	0.024939	0.099643	1	1301	2	-1.103	0.97226	0.95041	0.983456	18259	0	-1.103
SDF4	3	0.024939	0.099643	1	1302	2	-0.53527	0.87077	0.7984	0.923799	16319	0	-0.53527
HYAL2	3	0.024939	0.099643	1	1303	1	-0.33823	0.58413	0.55697	0.839485	12488	1	-0.33823
SKIV2L	3	0.025043	0.099643	1	1304	2	-0.98719	0.86937	0.7984	0.923799	16300	0	-0.98719
ATP5S	3	0.025146	0.099643	1	1305	2	-0.56434	0.3276	0.37953	0.78771	9008	1	-0.56434
TAS2R19	3	0.025198	0.099643	1	1306	1	0.15391	0.86749	0.79203	0.920417	16263	0	0.15391
ZNF599	3	0.025301	0.099643	1	1307	1	0.70921	0.17433	0.24321	0.74495	5849	2	0.70921
BRWD3	3	0.025345	0.099643	1	1308	2	-1.2214	0.076017	0.13552	0.719523	3396	1	-1.2214
KCTD8	3	0.025353	0.099643	1	1309	2	-0.5404	0.96335	0.93629	0.979028	18075	0	-0.5404
TXNRD3NB	3	0.025381	0.099643	1	1310	2	-1.2649	0.2796	0.32465	0.74495	8060	1	-1.2649
GJA8	3	0.025405	0.099643	1	1311	1	-0.12832	0.27812	0.32464	0.74495	8026	1	-0.12832
ISL1	3	0.025435	0.099643	1	1312	2	-0.82028	0.88244	0.81649	0.932732	16535	0	-0.82028
NCOA7	3	0.025457	0.099643	1	1313	1	1.0756	0.078049	0.14219	0.719523	3469	2	1.0756
HNRNPC	3	0.025472	0.099643	1	1314	2	-0.89036	0.72476	0.64421	0.86579	13974	1	-0.89036
TOR1AIP2	3	0.02556	0.099643	1	1315	2	-0.91492	0.71846	0.64192	0.86579	13891	1	-0.91492
LCN6	3	0.025612	0.099643	1	1316	1	1.147	0.034916	0.071915	0.717285	1668	2	1.147
MORN1	3	0.025685	0.099643	1	1317	2	-1.3165	0.86798	0.79412	0.922399	16271	0	-1.3165
C17orf67	3	0.025699	0.099643	1	1318	2	-1.148	0.11973	0.18276	0.719523	4692	1	-1.148
FAM60A	3	0.025745	0.099643	1	1319	2	-0.78556	0.1397	0.20684	0.74495	5109	1	-0.78556
ZNF615	3	0.025793	0.099643	1	1320	2	-0.50947	0.8826	0.81649	0.932732	16539	0	-0.50947
CCDC66	3	0.025793	0.099643	1	1321	1	-0.10242	0.22863	0.29144	0.74495	7033	1	-0.10242
ANO7	3	0.025793	0.099643	1	1322	1	0.17838	0.81975	0.73108	0.896276	15410	1	0.17838
DECR1	3	0.025799	0.099643	1	1323	2	-1.2435	0.97223	0.95041	0.983456	18258	0	-1.2435
CUZD1	3	0.025818	0.099643	1	1324	2	-1.4687	0.52853	0.51568	0.810642	12000	1	-1.4687
TNRC6A	3	0.025863	0.099643	1	1325	2	-2.0377	0.95167	0.90803	0.961343	17850	0	-2.0377
RAET1L	3	0.025872	0.099643	1	1326	2	-1.0147	0.88285	0.81649	0.932732	16542	0	-1.0147
PIH1D1	3	0.025923	0.099643	1	1327	2	-0.69001	0.95441	0.91519	0.965622	17896	0	-0.69001
VWA5B1	3	0.025973	0.099643	1	1328	2	-1.7394	0.33565	0.39388	0.78771	9157	1	-1.7394
CDKN1C	3	0.025974	0.099643	1	1329	2	-1.4502	0.50656	0.50885	0.808176	11811	1	-1.4502
RHOH	3	0.026026	0.10043	1	1330	1	0.13599	0.73708	0.6534	0.871989	14137	1	0.13599
GPR143	2	0.02604	0.071347	1	1331	2	-0.96766	0.97396	0.95744	0.986678	18290	0	-0.96766
KRBOX1	3	0.026111	0.10043	1	1332	2	-1.1728	0.8801	0.81649	0.932732	16487	0	-1.1728
EVI2B	3	0.026129	0.10043	1	1333	2	-1.3387	0.93142	0.87962	0.949126	17495	0	-1.3387
RTP3	3	0.02613	0.10043	1	1334	1	0.021184	0.77017	0.68766	0.875515	14611	1	0.021184
SOX18	3	0.02613	0.10043	1	1335	2	-0.87113	0.40035	0.44563	0.806618	10394	1	-0.87113
C1orf162	3	0.02613	0.10043	1	1336	1	0.063118	0.36256	0.40528	0.78771	9667	1	0.063118
CARD9	3	0.026233	0.10043	1	1337	1	-0.2594	0.3454	0.39542	0.78771	9337	1	-0.2594
CDK5RAP2	3	0.026285	0.10043	1	1338	1	1.2761	0.056149	0.11253	0.717285	2628	2	1.2761
NOL11	3	0.026433	0.10121	1	1339	2	-1.8623	0.11614	0.18191	0.719523	4619	1	-1.8623
CAPN5	3	0.02644	0.10121	1	1340	1	0.23387	0.77662	0.68997	0.875515	14712	1	0.23387
CHRNA9	3	0.026525	0.10121	1	1341	2	-1.3603	0.66741	0.6096	0.85665	13315	1	-1.3603
OR6C75	3	0.026544	0.10121	1	1342	2	-0.51434	0.89565	0.83701	0.939974	16773	0	-0.51434
SPEG	3	0.026647	0.10202	1	1343	2	-0.51386	0.90964	0.85774	0.94513	17060	0	-0.51386
CSMD2	3	0.026699	0.10283	1	1344	1	0.58167	0.11075	0.18103	0.719523	4494	2	0.58167
SMIM11B	3	0.02671	0.10283	1	1345	2	-1.1721	0.92593	0.87046	0.945349	17377	0	-1.1721
BCL6B	3	0.026794	0.10283	1	1346	2	-1.3295	0.8961	0.83701	0.939974	16783	0	-1.3295
ZNHIT2	3	0.026854	0.10283	1	1347	1	-0.29788	0.90625	0.85269	0.94513	16977	0	-0.29788
GLCE	3	0.026906	0.10283	1	1348	2	-0.62997	0.55211	0.53175	0.818821	12206	1	-0.62997
DNAH2	3	0.026915	0.10283	1	1349	2	-0.95226	0.94753	0.90166	0.957983	17769	0	-0.95226
FOS	3	0.026957	0.10283	1	1350	1	-0.042855	0.28486	0.32772	0.74495	8177	1	-0.042855
CCKAR	3	0.027009	0.10283	1	1351	2	-0.53578	0.2281	0.29144	0.74495	7019	1	-0.53578
TSPY3	3	0.027036	0.10283	1	1352	2	-0.96446	0.47606	0.50203	0.808176	11548	1	-0.96446
NCL	3	0.027087	0.10283	1	1353	2	-0.94857	0.66465	0.60732	0.85665	13283	1	-0.94857
CNTN5	3	0.027111	0.10283	1	1354	2	-1.4518	0.66642	0.6096	0.85665	13301	1	-1.4518
OR6C70	3	0.027113	0.10283	1	1355	1	0.098165	0.89652	0.83701	0.939974	16792	0	0.098165
RFPL2	3	0.027164	0.10283	1	1356	1	-0.35653	0.536	0.52486	0.81833	12067	1	-0.35653
GSPT1	3	0.027176	0.10283	1	1357	2	-1.0979	0.64108	0.59584	0.85665	13030	1	-1.0979
PTBP3	3	0.027214	0.10283	1	1358	2	-1.3248	0.24996	0.30324	0.74495	7490	1	-1.3248
MTFP1	3	0.027246	0.10283	1	1359	2	-1.6611	0.94079	0.88828	0.949568	17655	0	-1.6611
MINDY4	3	0.027293	0.10283	1	1360	2	-0.37989	0.94667	0.89773	0.955415	17756	0	-0.37989
BARX2	3	0.027293	0.10283	1	1361	1	-0.11394	0.30524	0.34845	0.767359	8565	1	-0.11394
TPM2	3	0.027293	0.10283	1	1362	2	-0.33259	0.64485	0.59815	0.85665	13078	1	-0.33259
USP6	3	0.027401	0.10283	1	1363	2	-2.3837	0.77245	0.68766	0.875515	14650	1	-2.3837
LOC283710	3	0.02741	0.10283	1	1364	2	-1.6233	0.80532	0.71285	0.886528	15177	1	-1.6233
CLIC4	3	0.027423	0.10283	1	1365	2	-0.72723	0.85726	0.77449	0.911309	16056	0	-0.72723
HOXB6	3	0.027439	0.10283	1	1366	2	-1.5593	0.88126	0.81649	0.932732	16509	0	-1.5593
BCAT2	3	0.027474	0.10283	1	1367	2	-0.49301	0.43361	0.4884	0.808176	11021	1	-0.49301
ZNF22	3	0.027476	0.10283	1	1368	2	-1.2138	0.94326	0.88972	0.949568	17700	0	-1.2138
TBXAS1	3	0.027486	0.10283	1	1369	2	-1.2062	0.33481	0.39388	0.78771	9139	1	-1.2062
PCDHGB5	3	0.027526	0.10283	1	1370	1	0.36976	0.40826	0.4567	0.808176	10548	2	0.36976
MIOS	3	0.027533	0.10283	1	1371	2	-1.4462	0.58825	0.55922	0.839485	12530	1	-1.4462
DDX60L	3	0.027578	0.10283	1	1372	1	0.50543	0.34138	0.39542	0.78771	9268	2	0.50543
NIPAL3	3	0.02763	0.10283	1	1373	1	0.85613	0.13853	0.20684	0.74495	5082	2	0.85613
TMEM133	3	0.027646	0.10283	1	1374	2	-1.2943	0.97144	0.95041	0.983456	18247	0	-1.2943
MS4A18	3	0.027655	0.10283	1	1375	2	-1.353	0.42473	0.47831	0.808176	10864	1	-1.353
ZDHHC4	3	0.027681	0.10283	1	1376	2	-0.58812	0.49763	0.50425	0.808176	11729	1	-0.58812
SEC63	3	0.027733	0.10283	1	1377	1	-0.44446	0.64148	0.59584	0.85665	13035	1	-0.44446
ZDHHC23	3	0.027759	0.10283	1	1378	2	-1.1047	0.92482	0.86891	0.94513	17359	0	-1.1047
MEF2A	3	0.027787	0.10283	1	1379	2	-1.2099	0.94112	0.88828	0.949568	17660	0	-1.2099
ATP8B2	3	0.027797	0.10283	1	1380	2	-1.6281	0.68203	0.61655	0.85665	13470	1	-1.6281
CRIP1	3	0.02781	0.10283	1	1381	2	-0.37422	0.1821	0.25617	0.74495	6021	1	-0.37422
DCPS	3	0.02781	0.10283	1	1382	2	-0.84377	0.88074	0.81649	0.932732	16498	0	-0.84377
MARCO	3	0.027991	0.10283	1	1383	2	-0.75662	0.9203	0.86572	0.94513	17265	0	-0.75662
NUP50	3	0.028043	0.10283	1	1384	1	1.0024	0.13843	0.20684	0.74495	5079	2	1.0024
TSPAN19	3	0.028095	0.10365	1	1385	1	0.9451	0.21897	0.28013	0.74495	6831	2	0.9451
IL3RA	3	0.028146	0.10365	1	1386	2	-0.76255	0.95638	0.92416	0.971941	17945	0	-0.76255
KRAS	3	0.028157	0.10365	1	1387	2	-1.5027	0.9501	0.90803	0.961343	17822	0	-1.5027
CNGA2	3	0.028185	0.10365	1	1388	2	-1.3351	0.87261	0.80043	0.923799	16349	0	-1.3351
NSUN4	3	0.028198	0.10365	1	1389	1	0.40396	0.33842	0.39542	0.78771	9210	2	0.40396
PGAM5	3	0.028214	0.10365	1	1390	2	-2.0005	0.78314	0.69223	0.875515	14807	1	-2.0005
RB1	3	0.028233	0.10365	1	1391	2	-0.97956	0.93229	0.88111	0.949126	17508	0	-0.97956
ASCC1	3	0.02825	0.10365	1	1392	1	0.017591	0.14426	0.20782	0.74495	5206	1	0.017591
C9orf40	3	0.028276	0.10365	1	1393	2	-0.97252	0.85411	0.77221	0.910951	15998	0	-0.97252
IFT20	3	0.028353	0.10365	1	1394	1	-0.081769	0.79799	0.7014	0.877418	15049	1	-0.081769
GLYATL2	3	0.028395	0.10365	1	1395	2	-1.4348	0.5031	0.50885	0.808176	11779	1	-1.4348
SLC20A1	3	0.028431	0.10365	1	1396	2	-0.7523	0.12672	0.18552	0.720894	4850	1	-0.7523
GPR119	3	0.028431	0.10365	1	1397	1	0.48301	0.27989	0.32772	0.74495	8068	2	0.48301
DSE	3	0.028462	0.10365	1	1398	2	-0.93112	0.1142	0.18191	0.719523	4573	1	-0.93112
AHSA2	3	0.028595	0.10449	1	1399	2	-1.5127	0.89104	0.83519	0.939974	16691	0	-1.5127
AUP1	3	0.028611	0.10449	1	1400	2	-0.70871	0.96646	0.94095	0.979834	18134	0	-0.70871
ELMO3	3	0.028663	0.10449	1	1401	2	-1.1123	0.74726	0.66483	0.875515	14281	1	-1.1123
SPATA21	3	0.028734	0.10449	1	1402	2	-1.1287	0.95273	0.91046	0.962732	17867	0	-1.1287
ZCCHC18	3	0.028754	0.10449	1	1403	2	-1.3216	0.8625	0.78343	0.914596	16172	0	-1.3216
SOX15	3	0.028754	0.10449	1	1404	2	-1.3216	0.68711	0.61655	0.85665	13525	1	-1.3216
LOC643802	3	0.028766	0.10449	1	1405	2	-0.9686	0.73226	0.64656	0.86579	14078	1	-0.9686
FKBP2	3	0.028818	0.10449	1	1406	2	-1.4056	0.91666	0.86416	0.94513	17194	0	-1.4056
EPS15	3	0.028845	0.10449	1	1407	2	-0.87629	0.66133	0.60732	0.85665	13245	1	-0.87629
SLC12A8	3	0.028854	0.10449	1	1408	2	-1.2058	0.15481	0.2204	0.74495	5439	1	-1.2058
PRPF18	3	0.028902	0.10449	1	1409	2	-0.92506	0.64004	0.59584	0.85665	13018	1	-0.92506
ACER1	3	0.02896	0.10449	1	1410	2	-0.96985	0.85917	0.77897	0.914354	16097	0	-0.96985
CCDC126	3	0.029028	0.10449	1	1411	2	-1.2327	0.68257	0.61655	0.85665	13476	1	-1.2327
GTPBP1	3	0.029076	0.10449	1	1412	1	0.41792	0.3203	0.37513	0.78771	8874	2	0.41792
APOPT1	3	0.029143	0.10449	1	1413	2	-1.0712	0.90334	0.84757	0.94513	16926	0	-1.0712
FGL2	3	0.029153	0.10449	1	1414	2	-1.1532	0.88743	0.826	0.939338	16618	0	-1.1532
LARP1	3	0.029163	0.10449	1	1415	2	-1.8443	0.76643	0.68304	0.875515	14545	1	-1.8443
CS	3	0.02918	0.10449	1	1416	1	-0.16402	0.61141	0.573	0.84892	12745	1	-0.16402
OGDHL	3	0.029231	0.10449	1	1417	1	0.29605	0.2764	0.32324	0.74495	7993	2	0.29605
OR7E24	3	0.029284	0.10449	1	1418	2	-1.4969	0.95026	0.90803	0.961343	17827	0	-1.4969
GINS3	3	0.029334	0.1045	1	1419	2	-0.84881	0.85009	0.7677	0.910912	15927	0	-0.84881
MAFA	3	0.029337	0.1045	1	1420	2	-1.2465	0.69835	0.62119	0.85665	13653	1	-1.2465
PTS	3	0.029386	0.1045	1	1421	2	-0.41575	0.97318	0.9536	0.985141	18272	0	-0.41575
C4orf50	3	0.029438	0.1045	1	1422	1	1.0446	0.029334	0.059614	0.717285	1446	2	1.0446
SCGB2A2	3	0.029482	0.1045	1	1423	2	-1.0571	0.11697	0.18191	0.719523	4636	1	-1.0571
TAP1	3	0.029489	0.1045	1	1424	1	-0.29378	0.71902	0.64192	0.86579	13903	1	-0.29378
CYP7B1	3	0.029521	0.1045	1	1425	2	-1.1174	0.97202	0.95041	0.983456	18255	0	-1.1174
ZC3H13	3	0.029541	0.1045	1	1426	2	-0.76869	0.086618	0.15276	0.719523	3772	1	-0.76869
CDK7	3	0.029593	0.1045	1	1427	1	-0.066462	0.4517	0.49514	0.808176	11342	1	-0.066462
CDV3	3	0.029644	0.1045	1	1428	1	0.5103	0.10831	0.17613	0.719523	4443	2	0.5103
CELF6	3	0.029706	0.1045	1	1429	2	-1.2642	0.16564	0.23513	0.74495	5653	1	-1.2642
SPEM1	3	0.029745	0.1045	1	1430	2	-1.5446	0.18067	0.25383	0.74495	5992	1	-1.5446
CHCHD2	3	0.029747	0.1045	1	1431	1	0.90147	0.018139	0.041221	0.717159	934	2	0.90147
ZNF326	3	0.029747	0.1045	1	1432	2	-0.49931	0.23877	0.29535	0.74495	7252	1	-0.49931
SH3BGRL2	3	0.029747	0.1045	1	1433	1	-0.21989	0.076566	0.13608	0.719523	3420	1	-0.21989
PSMB7	3	0.029954	0.1045	1	1434	1	-0.35716	0.048008	0.10467	0.717285	2274	1	-0.35716
SULT1C3	3	0.030006	0.1045	1	1435	1	-0.36707	0.030728	0.065444	0.717285	1489	1	-0.36707
POLR1C	3	0.030057	0.10537	1	1436	2	-0.38708	0.92165	0.86891	0.94513	17282	0	-0.38708
TCEAL5	3	0.030058	0.10537	1	1437	2	-0.96912	0.93824	0.88544	0.949126	17611	0	-0.96912
ZNF304	3	0.030109	0.10537	1	1438	1	0.50508	0.29295	0.3306	0.746305	8346	2	0.50508
CLEC2D	3	0.030146	0.10537	1	1439	2	-1.4882	0.77918	0.68997	0.875515	14752	1	-1.4882
FAM185A	3	0.03016	0.10537	1	1440	1	0.30089	0.43372	0.4884	0.808176	11023	2	0.30089
FGF20	3	0.030212	0.10537	1	1441	2	-0.80736	0.63649	0.59137	0.85665	12986	1	-0.80736
DZIP3	3	0.030264	0.10537	1	1442	1	0.7109	0.16843	0.23882	0.74495	5724	2	0.7109
FAM212B	3	0.030315	0.10537	1	1443	1	0.060636	0.48433	0.50203	0.808176	11615	1	0.060636
GPR63	3	0.030328	0.10537	1	1444	2	-1.4495	0.89283	0.83519	0.939974	16720	0	-1.4495
LTB	3	0.030421	0.1072	1	1445	2	-0.91508	0.86582	0.78991	0.91847	16234	0	-0.91508
MECP2	3	0.030444	0.1072	1	1446	1	0.25685	0.44253	0.4884	0.808176	11195	2	0.25685
ADM5	3	0.03049	0.1072	1	1447	2	-1.0408	0.25586	0.30782	0.74495	7612	1	-1.0408
HNRNPH1	3	0.030522	0.1072	1	1448	1	-0.1859	0.76789	0.68537	0.875515	14566	1	-0.1859
SSR4	3	0.030573	0.1072	1	1449	1	0.051572	0.45356	0.49514	0.808176	11356	1	0.051572
ACSM6	3	0.030625	0.1072	1	1450	2	-0.82201	0.69023	0.61655	0.85665	13565	1	-0.82201
JADE2	3	0.030676	0.1072	1	1451	1	-0.27004	0.82856	0.74255	0.901858	15540	1	-0.27004
LGSN	3	0.030697	0.1072	1	1452	2	-1.0275	0.26319	0.31314	0.74495	7759	1	-1.0275
RTP4	3	0.030728	0.1072	1	1453	1	-0.18659	0.94932	0.90676	0.961343	17803	0	-0.18659
C1QL2	3	0.030747	0.1072	1	1454	2	-0.94395	0.082049	0.14826	0.719523	3613	1	-0.94395
TBC1D9	3	0.030779	0.1072	1	1455	1	0.52835	0.27327	0.32324	0.74495	7945	2	0.52835
ZNF620	3	0.030836	0.1072	1	1456	2	-1.068	0.83272	0.75851	0.910912	15624	1	-1.068
MS4A4E	3	0.030883	0.1072	1	1457	2	-0.51854	0.38468	0.43054	0.801975	10085	1	-0.51854
PTGFR	3	0.030886	0.1072	1	1458	2	-1.3168	0.79588	0.69912	0.877418	15011	1	-1.3168
PMF1	3	0.030934	0.1072	1	1459	1	-0.10049	0.92189	0.86891	0.94513	17288	0	-0.10049
CCDC129	3	0.030935	0.1072	1	1460	2	-1.298	0.48063	0.50203	0.808176	11587	1	-1.298
SEC11C	3	0.030975	0.1072	1	1461	2	-1.7566	0.86547	0.78991	0.91847	16228	0	-1.7566
RBM44	3	0.031037	0.1072	1	1462	1	0.5355	0.38167	0.42737	0.801105	10033	2	0.5355
BST2	3	0.031044	0.1072	1	1463	2	-0.86802	0.40558	0.45246	0.808176	10498	1	-0.86802
MBTD1	3	0.031064	0.1072	1	1464	2	-1.2922	0.83408	0.76311	0.910912	15638	1	-1.2922
NTS	3	0.03114	0.1072	1	1465	1	0.16316	0.35534	0.40528	0.78771	9527	1	0.16316
CKS2	3	0.031192	0.1072	1	1466	1	0.38322	0.37793	0.41995	0.795572	9957	2	0.38322
ZNF335	3	0.031244	0.1072	1	1467	2	-1.1498	0.68825	0.61655	0.85665	13542	1	-1.1498
TCL1A	3	0.031268	0.1072	1	1468	2	-1.1052	0.94192	0.88972	0.949568	17676	0	-1.1052
KIF1BP	3	0.031293	0.1072	1	1469	2	-0.85017	0.91834	0.86416	0.94513	17230	0	-0.85017
SNRNP200	3	0.031318	0.1072	1	1470	2	-1.2695	0.77835	0.68997	0.875515	14740	1	-1.2695
TGFA	3	0.031333	0.1072	1	1471	2	-1.035	0.94907	0.9055	0.961343	17801	0	-1.035
SLC26A7	3	0.031373	0.1072	1	1472	2	-0.39479	0.78136	0.68997	0.875515	14780	1	-0.39479
DCTN6	3	0.031413	0.1072	1	1473	2	-1.201	0.8803	0.81649	0.932732	16488	0	-1.201
COPS4	3	0.031433	0.1072	1	1474	2	-1.3942	0.65298	0.60732	0.85665	13157	1	-1.3942
SP8	3	0.03145	0.1072	1	1475	1	0.06397	0.79491	0.69911	0.877418	14990	1	0.06397
ZPBP	3	0.031501	0.1072	1	1476	2	-0.83025	0.9698	0.94708	0.982114	18210	0	-0.83025
FGF18	3	0.031503	0.1072	1	1477	2	-1.1674	0.93525	0.88399	0.949126	17560	0	-1.1674
ZKSCAN2	3	0.031538	0.1072	1	1478	2	-1.0032	0.83423	0.76311	0.910912	15641	1	-1.0032
MRM3	3	0.031553	0.1072	1	1479	2	-1.0303	0.96914	0.94542	0.981898	18189	0	-1.0303
TBX6	3	0.031605	0.1072	1	1480	1	0.85173	0.0037873	0.0055148	0.459282	218	2	0.85173
CAMK1G	3	0.031644	0.1072	1	1481	2	-0.90608	0.94527	0.8951	0.953753	17731	0	-0.90608
RNLS	3	0.031656	0.1072	1	1482	2	-0.35912	0.84559	0.7677	0.910912	15836	1	-0.35912
C3AR1	3	0.031664	0.1072	1	1483	2	-0.88143	0.66675	0.6096	0.85665	13305	1	-0.88143
SDHAF3	3	0.031694	0.1072	1	1484	2	-1.146	0.94048	0.8869	0.949565	17646	0	-1.146
MPHOSPH8	3	0.031733	0.1072	1	1485	1	-0.13357	0.48002	0.50203	0.808176	11579	1	-0.13357
AANAT	3	0.031734	0.1072	1	1486	2	-1.3742	0.59795	0.56148	0.839485	12625	1	-1.3742
ZNF85	3	0.031774	0.1072	1	1487	2	-0.8738	0.047141	0.10007	0.717285	2229	1	-0.8738
PPP1R2	3	0.031784	0.1072	1	1488	2	-1.1539	0.90676	0.8544	0.94513	16993	0	-1.1539
C14orf28	3	0.031854	0.1072	1	1489	2	-1.1346	0.58324	0.55473	0.838617	12478	1	-1.1346
SLC22A13	3	0.031862	0.1072	1	1490	2	-0.62493	0.937	0.88544	0.949126	17589	0	-0.62493
RIMS1	3	0.031865	0.1072	1	1491	2	-1.3065	0.96928	0.94542	0.981898	18195	0	-1.3065
ZC3H4	3	0.031914	0.1072	1	1492	1	-0.22336	0.89469	0.83701	0.939974	16758	0	-0.22336
DEPTOR	3	0.031965	0.1072	1	1493	1	0.077863	0.60074	0.57068	0.848476	12652	1	0.077863
ENO1	3	0.032017	0.1072	1	1494	2	-0.87999	0.80061	0.7014	0.877418	15105	1	-0.87999
APCDD1L	3	0.032068	0.1072	1	1495	2	-0.61411	0.9275	0.87201	0.945349	17409	0	-0.61411
OR4K2	3	0.03212	0.1072	1	1496	1	-0.073692	0.78886	0.69223	0.875515	14898	1	-0.073692
TRMT12	3	0.032197	0.10811	1	1497	1	0.41516	0.26842	0.32041	0.74495	7849	2	0.41516
CRB3	3	0.032207	0.10811	1	1498	2	-1.0126	0.6427	0.59584	0.85665	13053	1	-1.0126
GOLGA2	3	0.032268	0.10811	1	1499	2	-0.92775	0.96456	0.93817	0.979323	18100	0	-0.92775
MS4A1	3	0.032339	0.10811	1	1500	2	-1.5284	0.92276	0.86891	0.94513	17311	0	-1.5284
ZSCAN5A	3	0.032429	0.10902	1	1501	1	0.14996	0.69712	0.62119	0.85665	13638	1	0.14996
TRPM8	3	0.032481	0.11	1	1502	1	0.2646	0.61421	0.58221	0.856254	12776	1	0.2646
ST8SIA2	3	0.032511	0.11	1	1503	2	-1.4681	0.61318	0.57988	0.856254	12767	1	-1.4681
CXCL13	3	0.032532	0.11	1	1504	2	-0.46601	0.61113	0.573	0.84892	12742	1	-0.46601
COQ3	3	0.032562	0.11	1	1505	2	-1.8643	0.96971	0.94708	0.982114	18206	0	-1.8643
HEPH	3	0.032584	0.11	1	1506	2	-0.40324	0.28535	0.32772	0.74495	8182	1	-0.40324
MTERF1	3	0.032603	0.11	1	1507	2	-1.476	0.72858	0.64421	0.86579	14026	1	-1.476
FPR2	3	0.032661	0.11	1	1508	1	1.1243	0.15422	0.2194	0.74495	5426	2	1.1243
HAVCR1	3	0.032674	0.11	1	1509	2	-2.0396	0.3064	0.34995	0.768332	8591	1	-2.0396
S100A14	3	0.03279	0.11	1	1510	1	0.62297	0.26073	0.3118	0.74495	7714	2	0.62297
ANXA4	3	0.032837	0.11	1	1511	2	-1.2964	0.036391	0.07351	0.717285	1734	1	-1.2964
FNTB	3	0.032841	0.11	1	1512	2	-1.1032	0.88248	0.81649	0.932732	16537	0	-1.1032
C2CD5	3	0.032893	0.11	1	1513	2	-0.74026	0.13133	0.1923	0.727326	4939	1	-0.74026
STARD6	3	0.032898	0.11	1	1514	2	-1.4387	0.80379	0.70827	0.882981	15160	1	-1.4387
SSX5	3	0.032944	0.11093	1	1515	2	-0.29803	0.0031305	0.0049044	0.459282	178	1	-0.29803
KIF26A	3	0.03297	0.11093	1	1516	2	-1.531	0.93471	0.88399	0.949126	17550	0	-1.531
OR11H2	3	0.032996	0.11093	1	1517	1	0.031466	0.23543	0.29402	0.74495	7177	1	0.031466
RPTN	3	0.033047	0.11093	1	1518	1	0.086712	0.53535	0.52486	0.81833	12059	1	0.086712
C1orf210	3	0.033099	0.11093	1	1519	2	-0.40604	0.96049	0.93339	0.97768	18028	0	-0.40604
ARHGDIB	3	0.033113	0.11093	1	1520	2	-1.261	0.94	0.8869	0.949565	17637	0	-1.261
NPAP1	3	0.033174	0.11093	1	1521	2	-0.90344	0.49419	0.50203	0.808176	11702	1	-0.90344
RTN3	3	0.033221	0.11093	1	1522	2	-1.0231	0.96935	0.94626	0.982114	18197	0	-1.0231
ATP11A	3	0.033236	0.11093	1	1523	2	-0.89285	0.66637	0.6096	0.85665	13300	1	-0.89285
KCNJ5	3	0.033328	0.1119	1	1524	2	-1.3253	0.56603	0.53859	0.823175	12318	1	-1.3253
TGM5	3	0.033339	0.1119	1	1525	2	-0.8844	0.69961	0.62119	0.85665	13668	1	-0.8844
GRAMD3	3	0.033356	0.1119	1	1526	1	0.18474	0.60436	0.57068	0.848476	12685	1	0.18474
FITM1	3	0.033369	0.11292	1	1527	2	-1.4321	0.92242	0.86891	0.94513	17300	0	-1.4321
IL10RB	3	0.033408	0.11292	1	1528	1	0.57185	0.24844	0.29535	0.74495	7458	2	0.57185
ARFGAP2	3	0.03341	0.11292	1	1529	2	-1.6052	0.83478	0.76311	0.910912	15659	1	-1.6052
ASB17	3	0.033441	0.11292	1	1530	2	-1.2946	0.7247	0.64421	0.86579	13971	1	-1.2946
GLRX3	3	0.033459	0.11292	1	1531	1	0.095718	0.40607	0.45246	0.808176	10512	1	0.095718
C1QL4	3	0.033493	0.11292	1	1532	2	-0.79948	0.36752	0.40989	0.789169	9766	1	-0.79948
CREBRF	3	0.033511	0.11292	1	1533	1	1.3126	0.04466	0.093934	0.717285	2106	2	1.3126
TAF9	3	0.033534	0.11292	1	1534	2	-1.1718	0.6697	0.6096	0.85665	13341	1	-1.1718
IRGM	3	0.033544	0.11292	1	1535	2	-0.99464	0.55574	0.53175	0.818821	12242	1	-0.99464
CLK4	3	0.033562	0.11292	1	1536	1	-0.020181	0.93075	0.87811	0.948694	17482	0	-0.020181
TOB2	3	0.033585	0.11292	1	1537	2	-0.85264	0.91314	0.86096	0.94513	17124	0	-0.85264
CCDC22	3	0.033606	0.11292	1	1538	2	-1.0415	0.53276	0.52486	0.81833	12037	1	-1.0415
SERPINA5	3	0.033637	0.11292	1	1539	2	-0.80843	0.28606	0.32772	0.74495	8198	1	-0.80843
KISS1R	3	0.033665	0.11292	1	1540	2	-0.71379	0.54583	0.52719	0.81833	12156	1	-0.71379
ZNF735	3	0.033717	0.11292	1	1541	1	-0.28327	0.15641	0.2224	0.74495	5465	1	-0.28327
SMIM20	3	0.03372	0.11292	1	1542	2	-0.88697	0.59799	0.56148	0.839485	12626	1	-0.88697
HLA-DOA	3	0.03374	0.11292	1	1543	2	-1.1586	0.85907	0.77897	0.914354	16094	0	-1.1586
CYB5RL	3	0.033812	0.11292	1	1544	2	-1.1328	0.48721	0.50203	0.808176	11642	1	-1.1328
GATA1	3	0.033844	0.11292	1	1545	2	-1.4065	0.70973	0.63041	0.864007	13781	1	-1.4065
ABI3	3	0.033974	0.11292	1	1546	2	-0.86481	0.9682	0.94542	0.981898	18164	0	-0.86481
TMEM189-UBE2V1	3	0.033999	0.11292	1	1547	2	-0.94958	0.95025	0.90803	0.961343	17826	0	-0.94958
TAS2R41	3	0.034026	0.11292	1	1548	2	-0.88115	0.65446	0.60732	0.85665	13174	1	-0.88115
YAP1	3	0.034051	0.11292	1	1549	2	-1.6797	0.89931	0.83883	0.940011	16843	0	-1.6797
ARHGEF6	3	0.034077	0.11292	1	1550	1	0.068108	0.75811	0.67848	0.875515	14418	1	0.068108
MAGED4B	3	0.034113	0.11292	1	1551	2	-0.95915	0.9298	0.87811	0.948694	17459	0	-0.95915
SPINT1	3	0.034128	0.11292	1	1552	1	0.24816	0.40056	0.44563	0.806618	10397	1	0.24816
SSTR5	3	0.03418	0.11293	1	1553	2	-0.70871	0.95021	0.90803	0.961343	17825	0	-0.70871
C4A	3	0.034217	0.11293	1	1554	2	-0.86536	0.054466	0.11131	0.717285	2561	1	-0.86536
ZNF645	3	0.034227	0.11293	1	1555	2	-1.2464	0.97467	0.95518	0.985264	18306	0	-1.2464
CACNB1	3	0.03429	0.11293	1	1556	2	-1.1176	0.81508	0.73108	0.896276	15329	1	-1.1176
HIST1H4F	3	0.034414	0.11293	1	1557	2	-1.0483	0.9551	0.91635	0.966741	17916	0	-1.0483
LOC100131150	3	0.034435	0.11293	1	1558	2	-1.1257	0.82946	0.74255	0.901858	15555	1	-1.1257
SHKBP1	3	0.034463	0.11293	1	1559	1	0.78256	0.18612	0.25963	0.74495	6106	2	0.78256
ZNF324	3	0.034463	0.11293	1	1560	1	-0.22047	0.28248	0.32772	0.74495	8119	1	-0.22047
CIRBP	3	0.034463	0.11293	1	1561	2	-1.0264	0.92288	0.86891	0.94513	17314	0	-1.0264
TSC22D3	3	0.034463	0.11293	1	1562	1	1.4727	0.089978	0.16078	0.719523	3893	2	1.4727
FBXW9	3	0.034508	0.11293	1	1563	2	-0.98094	0.95005	0.90803	0.961343	17820	0	-0.98094
OTUD4	3	0.034571	0.11293	1	1564	2	-1.2602	0.75538	0.67848	0.875515	14381	1	-1.2602
TSHZ1	3	0.034686	0.11293	1	1565	2	-0.96383	0.55654	0.53175	0.818821	12247	1	-0.96383
CDR1	3	0.034694	0.11293	1	1566	1	1.5471	0.013025	0.036538	0.717159	699	2	1.5471
KRTDAP	3	0.034746	0.11293	1	1567	1	0.2239	0.51236	0.50885	0.808176	11861	1	0.2239
CCDC155	3	0.0349	0.11293	1	1568	1	0.0024001	0.024784	0.05236	0.717285	1241	1	0.0024001
LALBA	3	0.034906	0.11293	1	1569	2	-0.83858	0.54825	0.52945	0.818821	12175	1	-0.83858
RGCC	3	0.034952	0.11398	1	1570	1	0.23352	0.31768	0.37358	0.78771	8828	1	0.23352
NFIB	3	0.035	0.11501	1	1571	2	-1.0737	0.033073	0.066074	0.717285	1592	1	-1.0737
FBXO47	3	0.035029	0.11501	1	1572	1	0.040221	0.47637	0.50203	0.808176	11551	1	0.040221
DNAAF5	3	0.035029	0.11501	1	1573	2	-0.41912	0.88944	0.82973	0.939974	16650	0	-0.41912
ARL6	3	0.035037	0.11501	1	1574	2	-1.4729	0.97098	0.94878	0.983058	18234	0	-1.4729
CRISP2	3	0.035053	0.11501	1	1575	2	-1.1039	0.21432	0.28012	0.74495	6729	1	-1.1039
GPR39	3	0.035074	0.11501	1	1576	2	-1.1845	0.14365	0.20782	0.74495	5191	1	-1.1845
ANGPTL3	3	0.035084	0.11501	1	1577	2	-0.8476	0.8561	0.77449	0.911309	16031	0	-0.8476
BRDT	3	0.035116	0.11501	1	1578	2	-1.1098	0.77677	0.68997	0.875515	14715	1	-1.1098
PDE6A	3	0.035137	0.11501	1	1579	2	-0.94367	0.59728	0.56148	0.839485	12618	1	-0.94367
HMGCS1	3	0.035157	0.11501	1	1580	2	-0.41754	0.63122	0.59136	0.85665	12927	1	-0.41754
GAK	3	0.035168	0.11501	1	1581	2	-0.89621	0.96014	0.9314	0.976679	18023	0	-0.89621
IPO8	3	0.035209	0.11501	1	1582	2	-0.74552	0.093345	0.16477	0.719523	4012	1	-0.74552
GBP4	3	0.035221	0.11501	1	1583	2	-1.5105	0.027009	0.054414	0.717285	1335	1	-1.5105
OSCAR	3	0.03526	0.11501	1	1584	2	-0.72845	0.8889	0.82973	0.939974	16637	0	-0.72845
SYCE2	3	0.035263	0.11501	1	1585	2	-1.5208	0.84078	0.7677	0.910912	15767	1	-1.5208
HEATR1	3	0.035312	0.11501	1	1586	1	0.67916	0.17735	0.24435	0.74495	5920	2	0.67916
PMFBP1	3	0.035374	0.11501	1	1587	2	-1.3991	0.80222	0.706	0.880899	15134	1	-1.3991
GLRA2	3	0.035411	0.11501	1	1588	2	-1.1169	0.81278	0.7265	0.896276	15303	1	-1.1169
RDH12	3	0.035414	0.11501	1	1589	1	-0.11099	0.012248	0.030557	0.717159	661	1	-0.11099
PRPF8	3	0.035474	0.11501	1	1590	2	-0.93088	0.90712	0.85608	0.94513	16999	0	-0.93088
IGSF22	3	0.035485	0.11501	1	1591	2	-1.449	0.85551	0.77449	0.911309	16023	0	-1.449
ZNF17	3	0.035495	0.11501	1	1592	2	-1.326	0.24931	0.29994	0.74495	7480	1	-1.326
DEDD	3	0.035506	0.11501	1	1593	2	-1.1039	0.78334	0.69223	0.875515	14811	1	-1.1039
SAP30	3	0.035548	0.11501	1	1594	2	-0.75427	0.0068837	0.025434	0.717159	377	1	-0.75427
FAM69B	3	0.035646	0.1171	1	1595	2	-1.9167	0.97506	0.95518	0.985264	18319	0	-1.9167
CPTP	3	0.035646	0.1171	1	1596	1	0.34141	0.2848	0.32772	0.74495	8173	2	0.34141
ZNF565	3	0.035646	0.1171	1	1597	1	0.4856	0.35723	0.40528	0.78771	9573	2	0.4856
NISCH	3	0.035646	0.1171	1	1598	1	-0.12671	0.33304	0.39109	0.78771	9118	1	-0.12671
SERINC3	3	0.035739	0.11919	1	1599	2	-0.79689	0.97045	0.94795	0.982794	18226	0	-0.79689
MIS18BP1	3	0.035749	0.11919	1	1600	2	-0.7767	0.59191	0.56148	0.839485	12566	1	-0.7767
GIMAP4	3	0.03576	0.11919	1	1601	2	-0.79	0.88394	0.81842	0.932732	16561	0	-0.79
PDZD9	3	0.035771	0.11919	1	1602	2	-0.83739	0.12118	0.18367	0.719523	4719	1	-0.83739
CFAP126	3	0.035808	0.11919	1	1603	2	-0.96847	0.090084	0.16141	0.719523	3897	1	-0.96847
TULP4	3	0.035834	0.12341	1	1604	2	-1.1243	0.59857	0.56379	0.842544	12631	1	-1.1243
HMGN5	3	0.035877	0.12341	1	1605	2	-0.76028	0.094183	0.16477	0.719523	4037	1	-0.76028
ATG4B	3	0.035929	0.12341	1	1606	1	0.41663	0.37566	0.4184	0.793902	9913	2	0.41663
RNF19A	3	0.035972	0.12341	1	1607	2	-1.716	0.68131	0.61655	0.85665	13461	1	-1.716
ECHDC1	3	0.03598	0.12341	1	1608	1	0.061822	0.43143	0.48429	0.808176	10971	1	0.061822
RHBG	3	0.036026	0.12341	1	1609	2	-1.2311	0.83247	0.75624	0.910912	15616	1	-1.2311
CFAP221	3	0.036083	0.12341	1	1610	1	0.17953	0.50771	0.50885	0.808176	11824	1	0.17953
APOC2	3	0.036137	0.12492	1	1611	2	-1.595	0.60237	0.57068	0.848476	12669	1	-1.595
TNFRSF10C	3	0.036186	0.12543	1	1612	1	0.58619	0.24744	0.29535	0.74495	7438	2	0.58619
DNAJB9	3	0.036207	0.12543	1	1613	2	-1.0535	0.019335	0.042929	0.717159	985	1	-1.0535
SMARCAL1	3	0.036239	0.12543	1	1614	2	-1.0078	0.81115	0.72419	0.895847	15275	1	-1.0078
ATG2A	3	0.036288	0.12543	1	1615	1	-0.055419	0.85668	0.77449	0.911309	16046	0	-0.055419
MS4A13	3	0.036409	0.12543	1	1616	2	-0.81426	0.55427	0.53175	0.818821	12226	1	-0.81426
TCAF1	3	0.036484	0.12543	1	1617	2	-0.73147	0.87678	0.80457	0.923799	16427	0	-0.73147
SCGB1A1	3	0.036494	0.12543	1	1618	2	-0.30443	0.12922	0.1923	0.727326	4904	1	-0.30443
ZNF619	3	0.036527	0.12543	1	1619	2	-0.96537	0.95837	0.92519	0.971941	17988	0	-0.96537
BTG3	3	0.036597	0.12543	1	1620	1	0.90396	0.081788	0.14826	0.719523	3607	2	0.90396
MRPL32	3	0.036613	0.12543	1	1621	2	-0.91545	0.5253	0.51568	0.810642	11971	1	-0.91545
LETM1	3	0.036624	0.12543	1	1622	2	-1.0652	0.87943	0.81261	0.931676	16474	0	-1.0652
UBE2QL1	3	0.036699	0.12543	1	1623	2	-0.37461	0.22433	0.2847	0.74495	6937	1	-0.37461
UTP14C	3	0.036774	0.12543	1	1624	2	-0.98849	0.3147	0.36924	0.78771	8762	1	-0.98849
OR2T29	3	0.036838	0.12543	1	1625	2	-1.4346	0.7487	0.66483	0.875515	14298	1	-1.4346
ANXA2R	3	0.036905	0.12543	1	1626	1	0.35615	0.41518	0.4643	0.808176	10680	2	0.35615
ASPH	3	0.036956	0.12543	1	1627	1	0.25372	0.82225	0.73568	0.898647	15447	1	0.25372
IL25	3	0.037054	0.12543	1	1628	2	-1.221	0.15617	0.2224	0.74495	5462	1	-1.221
PAG1	3	0.037085	0.12543	1	1629	2	-0.5092	0.25148	0.30458	0.74495	7522	1	-0.5092
CYB5R4	3	0.037124	0.12543	1	1630	2	-0.8874	0.083988	0.14931	0.719523	3681	1	-0.8874
RFESD	3	0.037162	0.12543	1	1631	1	0.3297	0.36806	0.40989	0.789169	9774	2	0.3297
CTLA4	3	0.037213	0.12543	1	1632	1	0.35527	0.40393	0.44821	0.80712	10458	2	0.35527
ZNF226	3	0.037264	0.12543	1	1633	1	1.1166	0.037877	0.081508	0.717285	1798	2	1.1166
GPR174	3	0.037302	0.12543	1	1634	2	-1.2036	0.80948	0.72191	0.893378	15246	1	-1.2036
PDILT	3	0.037316	0.12543	1	1635	2	-0.3433	0.92773	0.87201	0.945349	17414	0	-0.3433
RFWD2	3	0.037345	0.12543	1	1636	2	-0.86177	0.90312	0.84757	0.94513	16920	0	-0.86177
GBA	3	0.037356	0.12543	1	1637	2	-1.3453	0.81019	0.72191	0.893378	15259	1	-1.3453
TMEM200A	3	0.037377	0.12543	1	1638	2	-0.9567	0.48447	0.50203	0.808176	11618	1	-0.9567
C8orf86	3	0.037418	0.12652	1	1639	1	-0.0397	0.80687	0.71512	0.888874	15203	1	-0.0397
C2CD6	3	0.037486	0.12652	1	1640	2	-1.0118	0.3841	0.42899	0.801975	10076	1	-1.0118
ZNF827	3	0.037497	0.12652	1	1641	2	-1.065	0.61474	0.58221	0.856254	12781	1	-1.065
CUTC	3	0.037521	0.12652	1	1642	1	0.3445	0.72166	0.64306	0.86579	13932	1	0.3445
GLE1	3	0.037572	0.12652	1	1643	1	-0.19054	0.30383	0.34549	0.762874	8539	1	-0.19054
TXNL4B	3	0.037624	0.12759	1	1644	1	0.20975	0.63158	0.59136	0.85665	12932	1	0.20975
CADM2	3	0.037643	0.12815	1	1645	2	-1.2851	0.55721	0.53175	0.818821	12254	1	-1.2851
ZNRF1	3	0.037675	0.1287	1	1646	1	0.11117	0.69016	0.61655	0.85665	13563	1	0.11117
LOC157860	3	0.037724	0.1287	1	1647	2	-1.3985	0.95646	0.92467	0.971941	17947	0	-1.3985
ATP5G2	3	0.037726	0.1287	1	1648	2	-0.61255	0.68883	0.61655	0.85665	13548	1	-0.61255
PAX9	3	0.037829	0.1287	1	1649	1	0.3732	0.3279	0.37953	0.78771	9014	2	0.3732
ALPK3	3	0.037839	0.1287	1	1650	2	-0.85026	0.28039	0.32772	0.74495	8084	1	-0.85026
PRRT1	3	0.037877	0.1287	1	1651	2	-1.0712	0.87577	0.80251	0.923799	16412	0	-1.0712
KCNF1	3	0.037906	0.1287	1	1652	1	0.13513	0.63729	0.59137	0.85665	12988	1	0.13513
SRP68	3	0.03792	0.1287	1	1653	2	-1.0564	0.93114	0.87811	0.948694	17491	0	-1.0564
AASDH	3	0.037983	0.1287	1	1654	2	-0.53809	0.86042	0.78117	0.914596	16123	0	-0.53809
LMF1	3	0.038073	0.1287	1	1655	2	-0.85111	0.92665	0.87201	0.945349	17390	0	-0.85111
EDN3	3	0.038086	0.1287	1	1656	1	1.3263	0.056473	0.11253	0.717285	2641	2	1.3263
TAS2R9	3	0.038137	0.1287	1	1657	1	0.99134	0.11367	0.18191	0.719523	4562	2	0.99134
TNFSF4	3	0.038171	0.1287	1	1658	2	-0.96723	0.97476	0.95518	0.985264	18308	0	-0.96723
ZNF175	3	0.038188	0.1287	1	1659	1	0.065405	0.44726	0.4884	0.808176	11281	1	0.065405
ALG1L	3	0.03824	0.1287	1	1660	1	0.3074	0.39511	0.44311	0.806618	10277	2	0.3074
PROX2	3	0.038342	0.12981	1	1661	1	0.29276	0.84658	0.7677	0.910912	15850	1	0.29276
NNMT	3	0.038379	0.12981	1	1662	2	-0.87808	0.91986	0.86572	0.94513	17256	0	-0.87808
TTC21B	3	0.038394	0.12981	1	1663	1	0.31018	0.40854	0.4567	0.808176	10555	2	0.31018
SNRPG	3	0.038445	0.12981	1	1664	1	-0.057311	0.91749	0.86416	0.94513	17209	0	-0.057311
ERGIC3	3	0.038455	0.12981	1	1665	2	-1.2033	0.70072	0.62119	0.85665	13687	1	-1.2033
MAP3K1	3	0.038466	0.12981	1	1666	2	-1.2495	0.033356	0.066074	0.717285	1602	1	-1.2495
TMEM250	3	0.038477	0.12981	1	1667	2	-0.7551	0.22943	0.29273	0.74495	7042	1	-0.7551
GIMAP7	3	0.038496	0.12981	1	1668	1	0.27194	0.19123	0.26328	0.74495	6222	1	0.27194
OR9Q1	3	0.03851	0.12981	1	1669	2	-1.2963	0.84041	0.7677	0.910912	15760	1	-1.2963
RNASET2	3	0.038548	0.12981	1	1670	2	-0.91474	0.2652	0.31314	0.74495	7797	1	-0.91474
SPTY2D1	3	0.038599	0.12981	1	1671	1	0.073177	0.092999	0.16477	0.719523	4000	1	0.073177
THAP1	3	0.038741	0.12981	1	1672	2	-1.0115	0.439	0.4884	0.808176	11129	1	-1.0115
TRIM16L	3	0.038851	0.13091	1	1673	2	-0.90786	0.80931	0.72191	0.893378	15243	1	-0.90786
BNC1	3	0.038855	0.13091	1	1674	1	0.61031	0.034489	0.071605	0.717285	1647	2	0.61031
RGS1	3	0.038862	0.13091	1	1675	2	-0.98192	0.67013	0.6096	0.85665	13345	1	-0.98192
SPTB	3	0.038873	0.13091	1	1676	2	-1.0579	0.26991	0.32041	0.74495	7886	1	-1.0579
CFL2	3	0.038911	0.13091	1	1677	2	-1.5354	0.95974	0.93041	0.975796	18014	0	-1.5354
PODN	3	0.038958	0.13091	1	1678	2	-0.62489	0.78167	0.68997	0.875515	14787	1	-0.62489
TMF1	3	0.039009	0.13091	1	1679	2	-0.78285	0.86851	0.79627	0.923799	16282	0	-0.78285
DCST1	3	0.039027	0.13091	1	1680	2	-1.2561	0.75847	0.68075	0.875515	14423	1	-1.2561
FAM172A	3	0.039044	0.13091	1	1681	2	-1.1462	0.10948	0.18018	0.719523	4471	1	-1.1462
C15orf57	3	0.039112	0.13091	1	1682	1	0.29803	0.38304	0.42737	0.801105	10057	2	0.29803
LTBP1	3	0.039171	0.13091	1	1683	2	-1.1724	0.50983	0.50885	0.808176	11844	1	-1.1724
PLK1	3	0.039214	0.13091	1	1684	2	-1.0608	0.56946	0.54092	0.824603	12356	1	-1.0608
ZNF75A	3	0.03927	0.13091	1	1685	2	-1.3589	0.84815	0.7677	0.910912	15879	0	-1.3589
EHHADH	3	0.039326	0.13091	1	1686	2	-1.1557	0.76817	0.68537	0.875515	14571	1	-1.1557
SAA4	3	0.039368	0.13091	1	1687	1	-0.029536	0.91511	0.86416	0.94513	17161	0	-0.029536
KRTAP6-3	3	0.039414	0.13091	1	1688	2	-1.0127	0.87894	0.8106	0.930505	16464	0	-1.0127
ORMDL2	3	0.039419	0.13091	1	1689	1	0.0069688	0.88517	0.82037	0.934277	16585	0	0.0069688
SERPINA10	3	0.039471	0.13091	1	1690	1	0.25878	0.77806	0.68997	0.875515	14735	1	0.25878
MBNL2	3	0.039522	0.13091	1	1691	2	-0.33793	0.73667	0.64881	0.867451	14133	1	-0.33793
MALRD1	3	0.039536	0.13091	1	1692	2	-1.1343	0.30977	0.36027	0.78208	8657	1	-1.1343
KRT26	3	0.039676	0.13091	1	1693	2	-0.68167	0.45792	0.49514	0.808176	11391	1	-0.68167
TRIM55	3	0.039681	0.13091	1	1694	2	-0.97221	0.68431	0.61655	0.85665	13490	1	-0.97221
C7orf34	3	0.03977	0.13091	1	1695	2	-0.96941	0.8384	0.76537	0.910912	15718	1	-0.96941
TEN1	3	0.039792	0.13202	1	1696	2	-1.012	0.30578	0.34845	0.767359	8575	1	-1.012
ATP1B4	3	0.03983	0.13202	1	1697	1	0.27589	0.25867	0.31042	0.74495	7671	2	0.27589
PRPF4	3	0.039836	0.13202	1	1698	2	-0.82349	0.58711	0.55922	0.839485	12518	1	-0.82349
OR10J5	3	0.039853	0.13202	1	1699	2	-1.3774	0.71641	0.63728	0.86579	13868	1	-1.3774
DTWD2	3	0.039881	0.13202	1	1700	1	-0.35196	0.48415	0.50203	0.808176	11613	1	-0.35196
KRT34	3	0.039932	0.13202	1	1701	2	-0.58163	0.9642	0.93817	0.979323	18093	0	-0.58163
TMEM256	3	0.039992	0.13202	1	1702	2	-1.1052	0.84785	0.7677	0.910912	15871	1	-1.1052
C16orf92	3	0.040026	0.13202	1	1703	2	-0.70545	0.6431	0.59584	0.85665	13060	1	-0.70545
PCDHGA8	3	0.040035	0.13202	1	1704	1	0.090698	0.90558	0.85097	0.94513	16967	0	0.090698
OR2W1	3	0.040104	0.13324	1	1705	2	-1.7143	0.051724	0.11002	0.717285	2443	1	-1.7143
ZNF607	3	0.040154	0.13324	1	1706	2	-1.07	0.95826	0.92519	0.971941	17986	0	-1.07
EDNRB	3	0.040188	0.13324	1	1707	2	-0.61823	0.88379	0.81842	0.932732	16558	0	-0.61823
RCVRN	3	0.04024	0.13324	1	1708	2	-0.64776	0.78048	0.68997	0.875515	14766	1	-0.64776
TTLL7	3	0.04035	0.13324	1	1709	2	-1.2328	0.88817	0.82786	0.939974	16627	0	-1.2328
PCDHB3	3	0.040393	0.13324	1	1710	1	0.1001	0.56763	0.53859	0.823175	12337	1	0.1001
FOXN4	3	0.040429	0.13324	1	1711	2	-1.0149	0.52826	0.51568	0.810642	11996	1	-1.0149
UBR2	3	0.040445	0.13324	1	1712	1	0.84429	0.14251	0.20684	0.74495	5166	2	0.84429
PRR7	3	0.040451	0.13324	1	1713	2	-1.1384	0.79045	0.69223	0.875515	14918	1	-1.1384
SPX	3	0.040547	0.13324	1	1714	1	0.37282	0.43035	0.48429	0.808176	10953	2	0.37282
CHAC1	3	0.040574	0.13324	1	1715	2	-1.1543	0.88469	0.81842	0.932732	16576	0	-1.1543
LYZL1	3	0.040597	0.13324	1	1716	2	-0.84153	0.5295	0.51568	0.810642	12008	1	-0.84153
FOXD4L1	3	0.040619	0.13324	1	1717	2	-1.07	0.050707	0.1088	0.717285	2397	1	-1.07
HLA-DPB1	3	0.040675	0.13324	1	1718	1	-0.33971	0.9722	0.95041	0.983456	18257	0	-0.33971
SMPDL3A	3	0.040675	0.13324	1	1719	2	-0.78258	0.90335	0.84757	0.94513	16927	0	-0.78258
PARP2	3	0.040675	0.13324	1	1720	2	-1.0094	0.86598	0.78991	0.91847	16238	0	-1.0094
WBP2	3	0.040687	0.13324	1	1721	2	-0.93324	0.92444	0.86891	0.94513	17349	0	-0.93324
BAZ1B	3	0.040709	0.13324	1	1722	2	-1.0818	0.96168	0.9344	0.977764	18049	0	-1.0818
CCL18	3	0.040754	0.13324	1	1723	2	-0.80013	0.94965	0.90803	0.961343	17809	0	-0.80013
ZNF264	3	0.040803	0.13324	1	1724	1	-0.29047	0.6485	0.60277	0.85665	13114	1	-0.29047
LRRIQ4	3	0.040805	0.13324	1	1725	2	-1.4062	0.84937	0.7677	0.910912	15910	0	-1.4062
EFCAB3	3	0.040854	0.13324	1	1726	2	-0.73752	0.60184	0.57068	0.848476	12663	1	-0.73752
C16orf91	3	0.040855	0.13324	1	1727	2	-1.0769	0.63801	0.59358	0.85665	12993	1	-1.0769
PLTP	3	0.040906	0.13442	1	1728	1	1.3719	0.012788	0.036538	0.717159	684	2	1.3719
SYNDIG1	3	0.040923	0.13442	1	1729	2	-0.95704	0.20075	0.27261	0.74495	6417	1	-0.95704
HIGD1C	3	0.040957	0.13442	1	1730	2	-0.97054	0.68093	0.61655	0.85665	13455	1	-0.97054
POGZ	2	0.041007	0.096489	1	1731	2	-1.0836	0.95899	0.94009	0.979834	17998	0	-1.0836
TMEM61	3	0.041008	0.13442	1	1732	1	0.7265	0.067597	0.11839	0.717285	3104	2	0.7265
OSM	3	0.041058	0.13442	1	1733	2	-1.2052	0.46277	0.4974	0.808176	11436	1	-1.2052
CACNG7	3	0.041059	0.13442	1	1734	2	-0.93517	0.859	0.77897	0.914354	16093	0	-0.93517
SEMA4G	3	0.04107	0.13442	1	1735	2	-1.2666	0.15504	0.2204	0.74495	5442	1	-1.2666
BCOR	3	0.041104	0.13442	1	1736	2	-0.93025	0.54189	0.52719	0.81833	12125	1	-0.93025
OR13A1	3	0.041162	0.13442	1	1737	2	-0.47723	0.95183	0.90803	0.961343	17853	0	-0.47723
POLR3C	3	0.041211	0.13442	1	1738	2	-1.094	0.95456	0.91519	0.965622	17900	0	-1.094
IGSF10	3	0.041213	0.13442	1	1739	1	0.92313	0.10082	0.17124	0.719523	4281	2	0.92313
LYVE1	3	0.041228	0.13442	1	1740	2	-0.65031	0.75327	0.67624	0.875515	14356	1	-0.65031
TJAP1	3	0.041256	0.13442	1	1741	2	-0.80849	0.95097	0.90803	0.961343	17839	0	-0.80849
PSMD2	3	0.041264	0.13442	1	1742	2	-0.5915	0.68268	0.61655	0.85665	13477	1	-0.5915
CENPU	3	0.041318	0.13442	1	1743	2	-0.89605	0.97128	0.94958	0.983456	18240	0	-0.89605
MRLN	3	0.041341	0.13442	1	1744	2	-0.91797	0.46057	0.4974	0.808176	11418	1	-0.91797
TEX46	3	0.041367	0.13442	1	1745	2	-1.0971	0.66518	0.6096	0.85665	13288	1	-1.0971
COQ10B	3	0.041409	0.13442	1	1746	2	-1.276	0.76189	0.68075	0.875515	14473	1	-1.276
XAGE5	3	0.041571	0.13442	1	1747	1	0.26085	0.24543	0.29535	0.74495	7387	2	0.26085
C20orf85	3	0.041619	0.1356	1	1748	2	-1.1849	0.83852	0.76537	0.910912	15722	1	-1.1849
MTSS1	3	0.041619	0.1356	1	1749	2	-1.5958	0.69957	0.62119	0.85665	13667	1	-1.5958
DUSP23	3	0.041623	0.1356	1	1750	2	-1.249	0.67617	0.6119	0.85665	13403	1	-1.249
UCN3	3	0.041647	0.1356	1	1751	2	-1.1529	0.97081	0.94877	0.983058	18231	0	-1.1529
IAPP	3	0.041664	0.1356	1	1752	2	-1.3499	0.61985	0.58221	0.856254	12832	1	-1.3499
EIF1AY	3	0.041693	0.1356	1	1753	2	-0.72911	0.65626	0.60732	0.85665	13194	1	-0.72911
CANX	3	0.041699	0.1356	1	1754	1	0.75215	0.028456	0.054414	0.717285	1412	2	0.75215
AKNA	3	0.041776	0.1356	1	1755	2	-0.63582	0.38449	0.43054	0.801975	10081	1	-0.63582
ECE1	3	0.041806	0.1356	1	1756	2	-0.97147	0.96004	0.93041	0.975796	18020	0	-0.97147
PIGBOS1	2	0.041814	0.10129	1	1757	2	-1.0805	0.95819	0.93815	0.979323	17983	0	-1.0805
ADAM8	3	0.041818	0.1356	1	1758	2	-1.356	0.30168	0.34099	0.756486	8500	1	-1.356
CD2BP2	3	0.041852	0.1356	1	1759	2	-0.65592	0.88374	0.81842	0.932732	16557	0	-0.65592
PTPRT	3	0.041853	0.1356	1	1760	1	0.30982	0.012874	0.036538	0.717159	689	2	0.30982
SERPINB13	3	0.041909	0.1356	1	1761	2	-1.2397	0.80116	0.70367	0.87887	15119	1	-1.2397
CD52	3	0.04192	0.1356	1	1762	2	-0.83378	0.53939	0.52486	0.81833	12100	1	-0.83378
ATG9A	3	0.04193	0.1356	1	1763	2	-0.39773	0.94008	0.8869	0.949565	17640	0	-0.39773
MRTO4	3	0.041981	0.1356	1	1764	2	-1.1443	0.41248	0.46258	0.808176	10628	1	-1.1443
FAM83E	3	0.042032	0.1356	1	1765	1	0.42046	0.43512	0.4884	0.808176	11054	2	0.42046
KRTAP19-8	3	0.042069	0.1356	1	1766	2	-0.95912	0.79455	0.69451	0.875762	14987	1	-0.95912
FN1	3	0.042083	0.1356	1	1767	1	0.46754	0.32142	0.37513	0.78771	8897	2	0.46754
ELK4	3	0.042186	0.1356	1	1768	1	-0.18005	0.85972	0.78117	0.914596	16108	0	-0.18005
ITPR1	3	0.042186	0.1356	1	1769	2	-0.48009	0.61616	0.58221	0.856254	12796	1	-0.48009
PABPC3	3	0.042186	0.1356	1	1770	2	-0.4791	0.84273	0.7677	0.910912	15795	1	-0.4791
PPP1R12B	3	0.042274	0.1356	1	1771	2	-1.1653	0.11731	0.18191	0.719523	4643	1	-1.1653
OR2B3	3	0.042314	0.1356	1	1772	1	0.16623	0.36935	0.41144	0.790386	9800	1	0.16623
MYF6	3	0.042314	0.1356	1	1773	1	0.19559	0.78316	0.69223	0.875515	14808	1	0.19559
TEX22	3	0.042314	0.1356	1	1774	2	-0.87733	0.84994	0.7677	0.910912	15923	0	-0.87733
C1orf141	3	0.04239	0.13674	1	1775	1	1.6577	0.010558	0.028655	0.717159	580	2	1.6577
PFDN6	3	0.042412	0.13674	1	1776	2	-1.0223	0.88426	0.81842	0.932732	16566	0	-1.0223
C2orf88	3	0.042442	0.13674	1	1777	2	-0.58069	0.83855	0.76537	0.910912	15724	1	-0.58069
MED14OS	3	0.042584	0.13674	1	1778	2	-0.87222	0.73131	0.64656	0.86579	14064	1	-0.87222
HAUS8	3	0.042646	0.13674	1	1779	2	-1.0791	0.248	0.29535	0.74495	7448	1	-1.0791
NOTCH2	3	0.042658	0.13674	1	1780	2	-1.8037	0.52067	0.51341	0.809839	11935	1	-1.8037
OR1C1	3	0.042687	0.13674	1	1781	2	-0.86303	0.64582	0.59815	0.85665	13089	1	-0.86303
FAM227B	3	0.042698	0.13674	1	1782	2	-1.0462	0.9748	0.95518	0.985264	18309	0	-1.0462
CFAP52	3	0.042744	0.13674	1	1783	2	-1.3245	0.96849	0.94542	0.981898	18173	0	-1.3245
LINGO1	3	0.042774	0.13674	1	1784	1	-0.0077751	0.28045	0.32772	0.74495	8086	1	-0.0077751
STK4	3	0.042774	0.13674	1	1785	1	0.50489	0.19602	0.27137	0.74495	6322	2	0.50489
TSGA10IP	3	0.042825	0.13674	1	1786	2	-0.86625	0.73616	0.64881	0.867451	14127	1	-0.86625
TCP11L2	3	0.042848	0.13674	1	1787	2	-0.72996	0.64772	0.60277	0.85665	13108	1	-0.72996
CTSC	3	0.042902	0.13674	1	1788	1	-0.0019884	0.77916	0.68997	0.875515	14751	1	-0.0019884
AKR1B1	3	0.042905	0.13674	1	1789	2	-1.1694	0.94722	0.90038	0.957862	17764	0	-1.1694
SF3A3	3	0.042998	0.13674	1	1790	2	-1.4051	0.96757	0.94451	0.981898	18154	0	-1.4051
ANGPTL1	3	0.043055	0.13674	1	1791	1	-0.29271	0.95986	0.93041	0.975796	18015	0	-0.29271
VNN1	3	0.043107	0.13674	1	1792	2	-0.81989	0.29511	0.33653	0.752966	8382	1	-0.81989
TMEM187	3	0.043119	0.13674	1	1793	2	-1.1446	0.81401	0.73108	0.896276	15317	1	-1.1446
MRPS28	3	0.043147	0.13674	1	1794	2	-1.1913	0.95925	0.92831	0.974355	18004	0	-1.1913
STYXL1	3	0.043158	0.13674	1	1795	2	-0.84397	0.30479	0.34845	0.767359	8557	1	-0.84397
KRT83	3	0.043209	0.13674	1	1796	2	-0.73928	0.885	0.82037	0.934277	16583	0	-0.73928
P2RX3	3	0.043211	0.13674	1	1797	2	-1.1714	0.84562	0.7677	0.910912	15838	1	-1.1714
ERCC2	3	0.043263	0.13674	1	1798	2	-0.97086	0.57915	0.55011	0.833974	12441	1	-0.97086
RNF133	3	0.043311	0.13795	1	1799	1	0.13108	0.76865	0.68766	0.875515	14578	1	0.13108
KLHL38	3	0.043388	0.13795	1	1800	2	-0.91738	0.39829	0.44563	0.806618	10349	1	-0.91738
EFCAB14	3	0.043388	0.13795	1	1801	2	-0.61713	0.88932	0.82973	0.939974	16648	0	-0.61713
GPR1	3	0.043436	0.13795	1	1802	2	-1.1119	0.54355	0.52719	0.81833	12138	1	-1.1119
SH3GLB1	3	0.04346	0.13795	1	1803	2	-0.90333	0.055886	0.11253	0.717285	2616	1	-0.90333
STAB1	3	0.043516	0.13795	1	1804	1	0.57551	0.26952	0.32041	0.74495	7878	2	0.57551
IL6ST	3	0.043535	0.13795	1	1805	2	-1.3476	0.97013	0.94708	0.982114	18222	0	-1.3476
TFAP4	3	0.043567	0.13795	1	1806	1	-0.049263	0.55359	0.53175	0.818821	12220	1	-0.049263
ZNF263	3	0.043576	0.13795	1	1807	2	-1.2612	0.67475	0.6119	0.85665	13390	1	-1.2612
CPNE5	3	0.043628	0.13795	1	1808	2	-0.91474	0.42862	0.48429	0.808176	10922	1	-0.91474
ESPL1	3	0.043695	0.13795	1	1809	1	2.0574	0.0017312	0.0029286	0.459282	91	2	2.0574
IL5RA	3	0.043695	0.13795	1	1810	1	0.77396	0.12438	0.18455	0.719523	4797	2	0.77396
PCSK6	3	0.043695	0.13795	1	1811	2	-0.51656	0.8326	0.75851	0.910912	15619	1	-0.51656
FLVCR1	3	0.043695	0.13795	1	1812	1	0.45232	0.37949	0.42417	0.800681	9989	2	0.45232
ZNF224	3	0.043709	0.13795	1	1813	2	-1.078	0.57832	0.55011	0.833974	12433	1	-1.078
RTL5	3	0.043761	0.13795	1	1814	2	-1.0579	0.24569	0.29535	0.74495	7395	1	-1.0579
ZNF771	3	0.043819	0.13795	1	1815	2	-0.73816	0.96663	0.94095	0.979834	18139	0	-0.73816
LEUTX	3	0.043874	0.13795	1	1816	1	-0.028461	0.88919	0.82973	0.939974	16645	0	-0.028461
ZNF468	3	0.043925	0.13795	1	1817	2	-0.42044	0.88196	0.81649	0.932732	16527	0	-0.42044
BABAM1	3	0.043959	0.13795	1	1818	2	-0.94894	0.36032	0.40528	0.78771	9631	1	-0.94894
OLIG3	3	0.043976	0.13795	1	1819	1	0.14823	0.65515	0.60732	0.85665	13181	1	0.14823
MYO5C	3	0.044052	0.13795	1	1820	2	-0.98465	0.96826	0.94542	0.981898	18166	0	-0.98465
CCDC173	3	0.04418	0.13795	1	1821	1	0.10499	0.73306	0.64656	0.86579	14091	1	0.10499
NHLH2	3	0.044204	0.13795	1	1822	2	-0.70414	0.89908	0.83883	0.940011	16838	0	-0.70414
USP11	3	0.044231	0.13795	1	1823	1	0.74518	0.03598	0.07286	0.717285	1720	2	0.74518
C16orf62	3	0.044282	0.13795	1	1824	2	-0.90624	0.2053	0.27382	0.74495	6513	1	-0.90624
PQLC1	3	0.044385	0.13921	1	1825	1	0.18259	0.82659	0.74255	0.901858	15509	1	0.18259
LAT2	3	0.044436	0.13921	1	1826	1	0.91829	0.18887	0.26203	0.74495	6163	2	0.91829
CA3	3	0.044437	0.13921	1	1827	2	-1.0373	0.18963	0.26203	0.74495	6180	1	-1.0373
BAGE2	1	0.044479	0.06236	1	1828	1	-1.8884	0.95552	0.93764	0.979323	17926	0	-1.8884
OR4C6	3	0.044487	0.13921	1	1829	2	-0.63541	0.95074	0.90803	0.961343	17836	0	-0.63541
PNRC2	3	0.044496	0.13921	1	1830	2	-0.91377	0.94154	0.88828	0.949568	17669	0	-0.91377
CLDN2	3	0.044625	0.13921	1	1831	2	-1.4607	0.10048	0.17124	0.719523	4270	1	-1.4607
LOC729159	3	0.04464	0.13921	1	1832	1	-0.37261	0.89044	0.8334	0.939974	16678	0	-0.37261
NUP214	3	0.044691	0.13921	1	1833	1	0.92941	0.066665	0.11754	0.717285	3054	2	0.92941
VPS4B	3	0.044707	0.13921	1	1834	2	-0.79165	0.83312	0.7608	0.910912	15629	1	-0.79165
PGAM2	3	0.044718	0.13921	1	1835	2	-1.2738	0.91358	0.86258	0.94513	17130	0	-1.2738
CYP1A1	3	0.04473	0.13921	1	1836	2	-0.799	0.10254	0.17124	0.719523	4325	1	-0.799
SH3BP5L	3	0.044742	0.13921	1	1837	1	0.33083	0.40017	0.44563	0.806618	10390	2	0.33083
SRP19	3	0.044793	0.13921	1	1838	1	0.49267	0.34323	0.39542	0.78771	9297	2	0.49267
GTSF1L	3	0.044801	0.13921	1	1839	2	-0.79437	0.4135	0.4643	0.808176	10643	1	-0.79437
FUOM	3	0.044895	0.13921	1	1840	1	-0.32891	0.94828	0.90166	0.957983	17781	0	-0.32891
KIFC1	3	0.04493	0.13921	1	1841	2	-1.7728	0.26332	0.31314	0.74495	7763	1	-1.7728
GPR150	3	0.044941	0.13921	1	1842	2	-0.90363	0.79282	0.69451	0.875762	14958	1	-0.90363
S100A5	3	0.044947	0.13921	1	1843	1	-0.01289	0.61569	0.58221	0.856254	12790	1	-0.01289
PIH1D3	3	0.044998	0.14041	1	1844	2	-0.44698	0.70998	0.63041	0.864007	13784	1	-0.44698
ITM2A	3	0.045049	0.14041	1	1845	1	0.65388	0.095267	0.16547	0.719523	4073	2	0.65388
FGD1	3	0.0451	0.14041	1	1846	1	0.26052	0.37001	0.41144	0.790386	9815	1	0.26052
NDUFA4L2	3	0.045165	0.14041	1	1847	2	-0.79399	0.96401	0.93817	0.979323	18088	0	-0.79399
LYG2	3	0.045189	0.14041	1	1848	2	-0.72202	0.48646	0.50203	0.808176	11636	1	-0.72202
PPFIA2	3	0.045202	0.14041	1	1849	2	-0.70733	0.82285	0.73568	0.898647	15460	1	-0.70733
CTBS	3	0.045253	0.14041	1	1850	1	0.40004	0.40078	0.44563	0.806618	10401	2	0.40004
SPATS2L	3	0.045289	0.14041	1	1851	2	-1.2515	0.17471	0.24321	0.74495	5859	1	-1.2515
ADH5	3	0.045342	0.14041	1	1852	2	-1.3388	0.21006	0.27759	0.74495	6632	1	-1.3388
NT5E	3	0.045355	0.14041	1	1853	1	0.33679	0.4276	0.48018	0.808176	10910	2	0.33679
ACD	3	0.045406	0.14041	1	1854	1	0.22801	0.21347	0.28012	0.74495	6704	1	0.22801
FRAT2	3	0.04546	0.14041	1	1855	2	-0.77019	0.56264	0.5363	0.822264	12289	1	-0.77019
OXER1	3	0.045484	0.14041	1	1856	2	-0.83549	0.19068	0.26203	0.74495	6207	1	-0.83549
SOBP	3	0.045508	0.14041	1	1857	1	0.25978	0.21396	0.28012	0.74495	6716	2	0.25978
C10orf90	3	0.045572	0.14041	1	1858	2	-1.2704	0.95249	0.90926	0.961941	17865	0	-1.2704
DCDC2	3	0.04561	0.14041	1	1859	2	-0.87765	0.49118	0.50203	0.808176	11675	1	-0.87765
DBR1	3	0.045661	0.14041	1	1860	2	-0.49342	0.8971	0.83701	0.939974	16806	0	-0.49342
CMPK1	3	0.045685	0.14041	1	1861	2	-0.80868	0.01115	0.029056	0.717159	609	1	-0.80868
ZNF562	3	0.04572	0.14041	1	1862	2	-1.0539	0.70513	0.62813	0.863891	13732	1	-1.0539
DAOA	3	0.045764	0.14041	1	1863	1	0.9072	0.17413	0.24321	0.74495	5845	2	0.9072
AEBP1	3	0.045874	0.14041	1	1864	2	-1.1325	0.21813	0.28013	0.74495	6812	1	-1.1325
UNC5A	3	0.045917	0.14041	1	1865	1	0.51251	0.26635	0.31899	0.74495	7819	2	0.51251
SLC18A3	3	0.046019	0.14041	1	1866	2	-0.60884	0.75179	0.66713	0.875515	14340	1	-0.60884
DDN	2	0.04603	0.11392	1	1867	2	-0.83807	0.95397	0.93415	0.977764	17888	0	-0.83807
DEGS1	3	0.04607	0.14041	1	1868	1	-0.39832	0.92987	0.87811	0.948694	17460	0	-0.39832
ATP2A1	3	0.046088	0.14041	1	1869	2	-0.87775	0.28339	0.32772	0.74495	8142	1	-0.87775
SMIM10L1	3	0.046121	0.14041	1	1870	1	0.075975	0.20068	0.27261	0.74495	6412	1	0.075975
CSTA	3	0.046219	0.14041	1	1871	2	-1.6182	0.37398	0.41689	0.793902	9888	1	-1.6182
VWA7	3	0.046274	0.14041	1	1872	1	-0.29054	0.44745	0.4884	0.808176	11286	1	-0.29054
IL17D	3	0.046422	0.14041	1	1873	2	-1.2893	0.6224	0.58445	0.85665	12849	1	-1.2893
COL24A1	3	0.046631	0.14041	1	1874	2	-0.75958	0.5679	0.53859	0.823175	12341	1	-0.75958
PRLHR	3	0.046648	0.14041	1	1875	2	-0.91835	0.62269	0.58445	0.85665	12852	1	-0.91835
USP16	3	0.046682	0.14041	1	1876	2	-0.50798	0.97483	0.95518	0.985264	18311	0	-0.50798
STBD1	3	0.046784	0.14041	1	1877	2	-0.46358	0.88902	0.82973	0.939974	16639	0	-0.46358
OR10K1	3	0.046792	0.14041	1	1878	2	-0.8083	0.37602	0.4184	0.793902	9922	1	-0.8083
STAR	3	0.046816	0.14041	1	1879	2	-0.85648	0.89533	0.83701	0.939974	16768	0	-0.85648
SLC37A3	3	0.046835	0.14041	1	1880	1	1.3782	0.015563	0.038832	0.717159	811	2	1.3782
OSGIN1	3	0.046852	0.14041	1	1881	2	-1.2775	0.30627	0.34995	0.768332	8586	1	-1.2775
FSD2	3	0.046886	0.14041	1	1882	2	-0.49467	0.9734	0.9536	0.985141	18278	0	-0.49467
CATSPER1	3	0.046984	0.14041	1	1883	2	-1.4232	0.85847	0.77677	0.91262	16079	0	-1.4232
INTS7	3	0.046988	0.14041	1	1884	1	0.25664	0.0083248	0.026079	0.717159	450	1	0.25664
LUZP6	3	0.047008	0.14041	1	1885	2	-0.75038	0.96918	0.94542	0.981898	18190	0	-0.75038
PRB4	3	0.047039	0.14041	1	1886	1	-0.046209	0.77492	0.68997	0.875515	14685	1	-0.046209
YPEL2	3	0.04709	0.14041	1	1887	1	-0.22212	0.91409	0.86259	0.94513	17143	0	-0.22212
CCNB3	3	0.047128	0.14041	1	1888	2	-1.4951	0.89335	0.83519	0.939974	16734	0	-1.4951
IFNL1	3	0.04717	0.14041	1	1889	2	-1.0092	0.38874	0.43381	0.801975	10166	1	-1.0092
LAMA1	3	0.04717	0.14041	1	1890	2	-0.92576	0.92323	0.86891	0.94513	17322	0	-0.92576
PFN2	3	0.047192	0.14041	1	1891	1	0.33453	0.10107	0.17124	0.719523	4290	2	0.33453
FTHL17	3	0.047236	0.14041	1	1892	2	-1.0621	0.057761	0.11418	0.717285	2697	1	-1.0621
ATAD2B	3	0.047243	0.14041	1	1893	1	1.762	0.0055987	0.017919	0.717159	321	2	1.762
LHFPL5	3	0.047284	0.14041	1	1894	2	-0.77018	0.46009	0.4974	0.808176	11414	1	-0.77018
NEK1	3	0.047294	0.14041	1	1895	2	-0.4911	0.9354	0.88399	0.949126	17564	0	-0.4911
POM121L2	3	0.04732	0.14041	1	1896	2	-0.94607	0.50798	0.50885	0.808176	11828	1	-0.94607
OR2AK2	3	0.047345	0.14041	1	1897	1	1.248	0.05982	0.11544	0.717285	2774	2	1.248
ADAMTS14	3	0.047392	0.14041	1	1898	2	-0.96898	0.59237	0.56148	0.839485	12570	1	-0.96898
KIAA1644	3	0.04741	0.14041	1	1899	2	-1.0121	0.035106	0.072225	0.717285	1679	1	-1.0121
CCDC167	3	0.047447	0.14041	1	1900	1	-0.20333	0.76415	0.68304	0.875515	14507	1	-0.20333
ZSWIM5	3	0.047452	0.14041	1	1901	2	-0.73783	0.36884	0.40989	0.789169	9785	1	-0.73783
CTDNEP1	3	0.047476	0.14041	1	1902	2	-0.86686	0.16988	0.23882	0.74495	5750	1	-0.86686
CHP2	3	0.047575	0.14041	1	1903	2	-1.342	0.77769	0.68997	0.875515	14732	1	-1.342
NKX2-8	3	0.047575	0.14041	1	1904	1	-0.33914	0.89718	0.83701	0.939974	16808	0	-0.33914
CPLX4	3	0.047621	0.14165	1	1905	2	-0.90427	0.96664	0.94095	0.979834	18140	0	-0.90427
FAM198B	3	0.047651	0.14165	1	1906	2	-0.53968	0.82021	0.73108	0.896276	15416	1	-0.53968
EFCAB11	3	0.047657	0.14165	1	1907	2	-0.87892	0.68902	0.61655	0.85665	13550	1	-0.87892
ARMCX1	3	0.047669	0.14165	1	1908	2	-0.91967	0.97011	0.94708	0.982114	18221	0	-0.91967
SETD6	3	0.047778	0.14165	1	1909	2	-0.89204	0.87654	0.80457	0.923799	16423	0	-0.89204
WEE2	3	0.047804	0.14165	1	1910	1	-0.16597	0.5443	0.52719	0.81833	12144	1	-0.16597
IQCA1	3	0.047855	0.14165	1	1911	1	0.299	0.74306	0.66028	0.875515	14224	1	0.299
LSM2	3	0.047887	0.14165	1	1912	2	-0.93934	0.92675	0.87201	0.945349	17391	0	-0.93934
GDF3	3	0.047899	0.14165	1	1913	2	-1.1102	0.76575	0.68304	0.875515	14530	1	-1.1102
SIGIRR	3	0.047906	0.14165	1	1914	2	-1.0644	0.88807	0.82786	0.939974	16626	0	-1.0644
ESF1	3	0.047982	0.14165	1	1915	1	0.60157	0.15384	0.2194	0.74495	5417	2	0.60157
SLC16A13	3	0.048008	0.14165	1	1916	2	-1.0415	0.53012	0.51797	0.813568	12013	1	-1.0415
GLS2	3	0.048056	0.14165	1	1917	2	-0.88468	0.19907	0.27137	0.74495	6380	1	-0.88468
RPS2	3	0.048081	0.14165	1	1918	2	-0.95165	0.96684	0.94095	0.979834	18144	0	-0.95165
GAL3ST2	3	0.048135	0.14165	1	1919	1	0.40134	0.31188	0.36178	0.784997	8699	2	0.40134
ORAI3	3	0.048135	0.14165	1	1920	2	-0.36805	0.86848	0.79627	0.923799	16281	0	-0.36805
TSPYL1	3	0.048263	0.14165	1	1921	1	0.21425	0.058621	0.11499	0.717285	2734	1	0.21425
MAATS1	3	0.048314	0.14165	1	1922	1	0.28598	0.17915	0.24786	0.74495	5961	2	0.28598
MTRNR2L10	3	0.048347	0.14165	1	1923	2	-1.0528	0.97287	0.9536	0.985141	18264	0	-1.0528
ARHGAP32	3	0.04836	0.14165	1	1924	2	-0.79355	0.5037	0.50885	0.808176	11786	1	-0.79355
ARHGAP23	3	0.048467	0.14165	1	1925	1	0.086305	0.79942	0.7014	0.877418	15080	1	0.086305
CDC37	3	0.048481	0.14165	1	1926	2	-0.93579	0.69828	0.62119	0.85665	13652	1	-0.93579
WDR53	3	0.048505	0.14165	1	1927	2	-1.0487	0.45701	0.49514	0.808176	11385	1	-1.0487
ZNF225	3	0.048554	0.14165	1	1928	2	-1.3871	0.25135	0.30458	0.74495	7518	1	-1.3871
FAM83H	3	0.048569	0.14165	1	1929	1	0.71385	0.30233	0.34099	0.756486	8510	2	0.71385
RHOJ	3	0.048721	0.14165	1	1930	1	-0.054839	0.83023	0.74484	0.903705	15572	1	-0.054839
TEK	3	0.048772	0.14165	1	1931	2	-0.47323	0.76731	0.68304	0.875515	14553	1	-0.47323
TACC3	3	0.048822	0.14165	1	1932	2	-0.92959	0.78209	0.68997	0.875515	14793	1	-0.92959
GGA2	3	0.048823	0.14165	1	1933	1	1.0051	0.078506	0.14273	0.719523	3483	2	1.0051
OR9I1	3	0.048874	0.14165	1	1934	1	0.77936	0.13629	0.20202	0.74495	5034	2	0.77936
LTB4R	3	0.048883	0.14165	1	1935	2	-0.85261	0.68604	0.61655	0.85665	13512	1	-0.85261
OR52N4	3	0.048925	0.14165	1	1936	2	-1.1123	0.97326	0.9536	0.985141	18274	0	-1.1123
MEF2B	3	0.048956	0.14165	1	1937	2	-1.0425	0.92901	0.8766	0.948694	17442	0	-1.0425
OR4D5	3	0.048976	0.14165	1	1938	2	-0.47608	0.048772	0.10614	0.717285	2313	1	-0.47608
VIPR2	3	0.049078	0.14165	1	1939	1	0.34314	0.68494	0.61655	0.85665	13495	1	0.34314
SKA3	3	0.049079	0.14165	1	1940	2	-0.98719	0.43857	0.4884	0.808176	11120	1	-0.98719
CAV3	3	0.049152	0.14165	1	1941	2	-1.2194	0.92411	0.86891	0.94513	17343	0	-1.2194
PSPC1	3	0.049231	0.14165	1	1942	1	1.026	0.056356	0.11253	0.717285	2635	2	1.026
PPP1R3E	3	0.049238	0.14165	1	1943	2	-1.0718	0.92937	0.87811	0.948694	17450	0	-1.0718
UQCRFS1	3	0.049268	0.14165	1	1944	2	-0.98658	0.9593	0.92831	0.974355	18006	0	-0.98658
ABR	3	0.049268	0.14165	1	1945	2	-1.2064	0.83501	0.76311	0.910912	15664	1	-1.2064
LIPC	3	0.049333	0.14165	1	1946	2	-0.64924	0.092259	0.16412	0.719523	3975	1	-0.64924
ENPP6	3	0.049383	0.14165	1	1947	2	-0.53544	0.96627	0.94095	0.979834	18132	0	-0.53544
TMEM99	3	0.049434	0.14165	1	1948	1	0.34466	0.4303	0.48429	0.808176	10952	2	0.34466
CISD2	3	0.049536	0.14165	1	1949	1	0.0020582	0.54657	0.52945	0.818821	12161	1	0.0020582
PIK3C3	3	0.049569	0.14165	1	1950	2	-0.7098	0.84934	0.7677	0.910912	15909	0	-0.7098
MAGEL2	3	0.049587	0.14165	1	1951	1	-0.11329	0.29682	0.33801	0.752966	8411	1	-0.11329
MTFR1L	3	0.049638	0.14165	1	1952	1	-0.31891	0.54692	0.52945	0.818821	12164	1	-0.31891
ZNF165	3	0.049649	0.14165	1	1953	2	-0.96094	0.15561	0.22143	0.74495	5454	1	-0.96094
LYG1	3	0.049716	0.14165	1	1954	2	-0.78732	0.46872	0.4974	0.808176	11485	1	-0.78732
ERRFI1	3	0.04974	0.14165	1	1955	1	-0.19919	0.57526	0.54322	0.826237	12404	1	-0.19919
UBL4A	3	0.04979	0.14165	1	1956	2	-0.86311	0.39413	0.44139	0.806618	10260	1	-0.86311
GNB1L	3	0.049888	0.14165	1	1957	2	-1.1849	0.82451	0.74026	0.901858	15482	1	-1.1849
SOD3	3	0.049893	0.14165	1	1958	1	0.32712	0.049434	0.10725	0.717285	2351	2	0.32712
KSR2	3	0.049901	0.14165	1	1959	2	-0.77394	0.86179	0.78343	0.914596	16154	0	-0.77394
PPP1R12A	3	0.049913	0.14165	1	1960	2	-0.82631	0.020219	0.043867	0.717159	1024	1	-0.82631
LONP2	3	0.049938	0.14165	1	1961	2	-0.90766	0.96361	0.93817	0.979323	18078	0	-0.90766
CD302	3	0.049962	0.14165	1	1962	2	-1.8233	0.97031	0.94795	0.982794	18225	0	-1.8233
LRG1	3	0.050012	0.14165	1	1963	2	-0.82451	0.49563	0.50425	0.808176	11715	1	-0.82451
SUMO1	3	0.05002	0.14165	1	1964	1	0.21407	0.71786	0.64192	0.86579	13885	1	0.21407
RITA1	3	0.050096	0.14165	1	1965	1	-0.12056	0.70919	0.63041	0.864007	13775	1	-0.12056
CACNG8	3	0.050098	0.14165	1	1966	2	-1.2448	0.72415	0.64421	0.86579	13962	1	-1.2448
KLHL22	3	0.050147	0.14165	1	1967	2	-0.39001	0.77251	0.68766	0.875515	14652	1	-0.39001
HOXA13	3	0.05016	0.14165	1	1968	2	-0.84687	0.19998	0.27137	0.74495	6401	1	-0.84687
G2E3	3	0.050172	0.14165	1	1969	2	-0.95038	0.87093	0.7984	0.923799	16321	0	-0.95038
GARS	3	0.050198	0.14165	1	1970	2	-0.88276	0.96911	0.94542	0.981898	18188	0	-0.88276
SLFN5	3	0.050215	0.14165	1	1971	2	-1.1173	0.97017	0.94708	0.982114	18223	0	-1.1173
ABCB5	2	0.050219	0.12053	1	1972	2	-1.4174	0.94978	0.92993	0.975784	17813	0	-1.4174
SSX2IP	3	0.050249	0.14165	1	1973	1	-0.36808	0.87201	0.80043	0.923799	16339	0	-0.36808
ACTR1B	3	0.050351	0.14165	1	1974	2	-0.48506	0.12667	0.18552	0.720894	4848	1	-0.48506
POLR2G	3	0.050402	0.14165	1	1975	1	-0.24342	0.95236	0.90926	0.961941	17862	0	-0.24342
GUCA2B	3	0.050407	0.14165	1	1976	2	-1.0945	0.24691	0.29535	0.74495	7427	1	-1.0945
GSTP1	3	0.050419	0.14165	1	1977	2	-1.0553	0.78041	0.68997	0.875515	14765	1	-1.0553
UPK3A	3	0.050452	0.14165	1	1978	1	1.0925	0.061956	0.11544	0.717285	2860	2	1.0925
CH25H	3	0.050503	0.14165	1	1979	1	0.93194	0.060693	0.11544	0.717285	2811	2	0.93194
NFKBIB	3	0.050543	0.14165	1	1980	2	-0.68653	0.51633	0.51112	0.809541	11899	1	-0.68653
TTC7A	3	0.050555	0.14165	1	1981	2	-1.0333	0.80283	0.70827	0.882981	15149	1	-1.0333
THSD4	3	0.050605	0.14165	1	1982	2	-0.9571	0.96965	0.94708	0.982114	18204	0	-0.9571
REPS1	3	0.050611	0.14165	1	1983	2	-1.1103	0.86447	0.78781	0.91761	16207	0	-1.1103
SHC1	3	0.050667	0.14165	1	1984	2	-0.89797	0.97077	0.94877	0.983058	18229	0	-0.89797
FEZF1	3	0.050679	0.14165	1	1985	2	-1.6405	0.084882	0.14931	0.719523	3709	1	-1.6405
EQTN	3	0.050692	0.14165	1	1986	2	-1.587	0.33753	0.39388	0.78771	9194	1	-1.587
OR6Q1	3	0.050707	0.14165	1	1987	1	0.60249	0.21389	0.28012	0.74495	6714	2	0.60249
RXFP4	3	0.050758	0.14165	1	1988	1	0.17766	0.075717	0.13501	0.719523	3382	1	0.17766
HNRNPH2	3	0.050809	0.14165	1	1989	1	-0.020993	0.0036823	0.0054273	0.459282	215	1	-0.020993
PKD2	3	0.050961	0.14165	1	1990	1	1.5707	0.013205	0.036538	0.717159	709	2	1.5707
PTPN22	3	0.051058	0.14165	1	1991	2	-1.1207	0.94625	0.8964	0.954215	17748	0	-1.1207
NACA2	3	0.051063	0.14165	1	1992	2	-0.36375	0.87318	0.80251	0.923799	16359	0	-0.36375
MITF	3	0.051083	0.14165	1	1993	2	-0.90784	0.67578	0.6119	0.85665	13397	1	-0.90784
ARRDC2	3	0.051114	0.14165	1	1994	1	0.17988	0.36301	0.40528	0.78771	9676	1	0.17988
BTBD16	3	0.051164	0.14294	1	1995	2	-0.71016	0.85623	0.77449	0.911309	16035	0	-0.71016
SLC22A23	3	0.051165	0.14294	1	1996	1	0.81991	0.19101	0.26203	0.74495	6217	2	0.81991
POTED	3	0.051215	0.14294	1	1997	1	0.14298	0.52105	0.51341	0.809839	11941	1	0.14298
DZANK1	3	0.051266	0.14294	1	1998	1	-0.091292	0.93496	0.88399	0.949126	17555	0	-0.091292
TMEM177	3	0.051368	0.14294	1	1999	2	-0.87815	0.76262	0.68304	0.875515	14481	1	-0.87815
[truncated: 16,897 more rows]

## Sheet: Table S3
sgrna	Gene	control_count	treatment_count	control_mean	treat_mean	LFC	control_var	adj_var	score	p.low	p.high	p.twosided	FDR	high_in_treatment
gene_6105	BHMT	54.115	5663.2	54.115	5663.2	6.6833	15731000	2512.3	111.9	1	0	0	0	TRUE
gene_43030	NOG	81.172	4371.3	81.172	4371.3	5.7336	9202500	4491	64.017	1	0	0	0	TRUE
gene_6799	BUB3	27.057	1907.1	27.057	1907.1	6.0876	1767300	932.28	61.574	1	0	0	0	TRUE
gene_36346	LRRC31	0	1041.3	13.529	1041.3	6.1647	542100	346.87	55.182	1	0	0	0	TRUE
gene_56658	RNF31	13.529	1017.9	13.529	1017.9	6.132	504410	346.87	53.929	1	0	0	0	TRUE
gene_66057	TCEAL4	0	1017.9	13.529	1017.9	6.132	518090	346.87	53.929	1	0	0	0	TRUE
gene_53897	PUSL1	13.529	1013.3	13.529	1013.3	6.1255	499800	346.87	53.682	1	0	0	0	TRUE
gene_25893	GMNN	27.057	1561.9	27.057	1561.9	5.7997	1177800	932.28	50.267	1	0	0	0	TRUE
gene_12159	CEP85L	13.529	899.68	13.529	899.68	5.954	392630	346.87	47.58	1	0	0	0	TRUE
gene_30164	IFI6	13.529	892.45	13.529	892.45	5.9424	386250	346.87	47.192	1	0	0	0	TRUE
gene_15425	CT47A5	13.529	873.4	13.529	873.4	5.9113	369690	346.87	46.169	1	0	0	0	TRUE
gene_1647	AGAP4	0	869.46	13.529	869.46	5.9048	377980	346.87	45.958	1	0	0	0	TRUE
gene_76264	ZNF587	0	859.93	13.529	859.93	5.8889	369740	346.87	45.446	1	0	0	0	TRUE
gene_56955	RPL17	13.529	854.68	13.529	854.68	5.8801	353770	346.87	45.164	1	0	0	0	TRUE
gene_26443	GPI	0	854.35	13.529	854.35	5.8795	364960	346.87	45.146	1	0	0	0	TRUE
gene_273	ABCF1	13.529	847.78	13.529	847.78	5.8684	347990	346.87	44.794	1	0	0	0	TRUE
gene_26052	GNGT1	13.529	840.23	13.529	840.23	5.8555	341710	346.87	44.388	1	0	0	0	TRUE
gene_38871	MGST3	13.529	834.64	13.529	834.64	5.8459	337110	346.87	44.088	1	0	0	0	TRUE
gene_50568	PLEKHG7	13.529	820.52	13.529	820.52	5.8213	325620	346.87	43.33	1	0	0	0	TRUE
gene_60679	SLC25A26	13.529	800.48	13.529	800.48	5.7857	309650	346.87	42.254	1	0	0	0	TRUE
gene_47139	OR9G4	13.529	799.82	13.529	799.82	5.7845	309130	346.87	42.219	1	0	0	0	TRUE
gene_72322	USP45	13.529	792.6	13.529	792.6	5.7714	303470	346.87	41.831	1	0	0	0	TRUE
gene_11	A2M	13.529	791.94	13.529	791.94	5.7702	302960	346.87	41.795	1	0	0	0	TRUE
gene_32445	KCNK3	0	782.09	13.529	782.09	5.7522	305830	346.87	41.266	1	0	0	0	TRUE
gene_8436	C5AR1	13.529	773.55	13.529	773.55	5.7364	288810	346.87	40.808	1	0	0	0	TRUE
gene_39226	MMADHC	0	772.23	13.529	772.23	5.7339	298170	346.87	40.737	1	0	0	0	TRUE
gene_64615	STX3	13.529	770.59	13.529	770.59	5.7309	286570	346.87	40.649	1	0	0	0	TRUE
gene_44762	NSUN5	0	770.26	13.529	770.26	5.7302	296650	346.87	40.631	1	0	0	0	TRUE
gene_56936	RPL12	13.529	764.68	13.529	764.68	5.7198	282110	346.87	40.332	1	0	0	0	TRUE
gene_6157	BIRC6	0	756.8	13.529	756.8	5.7048	286370	346.87	39.908	1	0	0	0	TRUE
gene_33908	KRT20	27.057	1241	27.057	1241	5.4681	736780	932.28	39.757	1	0	0	0	TRUE
gene_44220	NPAP1	13.529	751.21	13.529	751.21	5.6942	272090	346.87	39.608	1	0	0	0	TRUE
gene_7496	C17orf77	13.529	749.57	13.529	749.57	5.691	270880	346.87	39.52	1	0	0	0	TRUE
gene_66027	TCAIM	0	737.42	13.529	737.42	5.6675	271890	346.87	38.868	1	0	0	0	TRUE
gene_63025	SPATA19	13.529	736.1	13.529	736.1	5.6649	261060	346.87	38.797	1	0	0	0	TRUE
gene_55583	RESP18	13.529	733.8	13.529	733.8	5.6604	259400	346.87	38.674	1	0	0	0	TRUE
gene_16107	CYP17A1	13.529	731.17	13.529	731.17	5.6552	257510	346.87	38.533	1	0	0	0	TRUE
gene_74642	ZDHHC23	13.529	728.88	13.529	728.88	5.6507	255860	346.87	38.409	1	6.4229e-323	1.2846e-322	2.6141e-319	TRUE
gene_48714	PDCD2	13.529	716.72	13.529	716.72	5.6265	247240	346.87	37.757	1	3.8217e-312	7.6434e-312	0	TRUE
gene_29908	HYAL1	13.529	707.85	13.529	707.85	5.6085	241040	346.87	37.28	1	2.2223e-304	4.4447e-304	8.5925e-301	TRUE
gene_32072	KANSL1L	0	705.88	13.529	705.88	5.6045	249130	346.87	37.175	1	1.1453e-302	2.2905e-302	4.3201e-299	TRUE
gene_46073	OR2B2	13.529	691.1	13.529	691.1	5.574	229550	346.87	36.381	1	5.555e-290	1.111e-289	2.0456e-286	TRUE
gene_6852	C10orf12	0	688.8	13.529	688.8	5.5692	237220	346.87	36.258	1	4.937e-288	9.874e-288	1.7757e-284	TRUE
gene_67396	TM6SF1	13.529	688.14	13.529	688.14	5.5678	227550	346.87	36.222	1	1.7744e-287	3.5487e-287	6.2368e-284	TRUE
gene_17742	DIXDC1	13.529	685.85	13.529	685.85	5.563	226000	346.87	36.099	1	1.5464e-285	3.0928e-285	5.3147e-282	TRUE
gene_11673	CDKN2B	13.529	683.87	13.529	683.87	5.5589	224680	346.87	35.993	1	7.033e-284	1.4066e-283	2.3646e-280	TRUE
gene_35741	LOC100506388	0	683.55	13.529	683.55	5.5582	233620	346.87	35.975	1	1.3273e-283	2.6546e-283	4.3677e-280	TRUE
gene_30840	IL3	13.529	681.25	13.529	681.25	5.5533	222920	346.87	35.852	1	1.1221e-281	2.2441e-281	3.6154e-278	TRUE
gene_12169	CEP97	13.529	676.65	13.529	676.65	5.5436	219860	346.87	35.605	1	7.6607e-278	1.5321e-277	2.4179e-274	TRUE
gene_29592	HSD17B8	13.529	675.99	13.529	675.99	5.5422	219430	346.87	35.57	1	2.6906e-277	5.3813e-277	8.3226e-274	TRUE
gene_25691	GLIPR1L2	0	673.36	13.529	673.36	5.5366	226710	346.87	35.429	1	4.0441e-275	8.0881e-275	1.2264e-271	TRUE
gene_52147	PRAMEF20	13.529	667.78	13.529	667.78	5.5246	214020	346.87	35.129	1	1.6002e-270	3.2004e-270	4.7593e-267	TRUE
gene_30544	IGSF9B	13.529	664.49	13.529	664.49	5.5175	211880	346.87	34.952	1	7.7675e-268	1.5535e-267	2.2666e-264	TRUE
gene_55266	RBP3	13.529	663.51	13.529	663.51	5.5153	211240	346.87	34.899	1	4.9372e-267	9.8744e-267	1.414e-263	TRUE
gene_54663	RAMP1	0	661.87	13.529	661.87	5.5117	219030	346.87	34.811	1	1.0702e-265	2.1403e-265	3.0092e-262	TRUE
gene_60119	SKAP1	0	661.21	13.529	661.21	5.5103	218600	346.87	34.776	1	3.655e-265	7.31e-265	1.0094e-261	TRUE
gene_9855	CBX8	13.529	660.22	13.529	660.22	5.5082	209110	346.87	34.723	1	2.3016e-264	4.6033e-264	6.2451e-261	TRUE
gene_70793	TTR	13.529	657.27	13.529	657.27	5.5017	207200	346.87	34.564	1	5.652e-262	1.1304e-261	1.5071e-258	TRUE
gene_62503	SNX13	27.057	1078.4	27.057	1078.4	5.2657	552630	932.28	34.432	1	5.2085e-260	1.0417e-259	1.3653e-256	TRUE
gene_64874	SURF2	13.529	652.34	13.529	652.34	5.4909	204040	346.87	34.3	1	5.1465e-258	1.0293e-257	1.3266e-254	TRUE
gene_39902	MRPL34	13.529	651.68	13.529	651.68	5.4894	203620	346.87	34.265	1	1.7263e-257	3.4527e-257	4.3769e-254	TRUE
gene_75442	ZNF276	13.529	646.1	13.529	646.1	5.477	200070	346.87	33.965	1	4.8199e-253	9.6398e-253	1.2023e-249	TRUE
gene_75595	ZNF335	13.529	645.77	13.529	645.77	5.4763	199870	346.87	33.947	1	8.7771e-253	1.7554e-252	2.1547e-249	TRUE
gene_59631	SH2D7	0	639.86	13.529	639.86	5.463	204710	346.87	33.63	1	4.035e-248	8.07e-248	9.7507e-245	TRUE
gene_14881	CRELD2	13.529	638.22	13.529	638.22	5.4593	195120	346.87	33.541	1	7.8203e-247	1.5641e-246	1.8607e-243	TRUE
gene_72523	VARS2	13.529	636.9	13.529	636.9	5.4564	194300	346.87	33.471	1	8.3309e-246	1.6662e-245	1.9522e-242	TRUE
gene_57895	S100B	13.529	632.3	13.529	632.3	5.4459	191440	346.87	33.224	1	3.1611e-242	6.3222e-242	7.2969e-239	TRUE
gene_76337	ZNF611	0	631.98	13.529	631.98	5.4452	199700	346.87	33.206	1	5.6817e-242	1.1363e-241	1.2922e-238	TRUE
gene_53949	PXDN	13.529	631.65	13.529	631.65	5.4444	191040	346.87	33.189	1	1.0209e-241	2.0418e-241	2.2883e-238	TRUE
gene_11110	CD52	0	629.35	13.529	629.35	5.4392	198040	346.87	33.065	1	6.12e-240	1.224e-239	1.3521e-236	TRUE
gene_49120	PEG3	13.529	626.39	13.529	626.39	5.4324	187800	346.87	32.907	1	1.1554e-237	2.3108e-237	2.5168e-234	TRUE
gene_18658	DRD1	0	624.75	13.529	624.75	5.4286	195160	346.87	32.818	1	2.1011e-236	4.2021e-236	4.5131e-233	TRUE
gene_14989	CROT	0	624.42	13.529	624.42	5.4279	194950	346.87	32.801	1	3.7495e-236	7.499e-236	7.9437e-233	TRUE
gene_48393	PCDHB15	13.529	624.09	13.529	624.09	5.4271	186390	346.87	32.783	1	6.6892e-236	1.3378e-235	1.398e-232	TRUE
gene_49246	PEX6	13.529	618.51	13.529	618.51	5.4142	183000	346.87	32.483	1	1.1983e-231	2.3966e-231	2.471e-228	TRUE
gene_20399	EPHA10	0	609.64	13.529	609.64	5.3934	185830	346.87	32.007	1	5.6683e-225	1.1337e-224	1.1535e-221	TRUE
gene_44565	NR6A1	27.057	1002.5	27.057	1002.5	5.1605	475740	932.28	31.947	1	3.7019e-224	7.4038e-224	7.4354e-221	TRUE
gene_36570	LRRK1	13.529	608.33	13.529	608.33	5.3902	176890	346.87	31.937	1	5.4195e-224	1.0839e-223	1.0746e-220	TRUE
gene_51902	PPP1R7	27.057	1001.2	27.057	1001.2	5.1586	474450	932.28	31.904	1	1.4643e-223	2.9286e-223	2.8667e-220	TRUE
gene_35588	LMO1	13.529	606.36	13.529	606.36	5.3856	175720	346.87	31.831	1	1.5873e-222	3.1746e-222	3.0687e-219	TRUE
gene_28968	HMHA1	13.529	603.4	13.529	603.4	5.3785	173970	346.87	31.672	1	2.4639e-220	4.9278e-220	4.7044e-217	TRUE
[truncated: 77,248 more rows]

## Sheet: Table S4
id	num	neg|score	neg|p-value	neg|fdr	neg|rank	neg|goodsgrna	neg|lfc	pos|score	pos|p-value	pos|fdr	pos|rank	pos|goodsgrna	pos|lfc
[truncated: 19,086 more rows]
